# Supplementary material for: Mosaic PKHD1 in Polycystic Kidneys Caused Aberrant Protein Expression in the Mitochondria and Lysosomes
Source: Front Med (Lausanne). 2021 Dec 16;8:743150. doi: 10.3389/fmed.2021.743150 (PMC8716551; doi:10.3389/fmed.2021.743150)
Supplement: Supplementary file 2 [file Table_1.XLSX]

## Sheet: P_vs_C显著性差异分析
Protein	Gene	ProteinGroup	FastaHeaders	Proteins	Peptides	RazorUniquePeptides	UniquePeptides	Coverage	MolWeight	LFQ intensity P-1	LFQ intensity P-2	average P	LFQ intensity C-1	LFQ intensity C-2	average C	P/C	t test p value
D9YZU5	HBB	tr|D9YZU5|D9YZU5_HUMAN;sp|P68871|HBB_HUMAN;tr|A0A481SHK9|A0A481SHK9_HUMAN;tr|Q14473|Q14473_HUMAN;tr|Q0Z944|Q0Z944_HUMAN;tr|Q9BWV6|Q9BWV6_HUMAN;tr|A0A2R8Y7R2|A0A2R8Y7R2_HUMAN;tr|Q9GZL9|Q9GZL9_HUMAN;tr|B3VL86|B3VL86_HUMAN;tr|Q8IUL9|Q8IUL9_HUMAN;tr|Q6V0K9|Q6V0K9_HUMAN;tr|E9NGZ5|E9NGZ5_HUMAN;tr|B3VL05|B3VL05_HUMAN;tr|Q4TWB7|Q4TWB7_HUMAN;tr|A0A1B4WRL5|A0A1B4WRL5_HUMAN;tr|Q3Y9I8|Q3Y9I8_HUMAN;tr|B3VL31|…	;;;;;;;;;;;;;;;;;;;;	47	18	18	0	95.2	15.998	317500000000	206090000000	261795000000	842360000	5278600000	3060480000	85.5405	0.0434249
P27169	PON1	sp|P27169|PON1_HUMAN;tr|B4DX19|B4DX19_HUMAN;tr|Q96P90|Q96P90_HUMAN;tr|Q96P91|Q96P91_HUMAN;tr|F8WF42|F8WF42_HUMAN	;	5	8	8	8	34.6	39.731	674560000	764510000	719535000	3143000	19488000	11315500	63.5884	0.00414011
A0A385HVZ2	HBA2	tr|A0A385HVZ2|A0A385HVZ2_HUMAN		1	11	11	1	90.1	15.3	172180000000	148590000000	160385000000	449060000	4915500000	2682280000	59.7943	0.00574459
P01023	A2M	sp|P01023|A2MG_HUMAN;tr|F8W7L3|F8W7L3_HUMAN;tr|H0YFH1|H0YFH1_HUMAN;tr|Q9BQ22|Q9BQ22_HUMAN;tr|F5H1E8|F5H1E8_HUMAN		5	64	64	52	59.3	163.29	33644000000	25873000000	29758500000	218550000	779090000	498820000	59.6578	0.0172681
A5PL27	CP	tr|A5PL27|A5PL27_HUMAN;sp|P00450|CERU_HUMAN;tr|A8K5A4|A8K5A4_HUMAN;tr|Q1L857|Q1L857_HUMAN;tr|B7Z5Q2|B7Z5Q2_HUMAN;tr|E9PFZ2|E9PFZ2_HUMAN;tr|H7C5R1|H7C5R1_HUMAN;tr|B3KTA8|B3KTA8_HUMAN;tr|Q6NSB2|Q6NSB2_HUMAN;CON__ENSEMBL:ENSBTAP00000031900;tr|D6RE86|D6RE86_HUMAN;tr|H7C5N5|H7C5N5_HUMAN	;;;;;;;	12	46	46	46	56.8	122.2	42694000000	30998000000	36846000000	441450000	898110000	669780000	55.0121	0.025187
E7EQB2	LTF	tr|E7EQB2|E7EQB2_HUMAN;tr|E7ER44|E7ER44_HUMAN;tr|V9HWI4|V9HWI4_HUMAN;sp|P02788|TRFL_HUMAN;tr|A0A161I202|A0A161I202_HUMAN;tr|B7ZAL5|B7ZAL5_HUMAN;tr|Q2TUW9|Q2TUW9_HUMAN;tr|W8QEY1|W8QEY1_HUMAN;tr|B3VMW0|B3VMW0_HUMAN;tr|A8K494|A8K494_HUMAN;tr|B3KSL2|B3KSL2_HUMAN;tr|Q5EK51|Q5EK51_HUMAN;tr|B2MV14|B2MV14_HUMAN;tr|B4E1V0|B4E1V0_HUMAN;tr|Q19KS2|Q19KS2_HUMAN;tr|Q8IX02|Q8IX02_HUMAN;tr|C9JCF5|C9JCF5_HUMAN;tr…	;;;;;;;;;;;;	18	20	20	20	42	76.625	513200000	488460000	500830000	1894100	16477000	9185550	54.5237	0.00085191
B7Z550	C8B	tr|B7Z550|B7Z550_HUMAN;tr|B7ZA94|B7ZA94_HUMAN;tr|B7Z555|B7Z555_HUMAN;sp|P07358|CO8B_HUMAN;tr|F5GY80|F5GY80_HUMAN;tr|F5H7G1|F5H7G1_HUMAN;tr|A8K9M5|A8K9M5_HUMAN;tr|Q05CV3|Q05CV3_HUMAN	;;;;;;;	8	16	16	16	40.5	60.139	734560000	691090000	712825000	2594400	37730000	20162200	35.3545	0.00162394
A0A2Z4LCH4		tr|A0A2Z4LCH4|A0A2Z4LCH4_HUMAN;sp|P08185|CBG_HUMAN;tr|B2R9F2|B2R9F2_HUMAN;tr|G3V350|G3V350_HUMAN;tr|G3V4V7|G3V4V7_HUMAN	;;	5	11	11	11	36	45.124	4363900000	2771600000	3567750000	138420000	68823000	103621500	34.4306	0.0490595
Q53H18		tr|Q53H18|Q53H18_HUMAN;tr|Q53G40|Q53G40_HUMAN;sp|P16278|BGAL_HUMAN;tr|B7Z6Q5|B7Z6Q5_HUMAN;tr|E7EQ29|E7EQ29_HUMAN;tr|B7Z5H9|B7Z5H9_HUMAN;tr|C9J4G9|C9J4G9_HUMAN;tr|F8WF40|F8WF40_HUMAN;tr|C9JF15|C9JF15_HUMAN;tr|C9J539|C9J539_HUMAN;tr|C9JWX1|C9JWX1_HUMAN	;;;;;	11	12	12	12	23.2	76.109	1420200000	1006500000	1213350000	24972000	49975000	37473500	32.3789	0.029682
Q6ZW64		tr|Q6ZW64|Q6ZW64_HUMAN;tr|Q96DK0|Q96DK0_HUMAN;tr|Q6N092|Q6N092_HUMAN	;;	3	16	2	2	44.7	53.321	2482900000	3479000000	2980950000	21834000	164440000	93137000	32.0061	0.0290385
A0A0A0MRF9	PLCG2	tr|A0A0A0MRF9|A0A0A0MRF9_HUMAN;sp|P16885|PLCG2_HUMAN;tr|B4E3H3|B4E3H3_HUMAN;tr|H3BPZ3|H3BPZ3_HUMAN;tr|H3BQV5|H3BQV5_HUMAN	;;	5	8	8	8	7.2	146.06	137190000	91137000	114163500	4668500	2777000	3722750	30.6664	0.0408918
B4E1I8		tr|B4E1I8|B4E1I8_HUMAN;tr|Q68CK4|Q68CK4_HUMAN;sp|P02750|A2GL_HUMAN	;;	3	10	10	10	40.9	36.494	2213900000	2152600000	2183250000	78204000	69857000	74030500	29.4912	0.000215009
A0A5C2GSD4		tr|A0A5C2GSD4|A0A5C2GSD4_HUMAN		1	2	2	0	19.3	12.941	138250000	160710000	149480000	4080500	6340300	5210400	28.6888	0.00606484
A0A5C2GE41		tr|A0A5C2GE41|A0A5C2GE41_HUMAN;tr|A0A5C2GE66|A0A5C2GE66_HUMAN;tr|A0A5C2G928|A0A5C2G928_HUMAN	;;	3	2	1	1	22.9	12.679	280360000	302970000	291665000	9574000	11887000	10730500	27.1809	0.00163226
Q12923	PTPN13	sp|Q12923|PTN13_HUMAN;tr|Q59H55|Q59H55_HUMAN;tr|Q4W5F5|Q4W5F5_HUMAN;tr|Q6AWB9|Q6AWB9_HUMAN;tr|D6R9M4|D6R9M4_HUMAN;tr|D6R9X4|D6R9X4_HUMAN	;	6	84	84	84	44.2	276.9	7738600000	5440000000	6589300000	128980000	359150000	244065000	26.9981	0.0315753
A0A140VJN1		tr|A0A140VJN1|A0A140VJN1_HUMAN;tr|B2RTQ5|B2RTQ5_HUMAN;sp|Q5VZK9|CARL1_HUMAN;tr|A0A0U1RQQ1|A0A0U1RQQ1_HUMAN;tr|A0A0U1RR91|A0A0U1RR91_HUMAN;tr|Q8IW66|Q8IW66_HUMAN	;;;	6	10	10	10	10.9	147.09	239960000	165230000	202595000	1702100	14325000	8013550	25.2816	0.0358969
A0A2X0U2F8	ARHGEF10L	tr|A0A2X0U2F8|A0A2X0U2F8_HUMAN;sp|Q9HCE6|ARGAL_HUMAN;tr|B3KX74|B3KX74_HUMAN;tr|Q5VXI4|Q5VXI4_HUMAN;tr|B4DTL3|B4DTL3_HUMAN;tr|A0A384DVK7|A0A384DVK7_HUMAN;tr|B4DTE2|B4DTE2_HUMAN;tr|E9PB39|E9PB39_HUMAN;tr|H0YAN8|H0YAN8_HUMAN;tr|A0A2X0U4L4|A0A2X0U4L4_HUMAN;sp|O15013|ARHGA_HUMAN	;;;;;	11	18	18	18	19.2	140.36	611490000	810560000	711025000	11754000	44902000	28328000	25.0997	0.0211553
P57735	RAB25	sp|P57735|RAB25_HUMAN		1	7	6	6	32.9	23.495	157860000	128420000	143140000	5196500	6377200	5786850	24.7354	0.0113089
V9HWF3	HEL74	tr|V9HWF3|V9HWF3_HUMAN;tr|A0A384NYP3|A0A384NYP3_HUMAN;sp|Q8TCD5|NT5C_HUMAN;tr|J3KSX6|J3KSX6_HUMAN;tr|J3KRC4|J3KRC4_HUMAN;tr|J3KSY6|J3KSY6_HUMAN;tr|J3QQX8|J3QQX8_HUMAN	;;;;;	7	9	9	9	51.2	23.382	513650000	446660000	480155000	26000000	13768000	19884000	24.1478	0.00542787
E9KL23	SERPINA1	tr|E9KL23|E9KL23_HUMAN;sp|P01009|A1AT_HUMAN;tr|A0A024R6I7|A0A024R6I7_HUMAN;tr|A0A0G2JRN3|A0A0G2JRN3_HUMAN;tr|Q9P173|Q9P173_HUMAN;tr|Q3I0J7|Q3I0J7_HUMAN;tr|A6YP93|A6YP93_HUMAN;tr|B2D098|B2D098_HUMAN;tr|C5J0G2|C5J0G2_HUMAN;tr|A7L8C6|A7L8C6_HUMAN;tr|A7L8C5|A7L8C5_HUMAN;tr|C1KH65|C1KH65_HUMAN;tr|G3V2B9|G3V2B9_HUMAN;tr|G3V544|G3V544_HUMAN;tr|A0A0S2Z465|A0A0S2Z465_HUMAN;tr|G3V5R8|G3V5R8_HUMAN;tr|G3V387…	;;;	21	28	28	0	64.1	46.736	210870000000	176160000000	193515000000	9081000000	7138200000	8109600000	23.8625	0.00867526
V9HWD8	HEL-S-163pA	tr|V9HWD8|V9HWD8_HUMAN;sp|P04217|A1BG_HUMAN;tr|M0R009|M0R009_HUMAN;tr|B3KP79|B3KP79_HUMAN;tr|B3KWB5|B3KWB5_HUMAN;tr|Q7Z3U3|Q7Z3U3_HUMAN;CON__Q2KJF1	;;;	7	16	16	16	57.2	54.253	14091000000	10887000000	12489000000	693360000	362510000	527935000	23.6563	0.0176512
A0A3G1HEF1		tr|A0A3G1HEF1|A0A3G1HEF1_HUMAN;sp|P05543|THBG_HUMAN	;	2	16	16	13	48.7	46.282	6153500000	4910200000	5531850000	341500000	140780000	241140000	22.9404	0.0138716
Q8NI35	PATJ	sp|Q8NI35|INADL_HUMAN;tr|A0A2R8Y549|A0A2R8Y549_HUMAN;tr|A5PKX9|A5PKX9_HUMAN;tr|A0A0X1KG69|A0A0X1KG69_HUMAN;tr|A0A087WUZ6|A0A087WUZ6_HUMAN;tr|B4E2N5|B4E2N5_HUMAN;tr|A0A0U1RR46|A0A0U1RR46_HUMAN;tr|A0A0U1RQT2|A0A0U1RQT2_HUMAN;tr|A0A2R8Y5I3|A0A2R8Y5I3_HUMAN;tr|B4DE90|B4DE90_HUMAN;tr|A0A0U1RRD7|A0A0U1RRD7_HUMAN;tr|A0A0U1RQR3|A0A0U1RQR3_HUMAN;tr|A0A0U1RQW4|A0A0U1RQW4_HUMAN	;;;;;	13	21	21	21	18.5	196.37	743790000	506560000	625175000	14749000	40096000	27422500	22.7979	0.0375944
P34913	EPHX2	sp|P34913|HYES_HUMAN;tr|E5RFU2|E5RFU2_HUMAN;tr|B4DFE9|B4DFE9_HUMAN;tr|B4E1M2|B4E1M2_HUMAN;tr|E5RFH6|E5RFH6_HUMAN;tr|H0YAW7|H0YAW7_HUMAN;tr|E5RI53|E5RI53_HUMAN	;;;;	7	14	14	14	39.6	62.615	795510000	648710000	722110000	14867000	50166000	32516500	22.2075	0.0117732
P17858	PFKL	sp|P17858|PFKAL_HUMAN;tr|Q7L2M7|Q7L2M7_HUMAN;tr|Q9BSP4|Q9BSP4_HUMAN;tr|B3KNQ7|B3KNQ7_HUMAN;tr|Q59GI2|Q59GI2_HUMAN;tr|Q6MZK4|Q6MZK4_HUMAN;tr|B4E108|B4E108_HUMAN;tr|Q7Z3R9|Q7Z3R9_HUMAN	;;	8	22	22	18	40.4	85.018	1063100000	938490000	1000795000	46538000	49616000	48077000	20.8165	0.00425212
A0A5C2GLY3		tr|A0A5C2GLY3|A0A5C2GLY3_HUMAN		1	2	1	1	20	13.41	136300000	112320000	124310000	3751000	8250000	6000500	20.7166	0.0104656
H3BLU7	AKR7A2	tr|H3BLU7|H3BLU7_HUMAN;tr|V9HWA2|V9HWA2_HUMAN;sp|O43488|ARK72_HUMAN;tr|H7C5H7|H7C5H7_HUMAN	;;	4	9	8	4	35	34.684	1392300000	1217000000	1304650000	42593000	86340000	64466500	20.2376	0.00526417
A0A024R944	SERPINC1	tr|A0A024R944|A0A024R944_HUMAN;sp|P01008|ANT3_HUMAN;tr|A0A2S0BDD1|A0A2S0BDD1_HUMAN;tr|A0A0K0Q2Z1|A0A0K0Q2Z1_HUMAN;tr|A0A3S8NFS6|A0A3S8NFS6_HUMAN;tr|A0A3Q8Q4D0|A0A3Q8Q4D0_HUMAN;tr|A0A2H4R0R4|A0A2H4R0R4_HUMAN;tr|Q8TCE1|Q8TCE1_HUMAN;CON__P41361;tr|Q9UE54|Q9UE54_HUMAN;tr|A0A2U8KGL5|A0A2U8KGL5_HUMAN;tr|Q8IZZ8|Q8IZZ8_HUMAN;tr|Q8J001|Q8J001_HUMAN;tr|Q9UBW9|Q9UBW9_HUMAN;tr|Q8IZZ9|Q8IZZ9_HUMAN;tr|Q8J000|Q…	;;;;;	16	22	22	22	44.2	52.602	7271700000	4851500000	6061600000	321730000	279860000	300795000	20.1519	0.0414148
P24298	GPT	sp|P24298|ALAT1_HUMAN;tr|B4DPT5|B4DPT5_HUMAN;tr|B4E1C6|B4E1C6_HUMAN;tr|B3KR40|B3KR40_HUMAN;tr|A0A024R6R2|A0A024R6R2_HUMAN;sp|Q8TD30|ALAT2_HUMAN	;	6	13	13	13	39.9	54.636	496100000	389560000	442830000	9034600	34930000	21982300	20.1448	0.0165485
Q9Y2A7	NCKAP1	sp|Q9Y2A7|NCKP1_HUMAN;tr|B3KMK7|B3KMK7_HUMAN;tr|B3KM75|B3KM75_HUMAN	;	3	13	13	13	13.2	128.79	261940000	226840000	244390000	8646900	15752000	12199450	20.0329	0.00589458
Q96BA2		tr|Q96BA2|Q96BA2_HUMAN;tr|A0A024R4B2|A0A024R4B2_HUMAN;sp|O00506|STK25_HUMAN;tr|B4E185|B4E185_HUMAN;tr|B4DMA5|B4DMA5_HUMAN;tr|A0A0S2Z4Y2|A0A0S2Z4Y2_HUMAN;tr|B4DVS7|B4DVS7_HUMAN;tr|C9J6L2|C9J6L2_HUMAN;tr|C9JCC0|C9JCC0_HUMAN;tr|C9J232|C9J232_HUMAN;tr|B3KRS6|B3KRS6_HUMAN;tr|C9JDH9|C9JDH9_HUMAN;tr|H7C279|H7C279_HUMAN;tr|Q5CZ67|Q5CZ67_HUMAN;tr|C9JJV0|C9JJV0_HUMAN;tr|E7EM58|E7EM58_HUMAN;tr|B4DZ52|B4DZ52…	;;;;;;;;;;;;;	22	8	4	3	23.7	48.112	94982000	74562000	84772000	4328600	4742100	4535350	18.6914	0.0158156
V9HWI1	HEL-S-10	tr|V9HWI1|V9HWI1_HUMAN;sp|P30043|BLVRB_HUMAN;tr|A0A2R8YEP4|A0A2R8YEP4_HUMAN;tr|M0R192|M0R192_HUMAN;tr|A0A2R8Y7Y9|A0A2R8Y7Y9_HUMAN;tr|M0QZL1|M0QZL1_HUMAN	;;;;;	6	10	10	10	65.5	22.119	2345000000	1963900000	2154450000	119700000	114700000	117200000	18.3827	0.00863673
A6NLG9		tr|A6NLG9|A6NLG9_HUMAN;tr|B4DDQ2|B4DDQ2_HUMAN;tr|Q53FI4|Q53FI4_HUMAN;tr|A8K7E0|A8K7E0_HUMAN;sp|P21810|PGS1_HUMAN;tr|B3KS75|B3KS75_HUMAN;tr|Q53HU6|Q53HU6_HUMAN;tr|Q8NAB7|Q8NAB7_HUMAN;tr|B4DNL4|B4DNL4_HUMAN;tr|B4DQD6|B4DQD6_HUMAN;tr|C9JKG1|C9JKG1_HUMAN;tr|B4DDN7|B4DDN7_HUMAN;tr|H0YIH3|H0YIH3_HUMAN;tr|F8VNV6|F8VNV6_HUMAN;tr|A0A024RBG6|A0A024RBG6_HUMAN	;;;;;;;;	15	13	13	12	52.8	34.875	2914700000	3075700000	2995200000	136940000	192550000	164745000	18.1808	0.000904145
A0A5C2GRP6		tr|A0A5C2GRP6|A0A5C2GRP6_HUMAN;tr|A0A5C2GLK7|A0A5C2GLK7_HUMAN	;	2	2	1	1	20.3	12.866	113690000	149050000	131370000	5759500	8932800	7346150	17.8828	0.0198764
A0A024QZ95	OLFM4	tr|A0A024QZ95|A0A024QZ95_HUMAN;sp|Q6UX06|OLFM4_HUMAN;tr|B4DV64|B4DV64_HUMAN	;;	3	17	17	17	41.8	57.279	2343700000	1691400000	2017550000	100730000	135380000	118055000	17.0899	0.0283156
Q9NR99	MXRA5	sp|Q9NR99|MXRA5_HUMAN		1	25	25	25	11.7	312.15	540020000	426550000	483285000	31123000	26304000	28713500	16.8313	0.0152495
A0A140VJE4		tr|A0A140VJE4|A0A140VJE4_HUMAN;sp|P54802|ANAG_HUMAN;tr|Q14769|Q14769_HUMAN;tr|Q59FD0|Q59FD0_HUMAN;tr|A0A286RZ40|A0A286RZ40_HUMAN;tr|K7ENX5|K7ENX5_HUMAN	;;;	6	20	20	20	35.4	82.265	1593600000	1153200000	1373400000	113680000	52140000	82910000	16.5649	0.0284245
E9PBE1	PRKCZ	tr|E9PBE1|E9PBE1_HUMAN;tr|B3KUN5|B3KUN5_HUMAN;sp|Q05513|KPCZ_HUMAN;tr|B7Z7K5|B7Z7K5_HUMAN;tr|D6RAU1|D6RAU1_HUMAN;tr|D6RDM0|D6RDM0_HUMAN;tr|D6RG01|D6RG01_HUMAN;tr|D6RBD4|D6RBD4_HUMAN;tr|F2Z2H9|F2Z2H9_HUMAN;tr|D6RGG1|D6RGG1_HUMAN	;;;;	10	4	4	4	16.1	39.529	89892000	112420000	101156000	3341700	8883800	6112750	16.5484	0.014571
A0A5C2GNC3		tr|A0A5C2GNC3|A0A5C2GNC3_HUMAN;tr|A0A5C2GJW3|A0A5C2GJW3_HUMAN;tr|A0A5C2GVD5|A0A5C2GVD5_HUMAN;tr|A0A5C2GVQ1|A0A5C2GVQ1_HUMAN;tr|A0A5C2GP04|A0A5C2GP04_HUMAN;tr|A0A5C2GLV3|A0A5C2GLV3_HUMAN;tr|A0A5C2GL77|A0A5C2GL77_HUMAN;tr|A0A5C2GP76|A0A5C2GP76_HUMAN;tr|A0A5C2GJU6|A0A5C2GJU6_HUMAN;tr|A0A5C2GF19|A0A5C2GF19_HUMAN;tr|A0A5C2GNY3|A0A5C2GNY3_HUMAN;tr|A0A5C2GP22|A0A5C2GP22_HUMAN;tr|A0A5C2GLU4|A0A5C2GLU4_HU…	;;;;;;;;;;;;;;;	16	4	1	0	38.8	13.164	563100000	660750000	611925000	23459000	50500000	36979500	16.5477	0.00767532
Q59G10		tr|Q59G10|Q59G10_HUMAN		1	48	48	1	64.9	104.1	6306900000	4571900000	5439400000	259840000	412530000	336185000	16.1798	0.0279074
Q53H42		tr|Q53H42|Q53H42_HUMAN;tr|E9PHH3|E9PHH3_HUMAN;tr|H7C1K4|H7C1K4_HUMAN;tr|B4DRQ9|B4DRQ9_HUMAN;sp|P18827|SDC1_HUMAN	;;;;	5	1	1	1	10.6	16.936	176620000	237370000	206995000	10962000	14726000	12844000	16.1161	0.0237007
P43251	BTD	sp|P43251|BTD_HUMAN;tr|A0A5F9ZH15|A0A5F9ZH15_HUMAN;tr|A0A5F9ZH80|A0A5F9ZH80_HUMAN;tr|C9JSN9|C9JSN9_HUMAN;tr|A0A5F9ZH57|A0A5F9ZH57_HUMAN;tr|A0A5F9ZH97|A0A5F9ZH97_HUMAN;tr|A0A5F9ZHE9|A0A5F9ZHE9_HUMAN;tr|A0A5F9ZHR1|A0A5F9ZHR1_HUMAN;tr|A0A2R8Y5J9|A0A2R8Y5J9_HUMAN;tr|A0A5F9ZH62|A0A5F9ZH62_HUMAN;tr|A0A5F9ZHF5|A0A5F9ZHF5_HUMAN	;;	11	7	7	7	15.3	61.132	413440000	382760000	398100000	30019000	19731000	24875000	16.004	0.00187399
A0A140VKF3		tr|A0A140VKF3|A0A140VKF3_HUMAN;sp|P36955|PEDF_HUMAN;tr|I3L4Z0|I3L4Z0_HUMAN;tr|I3L2R7|I3L2R7_HUMAN;tr|I3L3Z3|I3L3Z3_HUMAN;tr|I3L4N7|I3L4N7_HUMAN;CON__Q95121;tr|I3L425|I3L425_HUMAN;tr|I3L4F9|I3L4F9_HUMAN;tr|I3L107|I3L107_HUMAN;tr|I3L1U4|I3L1U4_HUMAN	;	11	8	8	8	19.4	46.312	312880000	416800000	364840000	19582000	26510000	23046000	15.8309	0.022435
A0A024R035	C9	tr|A0A024R035|A0A024R035_HUMAN;sp|P02748|CO9_HUMAN;CON__Q3MHN2	;	3	19	19	19	32.6	63.203	1876700000	1850600000	1863650000	88620000	150880000	119750000	15.5628	0.000374439
Q96K68		tr|Q96K68|Q96K68_HUMAN;sp|P01876|IGHA1_HUMAN;tr|Q9UP60|Q9UP60_HUMAN;tr|Q8NCL6|Q8NCL6_HUMAN;tr|Q6MZW0|Q6MZW0_HUMAN;tr|A0A286YEY1|A0A286YEY1_HUMAN;tr|Q8WY24|Q8WY24_HUMAN;tr|Q6N090|Q6N090_HUMAN;tr|A0A5C2GR70|A0A5C2GR70_HUMAN;tr|A0A5C2GDK0|A0A5C2GDK0_HUMAN;tr|A0A5C2GR38|A0A5C2GR38_HUMAN;tr|A0A5C2GF65|A0A5C2GF65_HUMAN;tr|A0A5C2GKG9|A0A5C2GKG9_HUMAN;tr|A0A5C2GA64|A0A5C2GA64_HUMAN;tr|A0A5C2GRK8|A0A5C2GR…	;;;;;;;	18	17	16	0	49.2	53.088	33984000000	32378000000	33181000000	1575900000	2691100000	2133500000	15.5524	0.00099
P0DOX2		sp|P0DOX2|IGA2_HUMAN;tr|A0A5C2GRV2|A0A5C2GRV2_HUMAN;tr|A0A5C2GN38|A0A5C2GN38_HUMAN;tr|A0A5C2GQ85|A0A5C2GQ85_HUMAN;tr|A0A2U8J984|A0A2U8J984_HUMAN;tr|A0A5C2GRT4|A0A5C2GRT4_HUMAN;tr|A0A5C2GF79|A0A5C2GF79_HUMAN;tr|B1N7B6|B1N7B6_HUMAN;tr|A0A5C2G5S6|A0A5C2G5S6_HUMAN;tr|A0A5C2GN28|A0A5C2GN28_HUMAN;tr|A0A5C2G5R4|A0A5C2G5R4_HUMAN;tr|A0A5C2GN48|A0A5C2GN48_HUMAN;tr|A0A5C2GGT5|A0A5C2GGT5_HUMAN;tr|A0A5C2GED6|…		24	11	2	1	39.6	48.934	67267000	50997000	59132000	3068600	4601500	3835050	15.4188	0.0211448
S6BGE0		tr|S6BGE0|S6BGE0_HUMAN		1	7	1	0	29.3	32.181	178230000	158520000	168375000	7906500	14004000	10955250	15.3693	0.00426679
Q9NTX5	ECHDC1	sp|Q9NTX5|ECHD1_HUMAN;tr|H0Y5L2|H0Y5L2_HUMAN;tr|J3KP84|J3KP84_HUMAN;tr|E9PPG7|E9PPG7_HUMAN;tr|E9PRU6|E9PRU6_HUMAN;tr|F2Z2D6|F2Z2D6_HUMAN;tr|E9PJS8|E9PJS8_HUMAN;tr|E9PLY6|E9PLY6_HUMAN;tr|H0Y525|H0Y525_HUMAN;tr|E9PIU8|E9PIU8_HUMAN;tr|H0YCS9|H0YCS9_HUMAN	;	11	6	6	6	24.4	33.698	145160000	111430000	128295000	9641600	7115300	8378450	15.3125	0.019316
B4E1Z4		tr|B4E1Z4|B4E1Z4_HUMAN;tr|E7ETN3|E7ETN3_HUMAN;tr|A0A1U9X7I0|A0A1U9X7I0_HUMAN;tr|A0A1U9X7H8|A0A1U9X7H8_HUMAN;tr|A0A1U9X7H6|A0A1U9X7H6_HUMAN;tr|A0A1U9X7H5|A0A1U9X7H5_HUMAN;tr|A0A1U9X7H4|A0A1U9X7H4_HUMAN;tr|A0A1U9X7H2|A0A1U9X7H2_HUMAN;sp|P00751|CFAB_HUMAN;tr|A0A1U9X7H7|A0A1U9X7H7_HUMAN;tr|H7C5H1|H7C5H1_HUMAN;tr|Q7Z685|Q7Z685_HUMAN;tr|A0A0G2JH38|A0A0G2JH38_HUMAN;tr|D2KT85|D2KT85_HUMAN;tr|D2KT84|D2KT8…	;;;;;;;;;	21	34	34	22	31.5	140.94	3206200000	4957600000	4081900000	154140000	383830000	268985000	15.1752	0.049689
B4E0K9		tr|B4E0K9|B4E0K9_HUMAN;tr|Q59E90|Q59E90_HUMAN;tr|A8K6A7|A8K6A7_HUMAN;sp|O00754|MA2B1_HUMAN;tr|Q93093|Q93093_HUMAN;tr|M0QYZ1|M0QYZ1_HUMAN;tr|M0R2P5|M0R2P5_HUMAN;tr|M0QZ24|M0QZ24_HUMAN	;;;;	8	3	3	3	3.9	107.46	55073000	49093000	52083000	5177500	1689000	3433250	15.1702	0.00502462
A0A5C2GE03		tr|A0A5C2GE03|A0A5C2GE03_HUMAN		1	3	1	0	26.7	12.927	144940000	102950000	123945000	5006500	11678000	8342250	14.8575	0.032192
B7Z575		tr|B7Z575|B7Z575_HUMAN;tr|B7Z6M6|B7Z6M6_HUMAN;tr|A0A291FIV6|A0A291FIV6_HUMAN;sp|O43511|S26A4_HUMAN;tr|A0A2R8Y4W7|A0A2R8Y4W7_HUMAN	;;;;	5	6	6	6	18.8	38.368	358690000	429430000	394060000	25906000	27435000	26670500	14.7751	0.00914596
A8K0B6		tr|A8K0B6|A8K0B6_HUMAN;tr|D3DSQ1|D3DSQ1_HUMAN;tr|Q53H01|Q53H01_HUMAN;tr|B3KUZ6|B3KUZ6_HUMAN;tr|B1B5S8|B1B5S8_HUMAN;tr|B1B5T7|B1B5T7_HUMAN;tr|B1B5T0|B1B5T0_HUMAN;tr|B1B5S6|B1B5S6_HUMAN;tr|B1B5S7|B1B5S7_HUMAN;tr|B1B5Q2|B1B5Q2_HUMAN;tr|B1B5S5|B1B5S5_HUMAN	;;;;	11	22	22	1	57.5	44.673	5358200000	3906600000	4632400000	255410000	381350000	318380000	14.5499	0.0273538
Q9NPP6		tr|Q9NPP6|Q9NPP6_HUMAN;tr|A0A2U8J8Z6|A0A2U8J8Z6_HUMAN;tr|A0A2U8J8X1|A0A2U8J8X1_HUMAN;tr|A0A068LKQ8|A0A068LKQ8_HUMAN;tr|A0A5C2GSI8|A0A5C2GSI8_HUMAN;tr|A0A5C2GNN9|A0A5C2GNN9_HUMAN;tr|A0A5C2GMA5|A0A5C2GMA5_HUMAN;tr|A0A5C2G847|A0A5C2G847_HUMAN;tr|A0A5C2GPT7|A0A5C2GPT7_HUMAN;tr|A0A5C2GHF3|A0A5C2GHF3_HUMAN;tr|A0A5C2GRH3|A0A5C2GRH3_HUMAN;tr|A0A5C2GGD0|A0A5C2GGD0_HUMAN;tr|A0A5C2G989|A0A5C2G989_HUMAN;tr|A…		25	16	2	0	61.3	44.786	109960000	119160000	114560000	8215500	7944500	8080000	14.1782	0.00186269
Q16716		tr|Q16716|Q16716_HUMAN;sp|P30613|KPYR_HUMAN;tr|Q16715|Q16715_HUMAN;tr|B4DPM0|B4DPM0_HUMAN;tr|F8W6W2|F8W6W2_HUMAN	;;;	5	18	17	17	44.3	60.963	811390000	563270000	687330000	37897000	62025000	49961000	13.7573	0.0361816
A0A024R6P0	SERPINA3	tr|A0A024R6P0|A0A024R6P0_HUMAN;sp|P01011|AACT_HUMAN;tr|B3KS79|B3KS79_HUMAN;tr|G3V3A0|G3V3A0_HUMAN;tr|G3V595|G3V595_HUMAN;tr|A0A087WY93|A0A087WY93_HUMAN	;;;;	6	14	14	14	34.8	47.65	4513700000	4130600000	4322150000	336110000	308830000	322470000	13.4033	0.00229727
P01871	IGHM	sp|P01871|IGHM_HUMAN		1	16	16	2	44.8	49.439	3100800000	3734900000	3417850000	250140000	260890000	255515000	13.3763	0.00990545
P0C0L5	C4B	sp|P0C0L5|CO4B_HUMAN;tr|F5GXS0|F5GXS0_HUMAN;tr|A0A3B3ISA6|A0A3B3ISA6_HUMAN;tr|B4E344|B4E344_HUMAN;tr|B4DDH0|B4DDH0_HUMAN;tr|A0A3B3ISD7|A0A3B3ISD7_HUMAN;tr|Q6U2M2|Q6U2M2_HUMAN	;;	7	65	65	0	46.8	192.75	6217900000	7655400000	6936650000	548160000	502200000	525180000	13.2081	0.0123476
P51606	RENBP	sp|P51606|RENBP_HUMAN;tr|A6NKZ2|A6NKZ2_HUMAN;tr|H7C2G7|H7C2G7_HUMAN;tr|H7C1A7|H7C1A7_HUMAN;tr|H7C317|H7C317_HUMAN	;	5	8	8	8	19.7	48.83	235790000	177620000	206705000	13587000	18174000	15880500	13.0163	0.0225866
Q6NS95	IGL@	tr|Q6NS95|Q6NS95_HUMAN		1	5	1	0	31.2	25.148	294250000	336890000	315570000	22076000	26556000	24316000	12.9779	0.00537386
V9HVZ6	HEL-68	tr|V9HVZ6|V9HVZ6_HUMAN;sp|Q92747|ARC1A_HUMAN;tr|Q53GB6|Q53GB6_HUMAN;tr|A0A0K0K1L3|A0A0K0K1L3_HUMAN;tr|Q59GQ0|Q59GQ0_HUMAN;tr|E9PF58|E9PF58_HUMAN;tr|Q75MY0|Q75MY0_HUMAN;tr|F8WFD3|F8WFD3_HUMAN	;;;;;;	8	12	3	3	42.4	41.569	126320000	179740000	153030000	10079000	13612000	11845500	12.9188	0.0341185
Q9H6S3	EPS8L2	sp|Q9H6S3|ES8L2_HUMAN;tr|A0A3B3ISQ4|A0A3B3ISQ4_HUMAN;tr|A0A087WX39|A0A087WX39_HUMAN;tr|B4DFD2|B4DFD2_HUMAN;tr|E9PLH1|E9PLH1_HUMAN;tr|E9PN68|E9PN68_HUMAN;tr|E9PLN2|E9PLN2_HUMAN;tr|E9PNT0|E9PNT0_HUMAN;tr|H0YD62|H0YD62_HUMAN;tr|H0YF37|H0YF37_HUMAN	;	10	31	31	31	57.2	80.62	3841900000	2532300000	3187100000	261730000	232200000	246965000	12.9051	0.0462125
A0A3B3ISX9	TNXB	tr|A0A3B3ISX9|A0A3B3ISX9_HUMAN;tr|A0A140T8Y3|A0A140T8Y3_HUMAN;tr|A0A140TA52|A0A140TA52_HUMAN;sp|P22105|TENX_HUMAN;tr|A0A087X0I0|A0A087X0I0_HUMAN;tr|A0A140T8Z8|A0A140T8Z8_HUMAN;tr|A0A140T9C0|A0A140T9C0_HUMAN;tr|A0A140T902|A0A140T902_HUMAN;tr|A0A140TA41|A0A140TA41_HUMAN;tr|A0A140TA33|A0A140TA33_HUMAN;tr|Q6IPK3|Q6IPK3_HUMAN;tr|A0A140T9L7|A0A140T9L7_HUMAN;tr|B6RHJ5|B6RHJ5_HUMAN;tr|Q9UE34|Q9UE34_HUMAN…	;;;;;;;;;;;;	19	18	18	18	6.9	485.42	799370000	567230000	683300000	100370000	6745700	53557850	12.7582	0.0373013
V9HWC3	HEL-S-1a	tr|V9HWC3|V9HWC3_HUMAN;sp|O00764|PDXK_HUMAN;tr|F2Z2Y4|F2Z2Y4_HUMAN;tr|G1UI32|G1UI32_HUMAN;tr|A8MV33|A8MV33_HUMAN	;;;	5	11	11	11	38.1	35.102	711190000	471250000	591220000	61915000	30871000	46393000	12.7437	0.0459292
D3DX01	ABP1	tr|D3DX01|D3DX01_HUMAN;sp|P19801|AOC1_HUMAN;tr|D3DX03|D3DX03_HUMAN;tr|B3KS02|B3KS02_HUMAN;tr|B4DKM7|B4DKM7_HUMAN;tr|C9J2J4|C9J2J4_HUMAN;tr|C9J0G8|C9J0G8_HUMAN;tr|Q9HBM7|Q9HBM7_HUMAN	;;;;;	8	26	26	26	38.5	85.363	2253700000	2112000000	2182850000	245030000	99143000	172086500	12.6846	0.00254775
C9JUH3	CCM2	tr|C9JUH3|C9JUH3_HUMAN;tr|A0A0A0MT72|A0A0A0MT72_HUMAN;sp|Q9BSQ5|CCM2_HUMAN;tr|A0A3B3IRS0|A0A3B3IRS0_HUMAN;tr|E9PEC4|E9PEC4_HUMAN;tr|B7Z5A6|B7Z5A6_HUMAN;tr|B7Z8D5|B7Z8D5_HUMAN;tr|Q6P456|Q6P456_HUMAN;tr|B7Z8J6|B7Z8J6_HUMAN	;;;;	9	7	7	7	26.5	38.818	209560000	159690000	184625000	11310000	18194000	14752000	12.5153	0.0212591
Q53FH6		tr|Q53FH6|Q53FH6_HUMAN;sp|Q9UHA4|LTOR3_HUMAN	;	2	2	2	2	26.6	13.562	691870000	548880000	620375000	4034300	95646000	49840150	12.4473	0.0214393
A0A0A0MSS8	AKR1C3	tr|A0A0A0MSS8|A0A0A0MSS8_HUMAN;sp|P42330|AK1C3_HUMAN;tr|S4R3Z2|S4R3Z2_HUMAN;tr|B4DKT3|B4DKT3_HUMAN;tr|S4R3D5|S4R3D5_HUMAN;sp|P17516|AK1C4_HUMAN;tr|A0A3B3IRI8|A0A3B3IRI8_HUMAN	;;	7	16	16	3	59.4	36.867	1796800000	1169000000	1482900000	108490000	133130000	120810000	12.2746	0.0492915
P50135	HNMT	sp|P50135|HNMT_HUMAN;tr|B4DWC1|B4DWC1_HUMAN;tr|Q9P1Y0|Q9P1Y0_HUMAN	;	3	5	5	5	21.2	33.295	64766000	89061000	76913500	10851000	1730500	6290750	12.2264	0.0321371
A0A024R868	ANGPTL2	tr|A0A024R868|A0A024R868_HUMAN;sp|Q9UKU9|ANGL2_HUMAN;tr|Q8N2J9|Q8N2J9_HUMAN;tr|B2R780|B2R780_HUMAN;tr|K7EKF6|K7EKF6_HUMAN;tr|A0A024R7A9|A0A024R7A9_HUMAN;sp|Q8NI99|ANGL6_HUMAN	;;;	7	15	15	14	29.2	57.104	2479100000	3306200000	2892650000	198860000	276800000	237830000	12.1627	0.023617
P00747	PLG	sp|P00747|PLMN_HUMAN;tr|B2R7F8|B2R7F8_HUMAN;tr|B4DPH4|B4DPH4_HUMAN;tr|Q68DS2|Q68DS2_HUMAN;tr|Q5TEH5|Q5TEH5_HUMAN;tr|A6PVI2|A6PVI2_HUMAN;tr|A0A0F7G8J1|A0A0F7G8J1_HUMAN;CON__P06868;tr|Q53QL7|Q53QL7_HUMAN;sp|Q02325|PLGB_HUMAN;tr|Q9UE70|Q9UE70_HUMAN;sp|Q15195|PLGA_HUMAN;tr|Q9UMI2|Q9UMI2_HUMAN	;;	13	40	40	38	63.2	90.568	9677600000	10680000000	10178800000	649040000	1034400000	841720000	12.0929	0.0032909
Q5NV90	V2-17	tr|Q5NV90|Q5NV90_HUMAN;tr|A0A5C2GBW0|A0A5C2GBW0_HUMAN;tr|A0A5C2G3P5|A0A5C2G3P5_HUMAN;tr|A0A5C2GSJ7|A0A5C2GSJ7_HUMAN;tr|A0A5C2G5E2|A0A5C2G5E2_HUMAN;tr|A0A5C2G4P4|A0A5C2G4P4_HUMAN;tr|A0A5C2FXD4|A0A5C2FXD4_HUMAN;tr|A0A5C2GWI0|A0A5C2GWI0_HUMAN;tr|A0A5C2GMD3|A0A5C2GMD3_HUMAN;tr|A0A5C2GHQ8|A0A5C2GHQ8_HUMAN;tr|A0A5C2GCX8|A0A5C2GCX8_HUMAN;tr|A0A5C2FZ98|A0A5C2FZ98_HUMAN;tr|A0A5C2FY21|A0A5C2FY21_HUMAN;tr|A…	;;;;;;;;;;;;;;;;;;;;;;;;;;;;;;;;;;;;;;;;;;;;;;;;;;;;;;;;;	81	3	3	0	42.3	10.405	177610000	178640000	178125000	17340000	12857000	15098500	11.7975	0.000198963
Q6N093	DKFZp686I04196	tr|Q6N093|Q6N093_HUMAN;sp|P01859|IGHG2_HUMAN;tr|A0A286YEY4|A0A286YEY4_HUMAN;tr|Q68CN4|Q68CN4_HUMAN	;;;	4	14	6	1	48.9	46.06	8880400000	12576000000	10728200000	736700000	1095400000	916050000	11.7114	0.0339833
Q53G01	CLIC5	tr|Q53G01|Q53G01_HUMAN;sp|Q9NZA1|CLIC5_HUMAN;tr|A0A2R8Y4M1|A0A2R8Y4M1_HUMAN;tr|A0A5F9ZHK1|A0A5F9ZHK1_HUMAN;tr|A0A2R8YGW2|A0A2R8YGW2_HUMAN;tr|A0A2R8Y615|A0A2R8Y615_HUMAN;tr|B2RAZ0|B2RAZ0_HUMAN;tr|Q7Z2R8|Q7Z2R8_HUMAN;tr|Q49AE1|Q49AE1_HUMAN	;;;;;;	9	7	5	5	39.4	28.179	176520000	187850000	182185000	11112000	20054000	15583000	11.6913	0.00187115
Q96PD5	PGLYRP2	sp|Q96PD5|PGRP2_HUMAN;CON__ENSEMBL:ENSBTAP00000016285		2	12	12	12	30.4	62.216	1547100000	1305300000	1426200000	123520000	121000000	122260000	11.6653	0.00848843
A0A4W8ZXM2	IGHV3-72	tr|A0A4W8ZXM2|A0A4W8ZXM2_HUMAN;tr|A0A0F7TAG7|A0A0F7TAG7_HUMAN;sp|A0A0B4J1Y9|HV372_HUMAN;tr|A0A5C2GF30|A0A5C2GF30_HUMAN;tr|A0A5C2GVG6|A0A5C2GVG6_HUMAN;tr|A0A5C2GIR6|A0A5C2GIR6_HUMAN;tr|A0A5C2GLW1|A0A5C2GLW1_HUMAN;tr|A0A5C2GEI8|A0A5C2GEI8_HUMAN;tr|A0A5C2GG66|A0A5C2GG66_HUMAN;tr|A0A5C2GJG0|A0A5C2GJG0_HUMAN;tr|A0A5C2GKD5|A0A5C2GKD5_HUMAN;tr|A0A5C2GH13|A0A5C2GH13_HUMAN;tr|A0A5C2GF70|A0A5C2GF70_HUMAN;t…	;;;;;;;	14	3	1	0	36.6	11.167	28847000	20815000	24831000	1770100	2498600	2134350	11.634	0.0301461
K7EP32	UBXN6	tr|K7EP32|K7EP32_HUMAN;sp|Q9BZV1|UBXN6_HUMAN	;	2	6	6	6	26.7	41.958	204690000	194620000	199655000	19145000	15286000	17215500	11.5974	0.000872371
B4DFV1		tr|B4DFV1|B4DFV1_HUMAN;tr|A0A024R328|A0A024R328_HUMAN;sp|Q05655|KPCD_HUMAN;tr|C9K0E3|C9K0E3_HUMAN;tr|A0A494C1T7|A0A494C1T7_HUMAN;tr|A0A087X0I9|A0A087X0I9_HUMAN;sp|Q04759|KPCT_HUMAN	;;	7	3	3	3	5.8	69.156	62841000	78426000	70633500	3260300	9061300	6160800	11.465	0.0162285
A0A5C2G6Q5		tr|A0A5C2G6Q5|A0A5C2G6Q5_HUMAN		1	3	1	1	25.9	12.151	93153000	137160000	115156500	16692000	3801000	10246500	11.2386	0.0445936
Q16706	MAN2A1	sp|Q16706|MA2A1_HUMAN;tr|A5PKX5|A5PKX5_HUMAN;tr|Q49A69|Q49A69_HUMAN	;	3	13	13	13	13.6	131.14	357210000	287540000	322375000	37750000	19641000	28695500	11.2343	0.0146901
P52943	CRIP2	sp|P52943|CRIP2_HUMAN;tr|H0YFA4|H0YFA4_HUMAN;tr|Q53FN1|Q53FN1_HUMAN;tr|H0YHD8|H0YHD8_HUMAN	;;	4	7	7	7	51.9	22.492	212000000	176310000	194155000	19180000	15685000	17432500	11.1375	0.010138
A0A140VJF4		tr|A0A140VJF4|A0A140VJF4_HUMAN;sp|P53004|BIEA_HUMAN;tr|C9J1E1|C9J1E1_HUMAN	;	3	6	6	6	26.7	33.428	118800000	82786000	100793000	14334000	3804700	9069350	11.1136	0.0393805
A0A384N6G7		tr|A0A384N6G7|A0A384N6G7_HUMAN;sp|Q9UJ70|NAGK_HUMAN;tr|H7C3G9|H7C3G9_HUMAN;tr|C9JEV6|C9JEV6_HUMAN;tr|H7C1L7|H7C1L7_HUMAN;tr|H0YEB7|H0YEB7_HUMAN;tr|H0YE82|H0YE82_HUMAN;tr|H7C286|H7C286_HUMAN;tr|E9PPU6|E9PPU6_HUMAN;tr|H0YC94|H0YC94_HUMAN	;;;;;	10	8	8	8	33.4	37.375	196990000	220910000	208950000	8329100	29638000	18983550	11.0069	0.00703448
V9HWI0	HEL-S-165mP	tr|V9HWI0|V9HWI0_HUMAN;sp|P14550|AK1A1_HUMAN;tr|Q5T621|Q5T621_HUMAN;tr|V9GYG2|V9GYG2_HUMAN;tr|V9GYP9|V9GYP9_HUMAN	;	5	21	21	21	69.5	36.573	9565800000	7783400000	8674600000	581610000	999470000	790540000	10.973	0.0132133
A4D1B8	FGL2	tr|A4D1B8|A4D1B8_HUMAN;sp|Q14314|FGL2_HUMAN;tr|Q53GD2|Q53GD2_HUMAN;tr|A0A1B0GVK0|A0A1B0GVK0_HUMAN;tr|Q8WWE4|Q8WWE4_HUMAN	;;;	5	11	11	11	24.6	50.228	617800000	570260000	594030000	67113000	41271000	54192000	10.9616	0.00250225
A0A5C2GRN7		tr|A0A5C2GRN7|A0A5C2GRN7_HUMAN;tr|Q0ZCH9|Q0ZCH9_HUMAN;tr|A0A5C2GA34|A0A5C2GA34_HUMAN;tr|A0A5C2GH50|A0A5C2GH50_HUMAN;tr|A0A5C2G9W7|A0A5C2G9W7_HUMAN;tr|A0A5C2G4X9|A0A5C2G4X9_HUMAN;tr|A0A5C2GFD5|A0A5C2GFD5_HUMAN;tr|A0A5C2G930|A0A5C2G930_HUMAN;tr|A0A0X9USM3|A0A0X9USM3_HUMAN;tr|A0A5C2GNQ6|A0A5C2GNQ6_HUMAN;tr|A0A5C2G6I9|A0A5C2G6I9_HUMAN;tr|Q9UL91|Q9UL91_HUMAN;tr|A0A5C2GNQ3|A0A5C2GNQ3_HUMAN;tr|A0A5C2GCQ…	;;;;;;;;;;;;;;;;;;;;;;;;;;;	31	5	2	1	49.1	12.928	705670000	724090000	714880000	50841000	81039000	65940000	10.8414	0.000741958
Q9Y6U3	SCIN	sp|Q9Y6U3|ADSV_HUMAN;tr|Q8NBV9|Q8NBV9_HUMAN;tr|E5RHN8|E5RHN8_HUMAN;tr|E5RHX6|E5RHX6_HUMAN;tr|Q75MG0|Q75MG0_HUMAN;tr|C9JGB6|C9JGB6_HUMAN;tr|F8WBX5|F8WBX5_HUMAN	;	7	14	14	14	23.4	80.488	353250000	251940000	302595000	23217000	32822000	28019500	10.7994	0.0326672
O00468	AGRN	sp|O00468|AGRIN_HUMAN;tr|A0A087X208|A0A087X208_HUMAN;tr|A0A494C1I6|A0A494C1I6_HUMAN;tr|Q5XG79|Q5XG79_HUMAN;tr|B3KMM7|B3KMM7_HUMAN;tr|Q15952|Q15952_HUMAN	;;	6	45	45	3	34.2	217.32	2909500000	2458000000	2683750000	249090000	253050000	251070000	10.6893	0.00850261
P28332	ADH6	sp|P28332|ADH6_HUMAN;tr|B4DPD8|B4DPD8_HUMAN;tr|D6RH17|D6RH17_HUMAN;tr|Q8IUN7|Q8IUN7_HUMAN;tr|A0A024RDI3|A0A024RDI3_HUMAN;tr|B7ZAL1|B7ZAL1_HUMAN;tr|Q9H1A0|Q9H1A0_HUMAN;tr|D6RDN5|D6RDN5_HUMAN;tr|H0Y8U2|H0Y8U2_HUMAN	;;;;	9	9	9	9	36.4	39.072	874440000	1096800000	985620000	30945000	154080000	92512500	10.6539	0.0196542
Q8TEY0	PAH	tr|Q8TEY0|Q8TEY0_HUMAN;tr|A0A024RBG4|A0A024RBG4_HUMAN;sp|P00439|PH4H_HUMAN;tr|J3KND8|J3KND8_HUMAN;tr|B2R8I4|B2R8I4_HUMAN;tr|B4DPN2|B4DPN2_HUMAN;tr|F8W0A0|F8W0A0_HUMAN;tr|F8W1D4|F8W1D4_HUMAN;tr|A0A0U1RQI3|A0A0U1RQI3_HUMAN;tr|A0A0U1RQY4|A0A0U1RQY4_HUMAN;tr|V9GZP8|V9GZP8_HUMAN;tr|Q66RJ5|Q66RJ5_HUMAN;tr|B3VS20|B3VS20_HUMAN;sp|Q8IWU9|TPH2_HUMAN;tr|Q14CC5|Q14CC5_HUMAN	;;;;;	15	11	11	11	29.9	51.86	306050000	258700000	282375000	11088000	42809000	26948500	10.4783	0.0122191
Q13332	PTPRS	sp|Q13332|PTPRS_HUMAN;tr|D6W633|D6W633_HUMAN;tr|B4DK48|B4DK48_HUMAN;tr|Q59H90|Q59H90_HUMAN;tr|Q3KPI9|Q3KPI9_HUMAN;tr|F5GWR7|F5GWR7_HUMAN;tr|Q2HXI4|Q2HXI4_HUMAN;sp|P23468|PTPRD_HUMAN;tr|Q16343|Q16343_HUMAN;tr|A8E4L7|A8E4L7_HUMAN;tr|B3KXJ7|B3KXJ7_HUMAN;tr|B3KXA8|B3KXA8_HUMAN;tr|H0Y380|H0Y380_HUMAN;tr|Q7Z3X4|Q7Z3X4_HUMAN;tr|B3KWM1|B3KWM1_HUMAN;tr|H0Y4H1|H0Y4H1_HUMAN;tr|H0Y7Z9|H0Y7Z9_HUMAN;tr|Q5W9G3|…	;	21	12	12	5	10	217.04	270370000	202120000	236245000	21938000	23301000	22619500	10.4443	0.0245901
V9HWG7	HEL-S-52	tr|V9HWG7|V9HWG7_HUMAN;sp|O75083|WDR1_HUMAN;tr|Q53GN4|Q53GN4_HUMAN;tr|Q59ER5|Q59ER5_HUMAN;tr|Q53H17|Q53H17_HUMAN;tr|B3KXN4|B3KXN4_HUMAN;tr|D6RD66|D6RD66_HUMAN;tr|B4DY05|B4DY05_HUMAN;tr|B4DS71|B4DS71_HUMAN;tr|Q9BZT4|Q9BZT4_HUMAN;tr|B4DZX5|B4DZX5_HUMAN	;;;;;;	11	21	21	21	50	66.193	2758100000	2288100000	2523100000	258840000	236300000	247570000	10.1915	0.0105214
A0A024R5D8	ALDH3B1	tr|A0A024R5D8|A0A024R5D8_HUMAN;sp|P43353|AL3B1_HUMAN;tr|A0A024R5K0|A0A024R5K0_HUMAN;tr|Q59F10|Q59F10_HUMAN;tr|A0A087X2D4|A0A087X2D4_HUMAN;tr|A0A087X192|A0A087X192_HUMAN;tr|Q9BUJ8|Q9BUJ8_HUMAN;tr|A0A087WUF8|A0A087WUF8_HUMAN;tr|B4DSX1|B4DSX1_HUMAN;sp|P48448|AL3B2_HUMAN;tr|A0A087WTE0|A0A087WTE0_HUMAN;tr|J3QS00|J3QS00_HUMAN;tr|E9PJV0|E9PJV0_HUMAN;tr|I3L1M4|I3L1M4_HUMAN;tr|A0A5F9ZHZ9|A0A5F9ZHZ9_HUMAN;…	;;;;	32	9	9	9	24.1	51.839	204100000	136880000	170490000	7933800	25676000	16804900	10.1453	0.0475404
A0A024R882	STOM	tr|A0A024R882|A0A024R882_HUMAN;sp|P27105|STOM_HUMAN;tr|B4E2V5|B4E2V5_HUMAN;tr|B4DZK8|B4DZK8_HUMAN;tr|F8VSL7|F8VSL7_HUMAN;tr|B4E310|B4E310_HUMAN	;;;	6	10	10	10	48.6	31.73	4735900000	3601900000	4168900000	307690000	515280000	411485000	10.1314	0.0227349
X5D2F4	CYFIP1	tr|X5D2F4|X5D2F4_HUMAN;sp|Q7L576|CYFP1_HUMAN;tr|B3KWV6|B3KWV6_HUMAN;tr|A0A0G2JR96|A0A0G2JR96_HUMAN;tr|A0A0G2JQT1|A0A0G2JQT1_HUMAN;tr|B3KWT5|B3KWT5_HUMAN;tr|H0YL50|H0YL50_HUMAN;tr|Q14650|Q14650_HUMAN;tr|A0A0G2JRX2|A0A0G2JRX2_HUMAN;tr|A0A087WU52|A0A087WU52_HUMAN;tr|A0A0G2JRV9|A0A0G2JRV9_HUMAN;tr|A0A087WWL1|A0A087WWL1_HUMAN;tr|A0A0G2JQH3|A0A0G2JQH3_HUMAN;tr|A0A087WVZ5|A0A087WVZ5_HUMAN	;;;;	14	12	12	3	10.1	145.17	267970000	203990000	235980000	27086000	19621000	23353500	10.1047	0.0221832
O00187	MASP2	sp|O00187|MASP2_HUMAN		1	13	13	13	15.9	75.702	63992000000	50237000000	57114500000	5361300000	5956500000	5658900000	10.0929	0.0174315
A0A0G2JPR0	C4A	tr|A0A0G2JPR0|A0A0G2JPR0_HUMAN;tr|A0A140TA49|A0A140TA49_HUMAN	;	2	65	4	0	46.3	192.87	393500000	291340000	342420000	38927000	28985000	33956000	10.0842	0.0265825
A0A384N605		tr|A0A384N605|A0A384N605_HUMAN;sp|Q9UBQ7|GRHPR_HUMAN;tr|Q5M7Z5|Q5M7Z5_HUMAN;tr|U3KQ56|U3KQ56_HUMAN	;;;	4	13	13	13	51.8	35.668	1994900000	2381000000	2187950000	168960000	265670000	217315000	10.0681	0.0100455
Q53HU9		tr|Q53HU9|Q53HU9_HUMAN;tr|Q53HT9|Q53HT9_HUMAN;tr|A8K5J8|A8K5J8_HUMAN;tr|A0A3B3ISR2|A0A3B3ISR2_HUMAN;sp|P00736|C1R_HUMAN;tr|B4DPQ0|B4DPQ0_HUMAN;tr|F5H2D0|F5H2D0_HUMAN;tr|B4E1B0|B4E1B0_HUMAN;tr|A0A3B3ITU4|A0A3B3ITU4_HUMAN;tr|D3DUT5|D3DUT5_HUMAN;tr|F5H1V0|F5H1V0_HUMAN;tr|F5H6Y3|F5H6Y3_HUMAN;tr|F5H3N3|F5H3N3_HUMAN	;;;;;;;;	13	10	9	9	17.4	80.299	268380000	255220000	261800000	38401000	14180000	26290500	9.95797	0.0034074
A0A5C2GFH2		tr|A0A5C2GFH2|A0A5C2GFH2_HUMAN;tr|A0A5C2GB33|A0A5C2GB33_HUMAN	;	2	4	2	0	40.7	12.888	96311000	98648000	97479500	10798000	9014600	9906300	9.84015	0.0002816
O96009	NAPSA	sp|O96009|NAPSA_HUMAN;tr|M0QXC5|M0QXC5_HUMAN;tr|B4DV14|B4DV14_HUMAN;tr|A0A0B4J2A8|A0A0B4J2A8_HUMAN	;	4	10	10	10	35	45.386	5642700000	5217700000	5430200000	460530000	645380000	552955000	9.82033	0.00224981
B4E324		tr|B4E324|B4E324_HUMAN;sp|P10619|PPGB_HUMAN;tr|X6R5C5|X6R5C5_HUMAN;tr|Q59EV6|Q59EV6_HUMAN;tr|X6R8A1|X6R8A1_HUMAN;tr|Q5JZH0|Q5JZH0_HUMAN;tr|U3KQ41|U3KQ41_HUMAN;tr|U3KQU6|U3KQU6_HUMAN	;;;;	8	6	6	6	15	54.269	223010000	204940000	213975000	17930000	25845000	21887500	9.77613	0.00262645
Q969X0	RILPL2	sp|Q969X0|RIPL2_HUMAN;tr|A0A1B0GVV3|A0A1B0GVV3_HUMAN;sp|Q5EBL4|RIPL1_HUMAN		3	3	3	3	15.6	23.986	53538000	50131000	51834500	4656600	6005600	5331100	9.72304	0.00154865
Q5SZK8	FREM2	sp|Q5SZK8|FREM2_HUMAN		1	29	29	29	12.7	351.15	354940000	429530000	392235000	73725000	7299600	40512300	9.68187	0.0195704
A8K9B9		tr|A8K9B9|A8K9B9_HUMAN;tr|A0A024R9N6|A0A024R9N6_HUMAN;sp|Q9H223|EHD4_HUMAN;tr|B3KUH4|B3KUH4_HUMAN	;;	4	29	27	24	62.5	61.155	3650700000	2870500000	3260600000	197280000	477810000	337545000	9.65975	0.019526
Q9UJU6	DBNL	sp|Q9UJU6|DBNL_HUMAN;tr|B4DXL9|B4DXL9_HUMAN;tr|Q59FH4|Q59FH4_HUMAN;tr|H0Y5J4|H0Y5J4_HUMAN;tr|B4DDU5|B4DDU5_HUMAN;tr|B4DDD6|B4DDD6_HUMAN;tr|F8WBG8|F8WBG8_HUMAN;tr|B4DKZ4|B4DKZ4_HUMAN;tr|B4DNX5|B4DNX5_HUMAN;tr|B4DUF9|B4DUF9_HUMAN	;;;;;;	10	8	8	8	25.6	48.207	111640000	116730000	114185000	12807000	10886000	11846500	9.63871	0.00070578
P19652	ORM2	sp|P19652|A1AG2_HUMAN		1	6	4	4	35.3	23.602	162090000	151000000	156545000	22322000	10614000	16468000	9.50601	0.00329714
D3DXC9	SHMT1	tr|D3DXC9|D3DXC9_HUMAN;tr|Q53ET7|Q53ET7_HUMAN;sp|P34896|GLYC_HUMAN;tr|B4DZB5|B4DZB5_HUMAN;tr|J3KRZ5|J3KRZ5_HUMAN;tr|J3KRK5|J3KRK5_HUMAN;tr|Q9UMC9|Q9UMC9_HUMAN;tr|G3V2D2|G3V2D2_HUMAN;tr|A0A087WTD8|A0A087WTD8_HUMAN;tr|Q9UMD0|Q9UMD0_HUMAN	;;;	10	17	17	16	52.9	49.061	5929900000	4774800000	5352350000	336210000	803660000	569935000	9.39116	0.0165525
A0A5C2GKQ6		tr|A0A5C2GKQ6|A0A5C2GKQ6_HUMAN;tr|A0A5C2GFI2|A0A5C2GFI2_HUMAN;tr|A0A5C2GHK6|A0A5C2GHK6_HUMAN;tr|A0A5C2G894|A0A5C2G894_HUMAN;tr|A0A5C2GGH0|A0A5C2GGH0_HUMAN;tr|A0A5C2GNG9|A0A5C2GNG9_HUMAN;tr|A0A5C2GFJ2|A0A5C2GFJ2_HUMAN;tr|A0A5C2GQM4|A0A5C2GQM4_HUMAN;tr|A0A5C2GP38|A0A5C2GP38_HUMAN;tr|A0A5C2GHL6|A0A5C2GHL6_HUMAN;tr|A0A5C2GQ45|A0A5C2GQ45_HUMAN;tr|A0A5C2GTY5|A0A5C2GTY5_HUMAN;tr|A0A5C2GF97|A0A5C2GF97_HU…	;;;;;;;;;;;;;	14	3	1	0	38.3	13.038	82119000	55276000	68697500	6101700	8662100	7381900	9.30621	0.0451037
A0A384MDN8		tr|A0A384MDN8|A0A384MDN8_HUMAN;sp|O95154|ARK73_HUMAN	;	2	12	12	7	49.2	37.206	1379600000	1486000000	1432800000	120650000	188850000	154750000	9.2588	0.00243568
A0A024R6Y2	NUTF2	tr|A0A024R6Y2|A0A024R6Y2_HUMAN;sp|P61970|NTF2_HUMAN;tr|H3BRV9|H3BRV9_HUMAN;tr|B4DEQ2|B4DEQ2_HUMAN	;;	4	6	6	6	74.8	14.478	5843900000	5115100000	5479500000	680920000	503400000	592160000	9.25341	0.00583751
Q86VF8	KCNN3	tr|Q86VF8|Q86VF8_HUMAN		1	1	1	1	100	1.6559	119910000	173990000	146950000	17255000	14534000	15894500	9.24534	0.0401265
B4DPH5		tr|B4DPH5|B4DPH5_HUMAN		1	31	3	1	54.8	61.413	1141000000	816670000	978835000	7699700	204820000	106259850	9.21171	0.0441861
B4DH12		tr|B4DH12|B4DH12_HUMAN;sp|Q9H479|FN3K_HUMAN;tr|B3KNR9|B3KNR9_HUMAN	;;	3	4	4	4	27.2	22.328	92233000	114700000	103466500	10530000	12092000	11311000	9.14742	0.0146045
B4DW34		tr|B4DW34|B4DW34_HUMAN;sp|Q92485|ASM3B_HUMAN;tr|F8VWW8|F8VWW8_HUMAN;tr|B4DE65|B4DE65_HUMAN;tr|Q5T0Y8|Q5T0Y8_HUMAN;tr|B4DEC6|B4DEC6_HUMAN;tr|F8VXS3|F8VXS3_HUMAN	;;;;	7	7	7	7	23.3	50.785	544080000	432330000	488205000	16396000	90678000	53537000	9.11902	0.0230063
H3BSW0	LRRC57	tr|H3BSW0|H3BSW0_HUMAN;tr|A0A024R9M3|A0A024R9M3_HUMAN;sp|Q8N9N7|LRC57_HUMAN;tr|A0A3B3ISV5|A0A3B3ISV5_HUMAN	;;;	4	4	4	4	30.4	16.324	145910000	147590000	146750000	10603000	21730000	16166500	9.07741	0.0018514
O60494	CUBN	sp|O60494|CUBN_HUMAN;tr|Q7LC53|Q7LC53_HUMAN;tr|Q59ED1|Q59ED1_HUMAN;tr|B3KQM7|B3KQM7_HUMAN;tr|B3KQA6|B3KQA6_HUMAN;tr|B0YIZ6|B0YIZ6_HUMAN;tr|Q96RV0|Q96RV0_HUMAN;tr|H7C480|H7C480_HUMAN	;	8	81	81	81	32.6	398.73	11902000000	9857800000	10879900000	821230000	1592100000	1206665000	9.0165	0.0125134
P15309	ACP3	sp|P15309|PPAP_HUMAN;tr|A0PJ86|A0PJ86_HUMAN;tr|E9PFE6|E9PFE6_HUMAN	;	3	11	11	11	24.9	44.566	1099100000	1542600000	1320850000	177830000	118640000	148235000	8.91051	0.0345246
A8K8F9		tr|A8K8F9|A8K8F9_HUMAN;tr|A0A384MR47|A0A384MR47_HUMAN;sp|P51178|PLCD1_HUMAN;tr|Q59EE9|Q59EE9_HUMAN	;;;	4	15	15	3	29.4	85.604	664640000	675470000	670055000	76019000	75136000	75577500	8.8658	8.3512e-05
D3DPU2	CAP1	tr|D3DPU2|D3DPU2_HUMAN;tr|B2RDY9|B2RDY9_HUMAN;sp|Q01518|CAP1_HUMAN;tr|B4DNW7|B4DNW7_HUMAN;tr|B4DNA3|B4DNA3_HUMAN;tr|B4DI38|B4DI38_HUMAN;tr|B4DNY3|B4DNY3_HUMAN;tr|B4DUZ8|B4DUZ8_HUMAN;tr|Q5T0R1|Q5T0R1_HUMAN;tr|Q5T0R9|Q5T0R9_HUMAN;tr|Q5T0R7|Q5T0R7_HUMAN;tr|Q5T0R6|Q5T0R6_HUMAN;tr|Q5T0R5|Q5T0R5_HUMAN;tr|Q5T0R4|Q5T0R4_HUMAN;tr|Q5T0R3|Q5T0R3_HUMAN;tr|Q5T0R2|Q5T0R2_HUMAN;tr|Q5T0S3|Q5T0S3_HUMAN;tr|Q5T0R8|…	;;;;;;;;;	25	18	18	18	37.9	51.672	1097200000	870060000	983630000	102940000	120220000	111580000	8.81547	0.0166344
Q6ZQN7	SLCO4C1	sp|Q6ZQN7|SO4C1_HUMAN;tr|Q63HP3|Q63HP3_HUMAN		2	7	7	7	15.7	78.948	322020000	238350000	280185000	22177000	41584000	31880500	8.7886	0.0286349
Q6GMV8		tr|Q6GMV8|Q6GMV8_HUMAN;tr|Q7Z2U7|Q7Z2U7_HUMAN;tr|Q5NV74|Q5NV74_HUMAN;tr|A0A5C2GCY8|A0A5C2GCY8_HUMAN;tr|A0A5C2G0D5|A0A5C2G0D5_HUMAN;tr|A0A5C2FXC0|A0A5C2FXC0_HUMAN;tr|A0A5C2GTE6|A0A5C2GTE6_HUMAN;tr|A0A5C2GNQ8|A0A5C2GNQ8_HUMAN;tr|A0A5C2GJS1|A0A5C2GJS1_HUMAN;tr|A0A5C2GHR7|A0A5C2GHR7_HUMAN;tr|A0A5C2GAV2|A0A5C2GAV2_HUMAN;tr|A0A5C2GAF6|A0A5C2GAF6_HUMAN;tr|A0A5C2G8W8|A0A5C2G8W8_HUMAN;tr|A0A5C2G671|A0A5C2…	;	171	8	8	0	41.9	24.91	12743000000	14062000000	13402500000	1744900000	1307600000	1526250000	8.78133	0.00340517
P0DOX7		sp|P0DOX7|IGK_HUMAN;tr|A0A5H1ZRQ3|A0A5H1ZRQ3_HUMAN	;	2	11	3	1	58.4	23.379	351680000	442210000	396945000	52578000	38598000	45588000	8.70723	0.0165715
Q12929	EPS8	sp|Q12929|EPS8_HUMAN;tr|A0A2R8YE63|A0A2R8YE63_HUMAN;tr|A0A2R8Y4W2|A0A2R8Y4W2_HUMAN;tr|B4E3T6|B4E3T6_HUMAN;tr|F5H0R8|F5H0R8_HUMAN;tr|F5H3Q6|F5H3Q6_HUMAN;tr|F5GYM8|F5GYM8_HUMAN;tr|H0YFG1|H0YFG1_HUMAN;tr|F5H1B5|F5H1B5_HUMAN;tr|F5H2B8|F5H2B8_HUMAN	;;;	10	28	28	28	44.8	91.88	2630000000	1922800000	2276400000	295410000	228850000	262130000	8.68424	0.0297113
P98164	LRP2	sp|P98164|LRP2_HUMAN;tr|Q7Z5C0|Q7Z5C0_HUMAN;tr|Q7Z5C1|Q7Z5C1_HUMAN;tr|Q4ZG84|Q4ZG84_HUMAN;tr|E9PC35|E9PC35_HUMAN;tr|B4DHA5|B4DHA5_HUMAN;tr|A0A3B3IT64|A0A3B3IT64_HUMAN;tr|Q53TL0|Q53TL0_HUMAN;tr|B4DZC1|B4DZC1_HUMAN;tr|A0A3B3IRR0|A0A3B3IRR0_HUMAN	;;;	10	115	115	115	30.5	521.95	10043000000	7179300000	8611150000	1013800000	999030000	1006415000	8.55626	0.0336715
A0A5C2GL90		tr|A0A5C2GL90|A0A5C2GL90_HUMAN;tr|A0A5C2GF24|A0A5C2GF24_HUMAN;tr|A0A5C2GJT2|A0A5C2GJT2_HUMAN;tr|A0A5C2GXI4|A0A5C2GXI4_HUMAN	;;;	4	2	1	0	24	13.776	43194000	45703000	44448500	2187400	8235800	5211600	8.52876	0.00689097
P50053	KHK	sp|P50053|KHK_HUMAN;tr|C9JDL1|C9JDL1_HUMAN;tr|Q53G56|Q53G56_HUMAN;tr|A0A140VJM6|A0A140VJM6_HUMAN;tr|Q59FE2|Q59FE2_HUMAN	;;;	5	9	9	9	32.9	32.523	2650300000	1941700000	2296000000	204240000	338560000	271400000	8.45984	0.0302905
A0A140VJX3		tr|A0A140VJX3|A0A140VJX3_HUMAN;sp|P25325|THTM_HUMAN;tr|Q2VEU1|Q2VEU1_HUMAN;tr|B1AH49|B1AH49_HUMAN;tr|Q59HD5|Q59HD5_HUMAN;tr|Q2VEU0|Q2VEU0_HUMAN	;;;;	6	10	10	10	53.9	33.178	997540000	1266100000	1131820000	173130000	97738000	135434000	8.35699	0.0190358
Q96FL8	SLC47A1	sp|Q96FL8|S47A1_HUMAN;tr|I3L345|I3L345_HUMAN;tr|B4E3B2|B4E3B2_HUMAN;tr|B4DPA7|B4DPA7_HUMAN;tr|J3KRZ3|J3KRZ3_HUMAN;tr|J3KSS8|J3KSS8_HUMAN;tr|E7EX57|E7EX57_HUMAN;tr|B4DX84|B4DX84_HUMAN;tr|B4DYV3|B4DYV3_HUMAN;tr|B4DDH5|B4DDH5_HUMAN	;;;;;	10	8	8	8	17.7	61.921	652530000	527880000	590205000	30484000	111850000	71167000	8.29324	0.0199491
X5D2M8	MVP	tr|X5D2M8|X5D2M8_HUMAN;sp|Q14764|MVP_HUMAN;tr|X5D7K9|X5D7K9_HUMAN;tr|X5DNU0|X5DNU0_HUMAN;tr|B4DDR2|B4DDR2_HUMAN;tr|B4DXN0|B4DXN0_HUMAN;tr|X5D7S8|X5D7S8_HUMAN;tr|B4DP93|B4DP93_HUMAN;tr|X5DP24|X5DP24_HUMAN;tr|H3BQK6|H3BQK6_HUMAN;tr|X5DP17|X5DP17_HUMAN;tr|X5D7R7|X5D7R7_HUMAN;tr|H3BRL2|H3BRL2_HUMAN;tr|H3BUK7|H3BUK7_HUMAN;tr|H3BNF6|H3BNF6_HUMAN;tr|H3BP76|H3BP76_HUMAN;tr|H3BPZ2|H3BPZ2_HUMAN;tr|H3BNF2|H…	;;;;;;;	21	25	25	25	33.4	99.326	910930000	807070000	859000000	114460000	92933000	103696500	8.28379	0.004894
A0A087X2D8	SPAG9	tr|A0A087X2D8|A0A087X2D8_HUMAN;sp|O60271|JIP4_HUMAN;tr|B4DS36|B4DS36_HUMAN;tr|Q5JB53|Q5JB53_HUMAN;tr|A0A060L980|A0A060L980_HUMAN;tr|Q719J0|Q719J0_HUMAN;tr|H0YBE9|H0YBE9_HUMAN;tr|D6RHI8|D6RHI8_HUMAN;tr|Q7Z5Q8|Q7Z5Q8_HUMAN;tr|H0YBS5|H0YBS5_HUMAN;tr|H0Y981|H0Y981_HUMAN;tr|Q68CV8|Q68CV8_HUMAN;tr|G1UI24|G1UI24_HUMAN;tr|E9PFH7|E9PFH7_HUMAN;sp|Q9UPT6|JIP3_HUMAN;tr|B7ZMF3|B7ZMF3_HUMAN;tr|A0A087WYG2|A0A08…	;;	17	33	33	33	33.6	145.17	1105600000	819130000	962365000	90629000	142430000	116529500	8.25855	0.0283604
Q6ZVX0		tr|Q6ZVX0|Q6ZVX0_HUMAN;tr|Q6MZX9|Q6MZX9_HUMAN;tr|A2J1N1|A2J1N1_HUMAN;tr|A0A2U8J976|A0A2U8J976_HUMAN;tr|A2J1M5|A2J1M5_HUMAN;tr|A0A2U8J8I5|A0A2U8J8I5_HUMAN;tr|A0A2U8J915|A0A2U8J915_HUMAN;tr|A2NWX4|A2NWX4_HUMAN;tr|A0A2U8J957|A0A2U8J957_HUMAN;tr|A0A2U8J935|A0A2U8J935_HUMAN;tr|A0A2U8J8X2|A0A2U8J8X2_HUMAN;tr|A2J1P0|A2J1P0_HUMAN;tr|A0A2U8J8Z0|A0A2U8J8Z0_HUMAN;tr|A0A2U8J8Y5|A0A2U8J8Y5_HUMAN;tr|A0A2U8J8X9…	;	100	16	5	1	53	52.874	2040400000	2146900000	2093650000	189890000	317900000	253895000	8.24613	0.00204183
A0A5C2GDR0		tr|A0A5C2GDR0|A0A5C2GDR0_HUMAN		1	1	1	1	15	11.702	34452000	44730000	39591000	5543400	4149600	4846500	8.16899	0.0215613
P55291	CDH15	sp|P55291|CAD15_HUMAN		1	20	20	20	31.2	88.915	1209100000	871920000	1040510000	194090000	61131000	127610500	8.1538	0.0372217
Q59EQ1		tr|Q59EQ1|Q59EQ1_HUMAN;tr|B4DMA7|B4DMA7_HUMAN;tr|Q96CZ9|Q96CZ9_HUMAN;sp|P55287|CAD11_HUMAN;tr|H3BUU9|H3BUU9_HUMAN;tr|H3BQH2|H3BQH2_HUMAN;tr|B7Z2M1|B7Z2M1_HUMAN;tr|Q8IY78|Q8IY78_HUMAN;tr|F5H5X9|F5H5X9_HUMAN;tr|A0A024R2B2|A0A024R2B2_HUMAN;sp|Q9ULB5|CADH7_HUMAN;sp|P55289|CAD12_HUMAN	;;;;	12	21	21	20	36.5	88.174	1966600000	2711800000	2339200000	377710000	196200000	286955000	8.1518	0.03319
P32189	GK	sp|P32189|GLPK_HUMAN;tr|A8K8B7|A8K8B7_HUMAN;sp|Q14409|GLPK3_HUMAN;tr|A0A024RBY6|A0A024RBY6_HUMAN;tr|A6NP46|A6NP46_HUMAN;tr|F8WC39|F8WC39_HUMAN;tr|B4DFX4|B4DFX4_HUMAN;tr|B4DH54|B4DH54_HUMAN;tr|F8WDA9|F8WDA9_HUMAN;tr|F8WBI8|F8WBI8_HUMAN;tr|H7C2A0|H7C2A0_HUMAN;tr|F8WF44|F8WF44_HUMAN;tr|H7BYD2|H7BYD2_HUMAN	;;;	13	16	16	11	37.9	61.244	1167300000	864920000	1016110000	61233000	188510000	124871500	8.13725	0.0322468
A0A5C2GCU9		tr|A0A5C2GCU9|A0A5C2GCU9_HUMAN;tr|A0A5C2GBT2|A0A5C2GBT2_HUMAN	;	2	1	1	1	16.8	11.688	572470000	456450000	514460000	47511000	79750000	63630500	8.08512	0.017372
A0A0B4J1R4	HPD	tr|A0A0B4J1R4|A0A0B4J1R4_HUMAN;sp|P32754|HPPD_HUMAN;tr|B5FX47|B5FX47_HUMAN	;	3	12	12	12	38.7	44.964	392540000	415970000	404255000	17537000	82569000	50053000	8.07654	0.00938743
Q5T6L4	ASS	tr|Q5T6L4|Q5T6L4_HUMAN;sp|P00966|ASSY_HUMAN;tr|A8KAP9|A8KAP9_HUMAN;tr|Q5T6L6|Q5T6L6_HUMAN;tr|A0A0S2Z3B6|A0A0S2Z3B6_HUMAN;tr|Q5T6L5|Q5T6L5_HUMAN;tr|B4E395|B4E395_HUMAN;tr|A0A0S2Z3D8|A0A0S2Z3D8_HUMAN;tr|A0A0S2Z3F1|A0A0S2Z3F1_HUMAN;tr|Q8NFZ7|Q8NFZ7_HUMAN	;;;;	10	23	23	23	67.5	46.53	13120000000	10241000000	11680500000	967430000	1929600000	1448515000	8.06378	0.0213027
A0A024R8L8	EVPL	tr|A0A024R8L8|A0A024R8L8_HUMAN;sp|Q92817|EVPL_HUMAN;tr|K7EKI0|K7EKI0_HUMAN;tr|B7ZLH8|B7ZLH8_HUMAN;tr|A8K2R8|A8K2R8_HUMAN;sp|A8MZ36|EVPLL_HUMAN	;;;	6	23	23	23	15.7	231.63	319160000	237750000	278455000	58363000	10958000	34660500	8.03378	0.0353613
B2R8C2		tr|B2R8C2|B2R8C2_HUMAN;sp|P42685|FRK_HUMAN;tr|H2E272|H2E272_HUMAN;tr|B4DPY6|B4DPY6_HUMAN;tr|H7C3Z8|H7C3Z8_HUMAN;tr|B4E058|B4E058_HUMAN;tr|H7C074|H7C074_HUMAN;sp|Q9H3Y6|SRMS_HUMAN;tr|Q59EB3|Q59EB3_HUMAN;tr|B4DLF5|B4DLF5_HUMAN;tr|G9JXB8|G9JXB8_HUMAN;tr|A0A024R759|A0A024R759_HUMAN;sp|P08581|MET_HUMAN;sp|Q04912|RON_HUMAN;tr|A0A024R728|A0A024R728_HUMAN	;	15	21	21	20	51.5	58.32	885830000	633620000	759725000	110970000	78285000	94627500	8.02859	0.0346639
A8K7T4		tr|A8K7T4|A8K7T4_HUMAN;tr|A0A384NPY7|A0A384NPY7_HUMAN;sp|Q12907|LMAN2_HUMAN;tr|D6RBV2|D6RBV2_HUMAN;tr|B4DWN1|B4DWN1_HUMAN;tr|D6RDX1|D6RDX1_HUMAN;tr|D6RIU4|D6RIU4_HUMAN;tr|D6RBH1|D6RBH1_HUMAN	;;;;;;	8	19	19	19	60.4	40.242	14839000000	18002000000	16420500000	2517800000	1583000000	2050400000	8.00844	0.0129154
I3L1M3	UMOD	tr|I3L1M3|I3L1M3_HUMAN		1	1	1	1	20.8	13.036	296900000	252230000	274565000	11154000	57609000	34381500	7.98584	0.0175279
P26447	S100A4	sp|P26447|S10A4_HUMAN;tr|Q5Q9Z3|Q5Q9Z3_HUMAN	;	2	2	2	2	19.8	11.728	47228000	44774000	46001000	5592700	5978300	5785500	7.95108	0.00095252
A0A024QZX3	SERPINB6	tr|A0A024QZX3|A0A024QZX3_HUMAN;sp|P35237|SPB6_HUMAN;tr|A0A024QZX5|A0A024QZX5_HUMAN;tr|A0A087X1N8|A0A087X1N8_HUMAN;tr|A0A2R8YD12|A0A2R8YD12_HUMAN;tr|Q8IXH2|Q8IXH2_HUMAN;tr|A0A2R8Y6A7|A0A2R8Y6A7_HUMAN;tr|A0A024QZT8|A0A024QZT8_HUMAN;tr|A0A2R8YDD0|A0A2R8YDD0_HUMAN;tr|A0A2R8Y517|A0A2R8Y517_HUMAN;tr|C9JTJ8|C9JTJ8_HUMAN;tr|C9JVA8|C9JVA8_HUMAN	;;;;;;	12	10	10	9	33.2	42.621	166670000	148250000	157460000	25597000	14138000	19867500	7.92551	0.00615718
V9HWJ5	HEL-S-90n	tr|V9HWJ5|V9HWJ5_HUMAN;sp|Q15274|NADC_HUMAN	;	2	8	8	8	35.7	30.815	541770000	405500000	473635000	42763000	77317000	60040000	7.88866	0.0276897
C9J177	PPP1R7	tr|C9J177|C9J177_HUMAN;tr|H7C003|H7C003_HUMAN;tr|A0A140VK83|A0A140VK83_HUMAN;sp|Q15435|PP1R7_HUMAN;tr|B5MBZ8|B5MBZ8_HUMAN;tr|C9JD73|C9JD73_HUMAN;tr|H7C3Q5|H7C3Q5_HUMAN	;;;;;	7	3	3	3	13.5	33.683	85026000	109350000	97188000	9221300	15574000	12397650	7.83923	0.0212783
A0A087X1J7	GPX3	tr|A0A087X1J7|A0A087X1J7_HUMAN;sp|P22352|GPX3_HUMAN;tr|H0YBE4|H0YBE4_HUMAN	;	3	3	3	3	19.6	25.402	118230000	102540000	110385000	18349000	9973900	14161450	7.79475	0.00843298
Q86YB0	GPM6A	tr|Q86YB0|Q86YB0_HUMAN;sp|P51674|GPM6A_HUMAN;tr|D6R9D2|D6R9D2_HUMAN;tr|Q49AH3|Q49AH3_HUMAN	;;	4	3	3	3	11.9	31.209	46606000	49352000	47979000	5596200	6788800	6192500	7.74792	0.00128079
A0A024RAI1	ACTR3	tr|A0A024RAI1|A0A024RAI1_HUMAN;sp|P61158|ARP3_HUMAN;tr|B4DXW1|B4DXW1_HUMAN;tr|B4DT29|B4DT29_HUMAN;tr|Q59FV6|Q59FV6_HUMAN;tr|B4DTI0|B4DTI0_HUMAN;tr|B4E1U3|B4E1U3_HUMAN;tr|F8WDR7|F8WDR7_HUMAN;tr|F8WEW2|F8WEW2_HUMAN;tr|F8WE84|F8WE84_HUMAN;tr|B3KM55|B3KM55_HUMAN;tr|Q59GD5|Q59GD5_HUMAN;tr|B7Z9W3|B7Z9W3_HUMAN;sp|Q9P1U1|ARP3B_HUMAN	;;;;;	14	14	14	14	46.9	47.371	1211200000	927370000	1069285000	119170000	156940000	138055000	7.74536	0.0228293
A0A2C9F2P4	PPT1	tr|A0A2C9F2P4|A0A2C9F2P4_HUMAN;sp|P50897|PPT1_HUMAN;tr|A0A286YFF7|A0A286YFF7_HUMAN;tr|B4DWU3|B4DWU3_HUMAN;tr|Q5T0S4|Q5T0S4_HUMAN;tr|A0A286YFE3|A0A286YFE3_HUMAN;tr|A0A286YFL8|A0A286YFL8_HUMAN;tr|A0A286YFL6|A0A286YFL6_HUMAN;tr|E9PSE5|E9PSE5_HUMAN;tr|E9PIA8|E9PIA8_HUMAN	;;;;;;	10	3	3	3	11.8	34.136	114260000	79754000	97007000	6469300	18784000	12626650	7.68272	0.0440414
Q9BRK3	MXRA8	sp|Q9BRK3|MXRA8_HUMAN;tr|A0A024R0A0|A0A024R0A0_HUMAN;tr|B4E385|B4E385_HUMAN	;;	3	20	20	20	46.6	49.131	14511000000	10098000000	12304500000	2099700000	1117600000	1608650000	7.64896	0.0418795
B4E3A8		tr|B4E3A8|B4E3A8_HUMAN;tr|V9HWH1|V9HWH1_HUMAN;sp|P30740|ILEU_HUMAN;tr|C9J7N5|C9J7N5_HUMAN;tr|A0A024QZT4|A0A024QZT4_HUMAN;sp|P50453|SPB9_HUMAN;sp|O75830|SPI2_HUMAN;tr|B4DDY9|B4DDY9_HUMAN;tr|A0A0C4DGW9|A0A0C4DGW9_HUMAN	;;	9	11	11	10	35.2	38.685	243960000	177850000	210905000	26247000	28983000	27615000	7.63733	0.0310689
O75631	UPK3A	sp|O75631|UPK3A_HUMAN		1	7	7	7	32.8	30.669	1155600000	930180000	1042890000	116100000	157590000	136845000	7.62096	0.0156251
B1Q3B3	FTL	tr|B1Q3B3|B1Q3B3_HUMAN;tr|A0A384MDR3|A0A384MDR3_HUMAN;sp|P02792|FRIL_HUMAN;tr|B1Q3B4|B1Q3B4_HUMAN;tr|Q6S4P3|Q6S4P3_HUMAN	;;;;	5	4	4	4	53.3	10.346	587690000	823520000	705605000	81356000	106820000	94088000	7.49942	0.0356171
S6B291		tr|S6B291|S6B291_HUMAN;tr|S6C4R2|S6C4R2_HUMAN		2	18	1	0	47	50.87	159820000	149200000	154510000	17664000	23560000	20612000	7.49612	0.00205109
B3KQQ7		tr|B3KQQ7|B3KQQ7_HUMAN;tr|A0A024R5F9|A0A024R5F9_HUMAN;sp|O43505|B4GA1_HUMAN;tr|B4DEN5|B4DEN5_HUMAN;tr|B4DGI0|B4DGI0_HUMAN	;;;	5	9	9	9	32.3	47.104	678030000	595130000	636580000	126040000	43948000	84994000	7.48971	0.0110004
B3KY04		tr|B3KY04|B3KY04_HUMAN;tr|A0A140VJM4|A0A140VJM4_HUMAN;sp|Q96CX2|KCD12_HUMAN	;;	3	6	6	6	27.4	35.73	105540000	128340000	116940000	13216000	18079000	15647500	7.4734	0.0129853
B2RCB8		tr|B2RCB8|B2RCB8_HUMAN;sp|Q9NPG4|PCD12_HUMAN;tr|Q8IUP8|Q8IUP8_HUMAN;tr|Q7Z738|Q7Z738_HUMAN;sp|O14917|PCD17_HUMAN	;;;	5	12	12	12	17.9	128.99	463900000	406340000	435120000	55917000	61698000	58807500	7.39906	0.00585619
A0A0C4DGE4	STX3	tr|A0A0C4DGE4|A0A0C4DGE4_HUMAN;tr|A0A286YF28|A0A286YF28_HUMAN;tr|A0A0J9YW33|A0A0J9YW33_HUMAN;tr|Q53YE2|Q53YE2_HUMAN;sp|Q13277|STX3_HUMAN;tr|Q7Z338|Q7Z338_HUMAN;tr|B4DE70|B4DE70_HUMAN	;;;;;;	7	10	10	10	52	23.243	616330000	706970000	661650000	45147000	135790000	90468500	7.3136	0.0123585
Q3KRG8	CEACAM1	tr|Q3KRG8|Q3KRG8_HUMAN;sp|P13688|CEAM1_HUMAN;tr|M0R2K4|M0R2K4_HUMAN;tr|M0R109|M0R109_HUMAN	;	4	4	3	3	12.2	53.342	48482000	47789000	48135500	2420000	11011000	6715500	7.16782	0.0106522
A0A075B730	EPPK1	tr|A0A075B730|A0A075B730_HUMAN;sp|P58107|EPIPL_HUMAN;tr|D3DWL0|D3DWL0_HUMAN	;	3	5	5	3	9.2	553.12	106010000	103330000	104670000	7510200	22137000	14823600	7.06104	0.00677867
Q6UWR7	ENPP6	sp|Q6UWR7|ENPP6_HUMAN;tr|D6R9P1|D6R9P1_HUMAN		2	13	13	13	37.7	50.24	1106200000	784130000	945165000	85679000	183910000	134794500	7.0119	0.0405546
G9BZK0		tr|G9BZK0|G9BZK0_HUMAN		1	1	1	1	45	4.5772	29202000	31439000	30320500	4572700	4143900	4358300	6.95696	0.00191871
A0A384NYV7	CAPS	tr|A0A384NYV7|A0A384NYV7_HUMAN;sp|Q13938|CAYP1_HUMAN;tr|Q96ET4|Q96ET4_HUMAN;tr|K7ES72|K7ES72_HUMAN;tr|A0A499FJ41|A0A499FJ41_HUMAN	;;;;	5	6	6	6	35.4	20.967	107830000	75231000	91530500	18902000	7414300	13158150	6.95618	0.0453433
B2R6F5		tr|B2R6F5|B2R6F5_HUMAN;tr|A0A1B2JLU2|A0A1B2JLU2_HUMAN;sp|O75695|XRP2_HUMAN	;;	3	2	2	2	5.1	39.625	49505000	71165000	60335000	6593000	10781000	8687000	6.94544	0.042712
A0A494C0G5	AGRN	tr|A0A494C0G5|A0A494C0G5_HUMAN		1	43	1	1	34.8	203.09	102010000	120150000	111080000	11163000	20867000	16015000	6.936	0.011506
Q5T6H7	XPNPEP1	tr|Q5T6H7|Q5T6H7_HUMAN;tr|B3KSI7|B3KSI7_HUMAN;sp|Q9NQW7|XPP1_HUMAN;tr|Q5T6H3|Q5T6H3_HUMAN;tr|Q5T6H2|Q5T6H2_HUMAN;tr|B4E2P4|B4E2P4_HUMAN	;;;;;	6	2	2	2	4.5	62.138	50748000	34538000	42643000	7243900	5059900	6151900	6.93168	0.0467349
O75225	CPVL	tr|O75225|O75225_HUMAN;tr|A0A024RA40|A0A024RA40_HUMAN;sp|Q9H3G5|CPVL_HUMAN;tr|B3KW79|B3KW79_HUMAN;tr|H7C0X5|H7C0X5_HUMAN;tr|Q9NZ90|Q9NZ90_HUMAN;tr|H7C218|H7C218_HUMAN;tr|C9JLV0|C9JLV0_HUMAN;tr|C9J6L4|C9J6L4_HUMAN;tr|C9JI22|C9JI22_HUMAN	;;;;;	10	13	13	13	46.1	34.143	1131100000	1226800000	1178950000	161050000	180220000	170635000	6.90919	0.00233418
V9HW69	HEL-S-66	tr|V9HW69|V9HW69_HUMAN;tr|B2R9S4|B2R9S4_HUMAN;sp|P40121|CAPG_HUMAN;tr|B4DU58|B4DU58_HUMAN;tr|E7ENU9|E7ENU9_HUMAN;tr|B8ZZL6|B8ZZL6_HUMAN;tr|H7C0X8|H7C0X8_HUMAN	;;;;;	7	12	12	12	53.4	38.498	1074400000	830770000	952585000	121470000	154860000	138165000	6.89455	0.0220415
X5DR95	SEMA5A	tr|X5DR95|X5DR95_HUMAN;sp|Q13591|SEM5A_HUMAN;tr|X5DPA6|X5DPA6_HUMAN;tr|D6RAF4|D6RAF4_HUMAN;tr|B4DE33|B4DE33_HUMAN	;;;;	5	6	6	6	6.7	120.61	102460000	73319000	87889500	6878000	18751000	12814500	6.8586	0.0412228
P08697	SERPINF2	sp|P08697|A2AP_HUMAN;tr|A0A0G2JPA8|A0A0G2JPA8_HUMAN;tr|C9JMH6|C9JMH6_HUMAN;tr|A0A0J9YY65|A0A0J9YY65_HUMAN;tr|C9JPV4|C9JPV4_HUMAN;tr|A0A0J9YWQ3|A0A0J9YWQ3_HUMAN;CON__P28800	;;;	7	13	13	13	31	54.565	1897000000	1335800000	1616400000	241890000	229480000	235685000	6.85831	0.0389251
A0A024R5M3	CTTN	tr|A0A024R5M3|A0A024R5M3_HUMAN;tr|Q53HG7|Q53HG7_HUMAN;tr|A0A384MDY8|A0A384MDY8_HUMAN;sp|Q14247|SRC8_HUMAN;tr|Q76MU0|Q76MU0_HUMAN;tr|B3KRK4|B3KRK4_HUMAN;tr|B4E358|B4E358_HUMAN;tr|H0YCD9|H0YCD9_HUMAN;tr|H0YEV2|H0YEV2_HUMAN;tr|A0A0B6XJY7|A0A0B6XJY7_HUMAN	;;;;	10	15	15	15	37.8	57.466	324340000	304130000	314235000	52827000	38929000	45878000	6.84936	0.00208192
Q9UQB8	BAIAP2	sp|Q9UQB8|BAIP2_HUMAN;tr|B4DMV0|B4DMV0_HUMAN;tr|B4DQ43|B4DQ43_HUMAN;tr|B4DWA1|B4DWA1_HUMAN;tr|I3L3C6|I3L3C6_HUMAN;tr|I3L2M4|I3L2M4_HUMAN;tr|I3L1C8|I3L1C8_HUMAN;tr|I3L327|I3L327_HUMAN;tr|I3L125|I3L125_HUMAN;tr|I3L0Y9|I3L0Y9_HUMAN;tr|I3L526|I3L526_HUMAN;tr|I3L0M4|I3L0M4_HUMAN;tr|I3L3J7|I3L3J7_HUMAN;tr|I3L2J6|I3L2J6_HUMAN;tr|I3L113|I3L113_HUMAN;tr|I3L4A3|I3L4A3_HUMAN;tr|I3L3C5|I3L3C5_HUMAN	;;;	17	27	27	1	55.3	60.867	2089800000	1814700000	1952250000	278800000	291480000	285140000	6.84664	0.00675302
V9HW43	HEL-S-102	tr|V9HW43|V9HW43_HUMAN;sp|P04792|HSPB1_HUMAN;tr|B4DL87|B4DL87_HUMAN;tr|F8WE04|F8WE04_HUMAN;tr|C9J3N8|C9J3N8_HUMAN	;;;	5	15	15	15	85.4	22.782	3675500000	2548900000	3112200000	271140000	639450000	455295000	6.83557	0.046324
A0A5C2FZ33		tr|A0A5C2FZ33|A0A5C2FZ33_HUMAN;tr|A0A5C2FT02|A0A5C2FT02_HUMAN;tr|A0A5C2GYZ9|A0A5C2GYZ9_HUMAN;tr|A0A5C2GWQ1|A0A5C2GWQ1_HUMAN;tr|A0A5C2GW43|A0A5C2GW43_HUMAN;tr|A0A5C2GVI6|A0A5C2GVI6_HUMAN;tr|A0A5C2GVH6|A0A5C2GVH6_HUMAN;tr|A0A5C2GKJ7|A0A5C2GKJ7_HUMAN;tr|A0A5C2GIX9|A0A5C2GIX9_HUMAN	;;;;;;;;	9	2	2	0	19.4	11.293	145020000	168130000	156575000	26817000	19689000	23253000	6.73354	0.00812614
F8VQX6	METTL7A	tr|F8VQX6|F8VQX6_HUMAN;tr|H0YI09|H0YI09_HUMAN;tr|A0A024R118|A0A024R118_HUMAN;sp|Q9H8H3|MET7A_HUMAN;tr|B4DDW1|B4DDW1_HUMAN	;;;;	5	3	3	3	23.3	20.662	119450000	123030000	121240000	18382000	17797000	18089500	6.70223	0.000309034
A0A024QZK5	MAWBP	tr|A0A024QZK5|A0A024QZK5_HUMAN;sp|P30039|PBLD_HUMAN;tr|A0A0C4DFS0|A0A0C4DFS0_HUMAN;tr|Q8NAD7|Q8NAD7_HUMAN;tr|V9GY00|V9GY00_HUMAN	;;	5	15	15	6	84.7	31.785	1893600000	1876900000	1885250000	158020000	404920000	281470000	6.69787	0.00589954
A4D1K0	ATP6V1F	tr|A4D1K0|A4D1K0_HUMAN;sp|Q16864|VATF_HUMAN	;	2	3	3	3	35.3	13.37	147210000	118960000	133085000	13454000	26371000	19912500	6.68349	0.0183182
A0A024RC65	hCG_1991735	tr|A0A024RC65|A0A024RC65_HUMAN;sp|P46940|IQGA1_HUMAN;tr|A4QPB0|A4QPB0_HUMAN;tr|A0A0J9YXZ5|A0A0J9YXZ5_HUMAN;tr|H0YLE8|H0YLE8_HUMAN;tr|B4E2M0|B4E2M0_HUMAN;tr|Q6P1N4|Q6P1N4_HUMAN;tr|Q5FWG8|Q5FWG8_HUMAN;tr|Q05DN7|Q05DN7_HUMAN;tr|B4DNP4|B4DNP4_HUMAN;tr|Q96PA3|Q96PA3_HUMAN;tr|A0A087WWP1|A0A087WWP1_HUMAN;tr|F2Z2E2|F2Z2E2_HUMAN;tr|A2RRC9|A2RRC9_HUMAN;sp|Q86VI3|IQGA3_HUMAN;tr|H0YKA5|H0YKA5_HUMAN;tr|A0A087…	;;;;;;	17	46	46	44	38.1	189.25	1954700000	1708900000	1831800000	216050000	334150000	275100000	6.65867	0.00758468
A8K718		tr|A8K718|A8K718_HUMAN;tr|A0A024R396|A0A024R396_HUMAN;sp|Q9H0W9|CK054_HUMAN;tr|A0A087WT99|A0A087WT99_HUMAN;tr|E9PJU8|E9PJU8_HUMAN;tr|E9PQS1|E9PQS1_HUMAN;tr|A0A024R3B0|A0A024R3B0_HUMAN;tr|A0A1W2PRB8|A0A1W2PRB8_HUMAN;tr|E9PPB5|E9PPB5_HUMAN;tr|E9PIP1|E9PIP1_HUMAN;tr|E9PR95|E9PR95_HUMAN;tr|E9PSC3|E9PSC3_HUMAN;tr|E9PLC5|E9PLC5_HUMAN;tr|E9PLB3|E9PLB3_HUMAN	;;;;;;;;	14	10	10	10	43.2	35.116	1990600000	1399000000	1694800000	163680000	346020000	254850000	6.65019	0.0432332
Q6IRT1	ADH5	tr|Q6IRT1|Q6IRT1_HUMAN;tr|Q6FI45|Q6FI45_HUMAN;sp|P11766|ADHX_HUMAN;tr|Q5U043|Q5U043_HUMAN;tr|Q2VIM7|Q2VIM7_HUMAN;tr|H0YAG8|H0YAG8_HUMAN;tr|D6RFE4|D6RFE4_HUMAN;tr|D6R9G2|D6R9G2_HUMAN;tr|D6RAY0|D6RAY0_HUMAN	;;;;;	9	13	13	13	49.2	39.724	2594600000	1772400000	2183500000	294070000	368000000	331035000	6.59598	0.0462312
P01591	JCHAIN	sp|P01591|IGJ_HUMAN;tr|D6RD17|D6RD17_HUMAN;tr|D6RHJ6|D6RHJ6_HUMAN;tr|C9JA05|C9JA05_HUMAN	;;	4	7	7	7	64.2	18.098	1186800000	1632300000	1409550000	149210000	278490000	213850000	6.5913	0.0356287
C9IZL6	ST3GAL6	tr|C9IZL6|C9IZL6_HUMAN;tr|C9J480|C9J480_HUMAN;sp|Q9Y274|SIA10_HUMAN;tr|A0A087WXB8|A0A087WXB8_HUMAN;tr|C9JWI9|C9JWI9_HUMAN;tr|C9JXM2|C9JXM2_HUMAN;tr|C9JMW7|C9JMW7_HUMAN;tr|C9JWJ3|C9JWJ3_HUMAN;tr|C9J9Y4|C9J9Y4_HUMAN;tr|C9J0E2|C9J0E2_HUMAN	;;;;;;;;;	10	2	2	2	7.3	25.538	31612000	25138000	28375000	5464000	3167300	4315650	6.57491	0.0197772
Q9BYE9	CDHR2	sp|Q9BYE9|CDHR2_HUMAN		1	10	10	10	9.7	141.54	352180000	328330000	340255000	60590000	43233000	51911500	6.55452	0.00260605
B7Z3I9		tr|B7Z3I9|B7Z3I9_HUMAN;tr|A0A140VJL9|A0A140VJL9_HUMAN;sp|P13716|HEM2_HUMAN;tr|A0A024R877|A0A024R877_HUMAN;tr|Q6ZMU0|Q6ZMU0_HUMAN;tr|B7ZBK6|B7ZBK6_HUMAN	;;;;	6	7	7	7	29.7	34.52	331200000	300030000	315615000	4703400	92405000	48554200	6.50026	0.0290498
B3KRN0		tr|B3KRN0|B3KRN0_HUMAN;tr|B4E1M6|B4E1M6_HUMAN;sp|Q13183|S13A2_HUMAN;tr|B4E1Q2|B4E1Q2_HUMAN;tr|F5GWV6|F5GWV6_HUMAN;tr|Q4VAR9|Q4VAR9_HUMAN	;;	6	5	5	5	12.7	56.346	203920000	158900000	181410000	20575000	35598000	28086500	6.45897	0.0231267
P78368	CSNK1G2	sp|P78368|KC1G2_HUMAN;tr|Q9H4N7|Q9H4N7_HUMAN;tr|A0A087WW97|A0A087WW97_HUMAN;tr|A0A087WZK4|A0A087WZK4_HUMAN	;	4	4	4	1	11.1	47.457	66056000	47943000	56999500	5237700	12711000	8974350	6.35138	0.0391857
E9PDF6	MYO1B	tr|E9PDF6|E9PDF6_HUMAN;tr|B0I1S9|B0I1S9_HUMAN;sp|O43795|MYO1B_HUMAN;tr|H7C2Y7|H7C2Y7_HUMAN;tr|B3KQI2|B3KQI2_HUMAN;tr|E7EQD9|E7EQD9_HUMAN;tr|Q05CR5|Q05CR5_HUMAN;tr|Q14777|Q14777_HUMAN;tr|C9JYW1|C9JYW1_HUMAN;tr|A0A0U1RRI3|A0A0U1RRI3_HUMAN;tr|C9JUP5|C9JUP5_HUMAN;tr|Q13871|Q13871_HUMAN	;;	12	18	18	16	21.2	128.48	455350000	437160000	446255000	44182000	97676000	70929000	6.29157	0.00561797
A0A140VJH4		tr|A0A140VJH4|A0A140VJH4_HUMAN;sp|Q53GD3|CTL4_HUMAN;tr|A0A1U9X8L1|A0A1U9X8L1_HUMAN;tr|A0A1U9X8K7|A0A1U9X8K7_HUMAN;tr|A0A1U9X8K6|A0A1U9X8K6_HUMAN;tr|A0A1U9X8K1|A0A1U9X8K1_HUMAN;tr|A0A0G2JL76|A0A0G2JL76_HUMAN;tr|H0Y5I3|H0Y5I3_HUMAN;tr|A0A0G2JIN1|A0A0G2JIN1_HUMAN	;;;;;;	9	4	4	4	5.6	79.253	925770000	713090000	819430000	86102000	175820000	130961000	6.25705	0.0269712
V9HW83	HEL-S-53e	tr|V9HW83|V9HW83_HUMAN;sp|P00352|AL1A1_HUMAN;tr|V9HVX6|V9HVX6_HUMAN;tr|B4DXX3|B4DXX3_HUMAN;tr|B4DDF8|B4DDF8_HUMAN;tr|Q59EJ0|Q59EJ0_HUMAN;tr|Q5SYQ9|Q5SYQ9_HUMAN;tr|Q5SYQ8|Q5SYQ8_HUMAN;tr|Q5SYQ7|Q5SYQ7_HUMAN;tr|H0YMG7|H0YMG7_HUMAN;tr|B4DH89|B4DH89_HUMAN;sp|O94788|AL1A2_HUMAN	;;;;;	12	27	27	24	66.3	54.861	3403800000	2995600000	3199700000	368610000	655570000	512090000	6.24832	0.00850728
A0A024R5A3	CAPN1	tr|A0A024R5A3|A0A024R5A3_HUMAN;tr|A0A024R580|A0A024R580_HUMAN;sp|P07384|CAN1_HUMAN;tr|B2RDI5|B2RDI5_HUMAN;tr|B4DWH5|B4DWH5_HUMAN;tr|E9PL37|E9PL37_HUMAN;tr|B4DS85|B4DS85_HUMAN;tr|E9PRM1|E9PRM1_HUMAN;tr|E9PLX0|E9PLX0_HUMAN;tr|E9PJJ3|E9PJJ3_HUMAN;tr|E9PLC9|E9PLC9_HUMAN;tr|E9PMC6|E9PMC6_HUMAN;tr|E9PJA6|E9PJA6_HUMAN;tr|E9PSA6|E9PSA6_HUMAN;tr|E9PQB3|E9PQB3_HUMAN;tr|E9PIA9|E9PIA9_HUMAN	;;;;	16	16	16	16	25.5	81.467	637110000	472240000	554675000	64767000	113140000	88953500	6.23556	0.032384
P13671	C6	sp|P13671|CO6_HUMAN;tr|A8K8Z4|A8K8Z4_HUMAN	;	2	8	8	8	10.5	104.79	63986000	75973000	69979500	20007000	2660600	11333800	6.17441	0.0308298
A0A5C2GIQ7		tr|A0A5C2GIQ7|A0A5C2GIQ7_HUMAN		1	1	1	1	11.8	11.559	98087000	84704000	91395500	17604000	12003000	14803500	6.17391	0.00885075
O00526	UPK2	sp|O00526|UPK2_HUMAN;tr|Q9UEE8|Q9UEE8_HUMAN		2	7	7	7	38.6	19.438	2745900000	2165500000	2455700000	469650000	327360000	398505000	6.16228	0.0204507
P43034	PAFAH1B1	sp|P43034|LIS1_HUMAN;tr|B4DZN3|B4DZN3_HUMAN;tr|B4DF38|B4DF38_HUMAN;tr|I3L3N5|I3L3N5_HUMAN;tr|I3L495|I3L495_HUMAN	;	5	8	8	8	23.2	46.637	151430000	121950000	136690000	29704000	14688000	22196000	6.15832	0.0202426
A0A024RAQ0	BHMT2	tr|A0A024RAQ0|A0A024RAQ0_HUMAN;sp|Q9H2M3|BHMT2_HUMAN;tr|B2RDF4|B2RDF4_HUMAN;tr|E5RH96|E5RH96_HUMAN	;;	4	16	11	11	60.3	40.354	818950000	712500000	765725000	64706000	186710000	125708000	6.0913	0.0156264
O94832	MYO1D	sp|O94832|MYO1D_HUMAN;tr|J3QRN6|J3QRN6_HUMAN;tr|Q7Z3N6|Q7Z3N6_HUMAN;tr|K7EIG7|K7EIG7_HUMAN;tr|J3KRL0|J3KRL0_HUMAN;tr|Q8N618|Q8N618_HUMAN;tr|F8WEW9|F8WEW9_HUMAN;tr|A0A3B3IU30|A0A3B3IU30_HUMAN;sp|B0I1T2|MYO1G_HUMAN	;;;;	9	30	30	30	36.3	116.2	861330000	659400000	760365000	54802000	195500000	125151000	6.07558	0.0355406
A0A024R883	ATP6V1G1	tr|A0A024R883|A0A024R883_HUMAN;sp|O75348|VATG1_HUMAN;tr|F2Z307|F2Z307_HUMAN;sp|O95670|VATG2_HUMAN	;	4	4	4	4	36.4	13.757	164100000	148570000	156335000	35474000	16064000	25769000	6.06679	0.00894054
A0A024R872	C9orf88	tr|A0A024R872|A0A024R872_HUMAN;sp|Q96TA1|NIBA2_HUMAN;tr|Q9H8K1|Q9H8K1_HUMAN;tr|Q9H6L6|Q9H6L6_HUMAN;tr|Q2YD88|Q2YD88_HUMAN	;;	5	8	8	8	14.9	82.682	159370000	112450000	135910000	21483000	23723000	22603000	6.01292	0.0403819
O60308	CEP104	sp|O60308|CE104_HUMAN;tr|Q5SR26|Q5SR26_HUMAN;tr|Q5SR27|Q5SR27_HUMAN		3	11	11	7	18.9	104.45	248380000	190750000	219565000	21177000	51902000	36539500	6.00898	0.0303882
P11117	ACP2	sp|P11117|PPAL_HUMAN;tr|A0A5F9ZHR7|A0A5F9ZHR7_HUMAN;tr|E9PQY3|E9PQY3_HUMAN;tr|B7Z6L8|B7Z6L8_HUMAN;tr|E9PHY0|E9PHY0_HUMAN;tr|B7Z4Z2|B7Z4Z2_HUMAN;tr|B7Z552|B7Z552_HUMAN;tr|B7Z7D2|B7Z7D2_HUMAN;tr|A0A5F9ZH82|A0A5F9ZH82_HUMAN;tr|B7Z8T9|B7Z8T9_HUMAN;tr|B7Z5T5|B7Z5T5_HUMAN;tr|A0A5F9ZI20|A0A5F9ZI20_HUMAN;tr|B7Z6T8|B7Z6T8_HUMAN;tr|A0A5F9ZH40|A0A5F9ZH40_HUMAN;tr|B7Z6U3|B7Z6U3_HUMAN	;;;;;;;;;	15	10	10	10	26.5	48.344	890760000	668250000	779505000	94384000	165380000	129882000	6.00164	0.0308296
G5EA09	SDCBP	tr|G5EA09|G5EA09_HUMAN		1	11	1	1	57.2	34.819	464690000	614320000	539505000	62392000	119470000	90931000	5.93313	0.0304182
Q6P5S8	IGK@	tr|Q6P5S8|Q6P5S8_HUMAN		1	11	1	0	47.5	25.773	53650000	74288000	63969000	13215000	8497300	10856150	5.89242	0.037499
Q6FHG5	SNCG	tr|Q6FHG5|Q6FHG5_HUMAN;sp|O76070|SYUG_HUMAN;tr|A9XXE1|A9XXE1_HUMAN	;;	3	5	5	5	62.2	13.331	232360000	173630000	202995000	49504000	20290000	34897000	5.81698	0.036023
P01133	EGF	sp|P01133|EGF_HUMAN;tr|Q6QBS2|Q6QBS2_HUMAN		2	48	48	5	48.1	133.99	62153000000	43674000000	52913500000	12190000000	6024400000	9107200000	5.81007	0.0460503
Q9BW04	SARG	sp|Q9BW04|SARG_HUMAN		1	13	13	13	37.6	63.964	150430000	116690000	133560000	35254000	11038000	23146000	5.77033	0.0335973
P10909	CLU	sp|P10909|CLUS_HUMAN;tr|A0A384NKS6|A0A384NKS6_HUMAN;tr|H0YC35|H0YC35_HUMAN;tr|H0YLK8|H0YLK8_HUMAN;tr|B4DW11|B4DW11_HUMAN;tr|Q8IWL5|Q8IWL5_HUMAN;tr|E7ERK6|E7ERK6_HUMAN;tr|E7ETB4|E7ETB4_HUMAN;tr|H0YAS8|H0YAS8_HUMAN;tr|E5RJZ5|E5RJZ5_HUMAN;tr|Q6LDQ3|Q6LDQ3_HUMAN;tr|Q8IWM0|Q8IWM0_HUMAN;tr|E5RG36|E5RG36_HUMAN;tr|E5RGB0|E5RGB0_HUMAN;tr|E5RH61|E5RH61_HUMAN	;;;	15	19	19	19	38.3	52.494	19938000000	20629000000	20283500000	3712700000	3348400000	3530550000	5.74514	0.000543091
A0A024R5L0	PRCP	tr|A0A024R5L0|A0A024R5L0_HUMAN;sp|P42785|PCP_HUMAN;tr|B7Z7Q6|B7Z7Q6_HUMAN;tr|B3KR26|B3KR26_HUMAN;tr|E9PNF7|E9PNF7_HUMAN;tr|E9PQB5|E9PQB5_HUMAN;tr|E9PL85|E9PL85_HUMAN;tr|E9PQN3|E9PQN3_HUMAN;tr|E9PKN6|E9PKN6_HUMAN;tr|E9PIG4|E9PIG4_HUMAN;tr|E9PR42|E9PR42_HUMAN;tr|E9PL49|E9PL49_HUMAN;tr|E9PLY4|E9PLY4_HUMAN;tr|E9PNJ1|E9PNJ1_HUMAN	;;;	14	7	7	7	17.9	55.799	305320000	224650000	264985000	42164000	50225000	46194500	5.73629	0.0326539
K7ENI6	TMEM256-PLSCR3	tr|K7ENI6|K7ENI6_HUMAN;tr|K7ERE1|K7ERE1_HUMAN;sp|Q8N2U0|TM256_HUMAN	;;	3	3	3	3	90.2	3.9694	509010000	708150000	608580000	109870000	102640000	106255000	5.72754	0.037163
A0A5C2GTV4		tr|A0A5C2GTV4|A0A5C2GTV4_HUMAN;tr|A0A5C2GIW2|A0A5C2GIW2_HUMAN;tr|A0A5C2FYB8|A0A5C2FYB8_HUMAN;tr|A0A5C2G3C5|A0A5C2G3C5_HUMAN;tr|A0A5C2FVG6|A0A5C2FVG6_HUMAN;tr|A0A5C2G3F7|A0A5C2G3F7_HUMAN	;;;;;	6	3	2	0	38.9	11.803	205330000	257020000	231175000	58975000	22273000	40624000	5.6906	0.0265729
V9HW34	HEL-213	tr|V9HW34|V9HW34_HUMAN;tr|Q6PJF2|Q6PJF2_HUMAN;tr|Q6PIL8|Q6PIL8_HUMAN	;;	3	12	12	0	51.1	25.646	39062000000	49686000000	44374000000	8914800000	6849500000	7882150000	5.62968	0.0212907
V9HW90	HEL-75	tr|V9HW90|V9HW90_HUMAN;sp|P00390|GSHR_HUMAN;tr|A0A2R8YF59|A0A2R8YF59_HUMAN;tr|H0YC68|H0YC68_HUMAN;tr|Q03504|Q03504_HUMAN	;	5	8	8	8	18	56.256	227250000	162910000	195080000	41611000	27863000	34737000	5.61591	0.0396074
A0A024QZS3	PPAP2A	tr|A0A024QZS3|A0A024QZS3_HUMAN;sp|O14494|PLPP1_HUMAN;tr|A0A024QZU7|A0A024QZU7_HUMAN	;;	3	3	3	3	15.8	32.156	50527000	58803000	54665000	9052700	10429000	9740850	5.61193	0.00860664
Q9HAC8	UBTD1	sp|Q9HAC8|UBTD1_HUMAN		1	4	4	1	19.8	25.938	111770000	82605000	97187500	14592000	20212000	17402000	5.58485	0.0329433
P17900	GM2A	sp|P17900|SAP3_HUMAN;tr|Q14427|Q14427_HUMAN;tr|H0YBY3|H0YBY3_HUMAN;tr|E5RJD0|E5RJD0_HUMAN;tr|B4DQM5|B4DQM5_HUMAN		5	5	5	5	29	20.838	2051000000	1494900000	1772950000	474100000	160980000	317540000	5.58339	0.0448601
P52907	CAPZA1	sp|P52907|CAZA1_HUMAN;tr|A8K0T9|A8K0T9_HUMAN	;	2	11	11	9	62.9	32.922	549430000	546700000	548065000	106380000	91104000	98742000	5.55047	0.000298058
A0A140VK27		tr|A0A140VK27|A0A140VK27_HUMAN;sp|P09960|LKHA4_HUMAN;tr|B4DVZ8|B4DVZ8_HUMAN;tr|Q59ES1|Q59ES1_HUMAN;tr|Q49AK0|Q49AK0_HUMAN;tr|B4DEH5|B4DEH5_HUMAN	;;	6	18	18	18	41.1	69.284	484640000	586440000	535540000	122490000	72182000	97336000	5.50197	0.016376
Q695T7	SLC6A19	sp|Q695T7|S6A19_HUMAN;tr|E9PD72|E9PD72_HUMAN;tr|B3KTU2|B3KTU2_HUMAN	;;	3	5	5	5	8.7	71.109	1589800000	2103600000	1846700000	197060000	481370000	339215000	5.44404	0.0359036
V9HWB7	HEL60	tr|V9HWB7|V9HWB7_HUMAN;sp|P21399|ACOC_HUMAN;tr|Q9HBB2|Q9HBB2_HUMAN;tr|Q59FI0|Q59FI0_HUMAN;tr|Q7Z2Y2|Q7Z2Y2_HUMAN	;;;	5	28	28	28	45.7	98.398	1893600000	1919200000	1906400000	252100000	448830000	350465000	5.43963	0.00403973
Q5T2W1	PDZK1	sp|Q5T2W1|NHRF3_HUMAN;tr|B2R7S7|B2R7S7_HUMAN;tr|A0A024R4E8|A0A024R4E8_HUMAN;sp|A8MUH7|PDZ1P_HUMAN;tr|A0A0C4DG67|A0A0C4DG67_HUMAN	;;;	5	25	25	25	53.4	57.129	10104000000	8155800000	9129900000	1171700000	2189600000	1680650000	5.43236	0.0210815
P00738	HP	sp|P00738|HPT_HUMAN;tr|J3QR68|J3QR68_HUMAN;tr|H0Y300|H0Y300_HUMAN;tr|A0A0C4DGL8|A0A0C4DGL8_HUMAN;tr|J3QLC9|J3QLC9_HUMAN;tr|Q6NSB4|Q6NSB4_HUMAN;tr|A0A087WU08|A0A087WU08_HUMAN;tr|Q6PEJ8|Q6PEJ8_HUMAN;tr|H3BS21|H3BS21_HUMAN;tr|B3KP77|B3KP77_HUMAN;tr|A0A0U4EXB4|A0A0U4EXB4_HUMAN;tr|J3KRH2|J3KRH2_HUMAN;tr|A0A0U4ERW6|A0A0U4ERW6_HUMAN;tr|J3KTC3|J3KTC3_HUMAN;tr|A0A0U4DKQ8|A0A0U4DKQ8_HUMAN;tr|J3KSV1|J3KSV1_…	;;;;;;;;;	19	20	20	11	61.6	45.205	3761300000	3843900000	3802600000	454480000	947720000	701100000	5.42376	0.00643747
F5H6E2	MYO1C	tr|F5H6E2|F5H6E2_HUMAN;tr|B7Z3E5|B7Z3E5_HUMAN;sp|O00159|MYO1C_HUMAN;tr|B7Z9C0|B7Z9C0_HUMAN;tr|A1L180|A1L180_HUMAN;tr|I3L501|I3L501_HUMAN;tr|I3L3Y6|I3L3Y6_HUMAN;tr|I3L3F5|I3L3F5_HUMAN;tr|G3V342|G3V342_HUMAN;tr|B4DTV4|B4DTV4_HUMAN	;;;	10	42	42	7	45.6	118.99	3051200000	2816200000	2933700000	429100000	657680000	543390000	5.39888	0.00466965
P50570	DNM2	sp|P50570|DYN2_HUMAN;tr|Q59G96|Q59G96_HUMAN;tr|B4DJ53|B4DJ53_HUMAN;tr|K7EMQ3|K7EMQ3_HUMAN;tr|E5RHK8|E5RHK8_HUMAN;sp|Q9UQ16|DYN3_HUMAN;tr|Q6ZV85|Q6ZV85_HUMAN;tr|Q6ZTU8|Q6ZTU8_HUMAN;tr|Q9UPH5|Q9UPH5_HUMAN;tr|Q6ZSZ9|Q6ZSZ9_HUMAN;tr|A0A024R7C9|A0A024R7C9_HUMAN;tr|Q8N1K8|Q8N1K8_HUMAN;tr|B3KPF2|B3KPF2_HUMAN;tr|B3KUU8|B3KUU8_HUMAN;tr|A0A0D9SFB1|A0A0D9SFB1_HUMAN;tr|B7ZAC0|B7ZAC0_HUMAN;tr|B4DK06|B4DK06_HU…	;	27	19	19	19	26.2	98.063	428600000	395720000	412160000	72288000	81605000	76946500	5.35645	0.0025883
A0A0S2Z3Y1	LGALS3BP	tr|A0A0S2Z3Y1|A0A0S2Z3Y1_HUMAN;sp|Q08380|LG3BP_HUMAN;tr|B4DVE1|B4DVE1_HUMAN;tr|B3KP88|B3KP88_HUMAN;tr|B4DDG4|B4DDG4_HUMAN;tr|B4DWA8|B4DWA8_HUMAN;tr|B4DI70|B4DI70_HUMAN;tr|K7EP36|K7EP36_HUMAN;tr|K7ESM3|K7ESM3_HUMAN;tr|K7EKQ5|K7EKQ5_HUMAN;tr|K7ERZ6|K7ERZ6_HUMAN;tr|K7EJD3|K7EJD3_HUMAN;tr|K7ES75|K7ES75_HUMAN;tr|K7EN99|K7EN99_HUMAN;tr|K7EJY8|K7EJY8_HUMAN;tr|K7EQT9|K7EQT9_HUMAN	;;;;;;	16	18	18	18	40.3	65.33	4927400000	6054700000	5491050000	654010000	1396800000	1025405000	5.35501	0.0220937
A0A4D6DSY5	TAX1BP2	tr|A0A4D6DSY5|A0A4D6DSY5_HUMAN;tr|A1L0S9|A1L0S9_HUMAN;tr|A1L0S8|A1L0S8_HUMAN;tr|B1AKD8|B1AKD8_HUMAN;sp|Q5TZA2|CROCC_HUMAN	;;;;	5	1	1	1	0.8	108.58	684470000	569260000	626865000	110190000	124500000	117345000	5.34207	0.0127318
Q6MZV7	DKFZp686C11235	tr|Q6MZV7|Q6MZV7_HUMAN;tr|Q6PYX1|Q6PYX1_HUMAN;tr|A4F255|A4F255_HUMAN;tr|A2J1N2|A2J1N2_HUMAN;tr|A0A2U8J8L6|A0A2U8J8L6_HUMAN;tr|A0A2U8J8Q3|A0A2U8J8Q3_HUMAN;tr|A2NWX3|A2NWX3_HUMAN;tr|A0A068LKS6|A0A068LKS6_HUMAN;sp|P01763|HV348_HUMAN;sp|P01762|HV311_HUMAN;sp|A0A0B4J1V1|HV321_HUMAN;tr|Q0ZCI1|Q0ZCI1_HUMAN;tr|A0A5C2GP15|A0A5C2GP15_HUMAN;tr|A0A5C2GFJ9|A0A5C2GFJ9_HUMAN;tr|A0A5C2GRD0|A0A5C2GRD0_HUMAN;tr|A0…	;	55	18	1	0	47.8	52.12	646100000	648470000	647285000	109910000	133050000	121480000	5.32833	0.000488912
Q6XQN6	NAPRT	sp|Q6XQN6|PNCB_HUMAN;tr|G5E977|G5E977_HUMAN;tr|C9J8U2|C9J8U2_HUMAN;tr|Q8WY82|Q8WY82_HUMAN;tr|H0YF31|H0YF31_HUMAN;tr|A0A087WUT5|A0A087WUT5_HUMAN;tr|H0YDA6|H0YDA6_HUMAN	;;	7	11	11	11	34.9	57.578	371030000	276690000	323860000	31973000	89730000	60851500	5.32214	0.0414892
F8WDD7	ARPC4	tr|F8WDD7|F8WDD7_HUMAN;sp|P59998|ARPC4_HUMAN;tr|F8WCF6|F8WCF6_HUMAN;tr|A0A0A6YYG9|A0A0A6YYG9_HUMAN;tr|Q9H7Z5|Q9H7Z5_HUMAN;tr|H7C0A3|H7C0A3_HUMAN;tr|F8WE39|F8WE39_HUMAN;tr|F8WDW3|F8WDW3_HUMAN;tr|R4GN08|R4GN08_HUMAN	;;;;;	9	5	5	5	45.1	13.057	591350000	412470000	501910000	92298000	96345000	94321500	5.32127	0.0449535
P15291	B4GALT1	sp|P15291|B4GT1_HUMAN;tr|B7ZAH9|B7ZAH9_HUMAN;tr|B4DLB8|B4DLB8_HUMAN;tr|W6MEN3|W6MEN3_HUMAN;tr|B4DMM8|B4DMM8_HUMAN;tr|W6MEN4|W6MEN4_HUMAN;tr|Q86XA6|Q86XA6_HUMAN	;;;;	7	8	8	8	32.7	43.92	655250000	618670000	636960000	142690000	96765000	119727500	5.32008	0.00320585
B3KUN1	PPP2CA	tr|B3KUN1|B3KUN1_HUMAN;sp|P67775|PP2AA_HUMAN;tr|Q6I9T8|Q6I9T8_HUMAN;tr|Q8WZ56|Q8WZ56_HUMAN;tr|Q5U0I7|Q5U0I7_HUMAN;tr|B3KRM2|B3KRM2_HUMAN;tr|A0A140VJS0|A0A140VJS0_HUMAN;sp|P62714|PP2AB_HUMAN;tr|B3KQ51|B3KQ51_HUMAN;tr|E7ESG8|E7ESG8_HUMAN;tr|E5RHC1|E5RHC1_HUMAN;tr|E5RFI3|E5RFI3_HUMAN;tr|E5RHP4|E5RHP4_HUMAN;tr|H0YC23|H0YC23_HUMAN;tr|B7Z2C5|B7Z2C5_HUMAN;tr|H0YBN9|H0YBN9_HUMAN;tr|E5RI56|E5RI56_HUMAN;tr…	;;;;;;;;;;	22	8	8	8	34	35.594	195090000	140920000	168005000	45241000	18796000	32018500	5.24712	0.0457779
H0YNE9	RAB8B	tr|H0YNE9|H0YNE9_HUMAN;sp|Q92930|RAB8B_HUMAN;tr|B4DMS1|B4DMS1_HUMAN	;;	3	6	2	2	35.6	21.868	72977000	91532000	82254500	14552000	16813000	15682500	5.24499	0.0191455
Q14393	GAS6	sp|Q14393|GAS6_HUMAN;tr|B4DZY7|B4DZY7_HUMAN;tr|Q658L2|Q658L2_HUMAN	;	3	15	15	15	30.2	74.925	376740000	398730000	387735000	104070000	44262000	74166000	5.22793	0.0101671
Q9Y490	TLN1	sp|Q9Y490|TLN1_HUMAN;tr|A0A1S5UZ07|A0A1S5UZ07_HUMAN	;	2	21	21	20	11.8	269.76	470680000	388660000	429670000	63571000	100830000	82200500	5.2271	0.0163923
Q5SRT3	CLIC1	tr|Q5SRT3|Q5SRT3_HUMAN;tr|Q53FB0|Q53FB0_HUMAN;sp|O00299|CLIC1_HUMAN;tr|A0A1U9X8Y4|A0A1U9X8Y4_HUMAN	;;;	4	15	15	15	80.5	26.922	3083800000	2983800000	3033800000	580600000	581530000	581065000	5.2211	0.000415342
A0PJK1	SLC5A10	sp|A0PJK1|SC5AA_HUMAN		1	4	4	4	8.9	64.342	556310000	440860000	498585000	84692000	107010000	95851000	5.20167	0.0206541
Q5JQ44	DKFZp547A0616	tr|Q5JQ44|Q5JQ44_HUMAN;sp|P61225|RAP2B_HUMAN	;	2	9	9	5	63.5	20.294	298430000	239820000	269125000	43377000	60110000	51743500	5.20114	0.0190937
Q9UN70	PCDHGC3	sp|Q9UN70|PCDGK_HUMAN;tr|A0A087X1P2|A0A087X1P2_HUMAN	;	2	9	9	9	12.2	101.08	374070000	313510000	343790000	101880000	30450000	66165000	5.19595	0.0272864
P32929	CTH	sp|P32929|CGL_HUMAN		1	3	3	3	9.4	44.508	42305000	53951000	48128000	12727000	5799200	9263100	5.19567	0.0290728
Q6FHM2	GNB2	tr|Q6FHM2|Q6FHM2_HUMAN;sp|P62879|GBB2_HUMAN;tr|C9JIS1|C9JIS1_HUMAN;tr|C9JXA5|C9JXA5_HUMAN;tr|E7EP32|E7EP32_HUMAN;tr|C9JZN1|C9JZN1_HUMAN;tr|C9JD14|C9JD14_HUMAN;tr|Q9BRY6|Q9BRY6_HUMAN;sp|Q9BRK4|LZTS2_HUMAN	;;;;;	9	13	8	4	48.5	37.331	3609800000	4514500000	4062150000	544660000	1020800000	782730000	5.18972	0.0234453
O43280	TREH	sp|O43280|TREA_HUMAN;tr|B3KRP3|B3KRP3_HUMAN	;	2	6	6	6	15.3	66.567	284540000	251130000	267835000	15152000	88255000	51703500	5.18021	0.0328788
P30711	GSTT1	sp|P30711|GSTT1_HUMAN;tr|A0A0G2JQD2|A0A0G2JQD2_HUMAN;tr|A0A0G2JQM0|A0A0G2JQM0_HUMAN;tr|A0A0G2JRN4|A0A0G2JRN4_HUMAN;tr|A0A0G2JRQ5|A0A0G2JRQ5_HUMAN;tr|A0A0G2JMS2|A0A0G2JMS2_HUMAN;tr|A0A0G2JQD8|A0A0G2JQD8_HUMAN;tr|A0A0G2JRG0|A0A0G2JRG0_HUMAN;tr|A0A1B0GXB6|A0A1B0GXB6_HUMAN;tr|Q4W251|Q4W251_HUMAN;tr|A0A0G2JRJ5|A0A0G2JRJ5_HUMAN;tr|Q4W252|Q4W252_HUMAN		12	5	5	5	29.6	27.335	157450000	191930000	174690000	34698000	32797000	33747500	5.17638	0.0146779
E9PGT3	RPS6KA1	tr|E9PGT3|E9PGT3_HUMAN;sp|Q15418|KS6A1_HUMAN;tr|B7Z2K7|B7Z2K7_HUMAN	;;	3	4	4	1	6.2	81.471	66240000	78357000	72298500	12040000	16045000	14042500	5.14855	0.0117855
Q5IJ48	CRB2	sp|Q5IJ48|CRUM2_HUMAN		1	11	11	11	13.7	134.26	455990000	476290000	466140000	13497000	168420000	90958500	5.12475	0.0407287
Q0KKI6		tr|Q0KKI6|Q0KKI6_HUMAN;tr|Q8TCD0|Q8TCD0_HUMAN;sp|P01834|IGKC_HUMAN;tr|Q7Z3Y4|Q7Z3Y4_HUMAN;tr|Q6GMX0|Q6GMX0_HUMAN;tr|Q5EFE6|Q5EFE6_HUMAN;tr|A0A4P8J4D6|A0A4P8J4D6_HUMAN;tr|A0A4P8J2G1|A0A4P8J2G1_HUMAN;tr|S6AWD6|S6AWD6_HUMAN;tr|S6BGE9|S6BGE9_HUMAN;tr|S6B2C3|S6B2C3_HUMAN;tr|S6B294|S6B294_HUMAN;tr|S6AWE3|S6AWE3_HUMAN	;;;;;;;	13	12	2	0	53	24.03	600680000	462400000	531540000	145200000	62642000	103921000	5.11485	0.0336796
B2R7S8		tr|B2R7S8|B2R7S8_HUMAN;sp|O75309|CAD16_HUMAN;tr|H3BSG2|H3BSG2_HUMAN;tr|B4DPH1|B4DPH1_HUMAN;tr|H3BSV3|H3BSV3_HUMAN;tr|I3L418|I3L418_HUMAN;tr|A0A0B4J288|A0A0B4J288_HUMAN;tr|J3QLA1|J3QLA1_HUMAN	;;;;	8	12	12	12	23.8	89.934	206560000	215780000	211170000	50056000	32952000	41504000	5.08794	0.00326288
A0A0G2JNZ7	DDR1	tr|A0A0G2JNZ7|A0A0G2JNZ7_HUMAN;tr|A0A0A0MSX3|A0A0A0MSX3_HUMAN;tr|A0A1U9X7M1|A0A1U9X7M1_HUMAN;tr|A0A1U9X7L5|A0A1U9X7L5_HUMAN;tr|A0A1U9X7K3|A0A1U9X7K3_HUMAN;tr|A0A024RCQ1|A0A024RCQ1_HUMAN;tr|A0A024RCL1|A0A024RCL1_HUMAN;sp|Q08345|DDR1_HUMAN;tr|A0A024RCJ0|A0A024RCJ0_HUMAN;tr|A2ABL2|A2ABL2_HUMAN;tr|A0A0G2JIZ7|A0A0G2JIZ7_HUMAN;tr|B7Z3A2|B7Z3A2_HUMAN;tr|E7EQ30|E7EQ30_HUMAN;tr|E7EPH4|E7EPH4_HUMAN;tr|E7ER…	;;;;;;;;;;;;;;;;;;;;;;;;;;;;	43	9	9	9	15.4	85.467	234440000	170070000	202255000	55795000	24044000	39919500	5.06657	0.0455579
Q5JQI0	NEU1	tr|Q5JQI0|Q5JQI0_HUMAN;tr|A8K4K1|A8K4K1_HUMAN;sp|Q99519|NEUR1_HUMAN;tr|Q6IBT5|Q6IBT5_HUMAN;tr|A0A1U9X836|A0A1U9X836_HUMAN;tr|E9PIF4|E9PIF4_HUMAN;tr|Q6Q4G9|Q6Q4G9_HUMAN;tr|Q59GU8|Q59GU8_HUMAN;tr|Q6Q4G7|Q6Q4G7_HUMAN;tr|Q6Q4G8|Q6Q4G8_HUMAN	;;;;;	10	9	9	9	28	45.467	330330000	246090000	288210000	79707000	34163000	56935000	5.06209	0.0402903
B0YJ88	RDX	tr|B0YJ88|B0YJ88_HUMAN;sp|P35241|RADI_HUMAN;tr|A0A2R8Y5S7|A0A2R8Y5S7_HUMAN;tr|A0A2R8Y7M3|A0A2R8Y7M3_HUMAN;tr|B7Z2S7|B7Z2S7_HUMAN;tr|Q6PKD3|Q6PKD3_HUMAN;tr|Q05CU6|Q05CU6_HUMAN;tr|E9PNV3|E9PNV3_HUMAN;tr|E9PQ82|E9PQ82_HUMAN;tr|A0A2R8Y5P0|A0A2R8Y5P0_HUMAN;tr|Q9NST9|Q9NST9_HUMAN;tr|A0A2R8Y4H6|A0A2R8Y4H6_HUMAN	;;;;;;	12	28	17	17	45.3	68.563	1297900000	913550000	1105725000	220540000	217240000	218890000	5.05151	0.0438926
A0A0S2Z3Q0	HYAL1	tr|A0A0S2Z3Q0|A0A0S2Z3Q0_HUMAN;tr|B3KUI5|B3KUI5_HUMAN;tr|A0A024R2X3|A0A024R2X3_HUMAN;sp|Q12794|HYAL1_HUMAN;tr|A8K451|A8K451_HUMAN;tr|C9JB49|C9JB49_HUMAN;tr|C9JRK1|C9JRK1_HUMAN	;;;;	7	6	6	6	24.4	45.144	162060000	127380000	144720000	43994000	13459000	28726500	5.03786	0.0374575
D3DSM4	COL18A1	tr|D3DSM4|D3DSM4_HUMAN;tr|D3DSM5|D3DSM5_HUMAN;sp|P39060|COIA1_HUMAN;tr|H7BXV5|H7BXV5_HUMAN;tr|Q8NG19|Q8NG19_HUMAN;tr|H7C457|H7C457_HUMAN	;;;;;	6	16	16	16	15.6	135.51	2084500000	1466300000	1775400000	443090000	265780000	354435000	5.0091	0.0475855
Q9H8S9	MOB1A	sp|Q9H8S9|MOB1A_HUMAN;sp|Q7L9L4|MOB1B_HUMAN;tr|D6RCK3|D6RCK3_HUMAN;tr|B3KSH6|B3KSH6_HUMAN;tr|Q4W5E0|Q4W5E0_HUMAN	;;;;	5	4	4	4	22.2	25.079	186620000	230850000	208735000	49005000	34445000	41725000	5.00264	0.0188856
A0A024RAJ6	HEXB	tr|A0A024RAJ6|A0A024RAJ6_HUMAN;sp|P07686|HEXB_HUMAN;tr|Q5URX0|Q5URX0_HUMAN;tr|H0YA83|H0YA83_HUMAN;tr|H0Y9B6|H0Y9B6_HUMAN	;;;;	5	6	6	6	13.1	63.111	102270000	93400000	97835000	23471000	16344000	19907500	4.91448	0.00528781
A0A087WTA8	COL1A2	tr|A0A087WTA8|A0A087WTA8_HUMAN;tr|A0A384MDU2|A0A384MDU2_HUMAN;tr|A0A0S2Z3H5|A0A0S2Z3H5_HUMAN;sp|P08123|CO1A2_HUMAN;tr|A0A0S2Z3K0|A0A0S2Z3K0_HUMAN;tr|B4DN66|B4DN66_HUMAN;tr|Q2V4X9|Q2V4X9_HUMAN	;;;	7	6	6	6	5.4	129.15	54371000	55818000	55094500	19839000	2599900	11219450	4.91062	0.0367386
A4D1D2	ABCB1	tr|A4D1D2|A4D1D2_HUMAN;sp|P08183|MDR1_HUMAN;tr|A1L471|A1L471_HUMAN;tr|Q59GY9|Q59GY9_HUMAN;tr|Q4G0Q4|Q4G0Q4_HUMAN;sp|P21439|MDR3_HUMAN;tr|Q6RVA0|Q6RVA0_HUMAN;tr|B5U2G4|B5U2G4_HUMAN;tr|H7C0M2|H7C0M2_HUMAN;tr|A7J1R2|A7J1R2_HUMAN;tr|F4ZUY5|F4ZUY5_HUMAN;tr|F4ZUV4|F4ZUV4_HUMAN;tr|F4ZUQ5|F4ZUQ5_HUMAN;tr|F4ZUX9|F4ZUX9_HUMAN;tr|F4ZUV0|F4ZUV0_HUMAN;tr|I7D7J2|I7D7J2_HUMAN;tr|I7CY13|I7CY13_HUMAN;tr|A7J1R4|A7…	;;;	30	44	44	43	37.7	141.48	4192600000	3506600000	3849600000	423430000	1145900000	784665000	4.90604	0.0254126
A8K6C1		tr|A8K6C1|A8K6C1_HUMAN;tr|A0A0S2Z3F6|A0A0S2Z3F6_HUMAN;sp|P11597|CETP_HUMAN;tr|Q5TZS4|Q5TZS4_HUMAN;tr|B4DMZ5|B4DMZ5_HUMAN;tr|A0A0S2Z3I8|A0A0S2Z3I8_HUMAN;tr|H3BRJ9|H3BRJ9_HUMAN;tr|Q8IWL9|Q8IWL9_HUMAN;tr|F4YZX8|F4YZX8_HUMAN	;;;;;;	9	10	10	10	22.7	54.78	563190000	580980000	572085000	172550000	60941000	116745500	4.90027	0.0150546
Q6FGB3	PCBD	tr|Q6FGB3|Q6FGB3_HUMAN;sp|P61457|PHS_HUMAN;tr|Q6LEE2|Q6LEE2_HUMAN;tr|Q6LEE1|Q6LEE1_HUMAN	;;	4	5	5	5	42.3	12.009	222420000	183540000	202980000	17376000	65905000	41640500	4.87458	0.0351881
A0A140VKH4	CAPN5	tr|A0A140VKH4|A0A140VKH4_HUMAN;sp|O15484|CAN5_HUMAN;tr|Q6ZRM8|Q6ZRM8_HUMAN;tr|E7EV01|E7EV01_HUMAN;tr|Q59GM2|Q59GM2_HUMAN;tr|A0A3B3IRX8|A0A3B3IRX8_HUMAN;tr|B3KSR7|B3KSR7_HUMAN;tr|E9PS73|E9PS73_HUMAN	;;;;;;	8	18	18	18	32.3	73.168	839810000	728820000	784315000	117730000	204250000	160990000	4.87182	0.0125046
A0A024R7A8	AKR1B1	tr|A0A024R7A8|A0A024R7A8_HUMAN;sp|P15121|ALDR_HUMAN;tr|Q59EL5|Q59EL5_HUMAN;tr|E9PCX2|E9PCX2_HUMAN;tr|E9PEF9|E9PEF9_HUMAN;sp|C9JRZ8|AK1BF_HUMAN;tr|A4D1P0|A4D1P0_HUMAN	;;;	7	15	15	15	50.9	35.853	1666000000	1225700000	1445850000	296820000	297660000	297240000	4.86425	0.0348283
Q5QPQ0	LYPLA2	tr|Q5QPQ0|Q5QPQ0_HUMAN;tr|A0A140VJC9|A0A140VJC9_HUMAN;sp|O95372|LYPA2_HUMAN;tr|Q5QPQ1|Q5QPQ1_HUMAN	;;	4	3	3	3	20.1	17.659	58104000	69789000	63946500	14037000	12343000	13190000	4.8481	0.0132599
B4DJI2		tr|B4DJI2|B4DJI2_HUMAN;sp|P28799|GRN_HUMAN;tr|K7EMR1|K7EMR1_HUMAN;tr|K7EKL3|K7EKL3_HUMAN;tr|K7EPL0|K7EPL0_HUMAN;tr|K7EQ05|K7EQ05_HUMAN;tr|B4E1G5|B4E1G5_HUMAN	;;;	7	4	4	4	10.4	56.852	1048500000	1127000000	1087750000	309900000	139430000	224665000	4.84165	0.0116153
A0A024R7Z5	SDCBP	tr|A0A024R7Z5|A0A024R7Z5_HUMAN;sp|O00560|SDCB1_HUMAN;tr|B4DHN5|B4DHN5_HUMAN;tr|E9PBU7|E9PBU7_HUMAN;tr|B4DQ93|B4DQ93_HUMAN	;;;;	5	12	12	2	64.8	32.444	11833000000	8793400000	10313200000	1963500000	2337900000	2150700000	4.79528	0.0334386
Q9H2G2	SLK	sp|Q9H2G2|SLK_HUMAN;tr|B4DZC9|B4DZC9_HUMAN;tr|A0A5F9ZH68|A0A5F9ZH68_HUMAN	;	3	15	15	15	15.9	142.69	317470000	351060000	334265000	47967000	91595000	69781000	4.7902	0.010662
A0A024RBU0	VPS37B	tr|A0A024RBU0|A0A024RBU0_HUMAN;sp|Q9H9H4|VP37B_HUMAN;tr|F5H4M0|F5H4M0_HUMAN;tr|F5H1F6|F5H1F6_HUMAN	;;;	4	8	8	8	44.9	31.307	303710000	298010000	300860000	66371000	59335000	62853000	4.78672	0.000361671
A0A0S2Z3G9	ACTN4	tr|A0A0S2Z3G9|A0A0S2Z3G9_HUMAN;sp|O43707|ACTN4_HUMAN;tr|Q96BG6|Q96BG6_HUMAN;tr|F5GXS2|F5GXS2_HUMAN;tr|B4E337|B4E337_HUMAN;tr|H7C144|H7C144_HUMAN;tr|B4DSX0|B4DSX0_HUMAN;tr|A0A0S2Z3X3|A0A0S2Z3X3_HUMAN;tr|A0A0S2Z3C0|A0A0S2Z3C0_HUMAN;tr|K7EJH8|K7EJH8_HUMAN;tr|B3W6H4|B3W6H4_HUMAN;tr|K7EP19|K7EP19_HUMAN;tr|Q71S06|Q71S06_HUMAN;tr|M0QZQ3|M0QZQ3_HUMAN;tr|C9JY79|C9JY79_HUMAN;tr|A0A024R0N6|A0A024R0N6_HUMAN;…	;;;	17	51	51	34	65.3	104.85	5430700000	4297200000	4863950000	925290000	1114000000	1019645000	4.77024	0.0216152
A0A024R1X3	VPS25	tr|A0A024R1X3|A0A024R1X3_HUMAN;sp|Q9BRG1|VPS25_HUMAN;tr|K7ENE3|K7ENE3_HUMAN;tr|K7EKV4|K7EKV4_HUMAN;tr|K7EP45|K7EP45_HUMAN	;;;	5	9	9	9	41.5	20.747	770530000	706180000	738355000	100680000	209940000	155310000	4.75407	0.0116189
A0A384MR25		tr|A0A384MR25|A0A384MR25_HUMAN;sp|P14543|NID1_HUMAN;tr|B4DM05|B4DM05_HUMAN	;;	3	11	11	11	17.8	122.1	2049000000	1671000000	1860000000	434950000	349720000	392335000	4.74085	0.0169837
Q4VBP4	MPP5	tr|Q4VBP4|Q4VBP4_HUMAN;sp|Q8N3R9|MPP5_HUMAN;tr|A8K5C5|A8K5C5_HUMAN;tr|Q658X5|Q658X5_HUMAN;tr|G3V2H1|G3V2H1_HUMAN;tr|G3V2B0|G3V2B0_HUMAN	;;;	6	21	21	21	43.3	77.321	651730000	699360000	675545000	57390000	228250000	142820000	4.73004	0.0266137
A6NKB8	RNPEP	tr|A6NKB8|A6NKB8_HUMAN;sp|Q9H4A4|AMPB_HUMAN;tr|Q7RU04|Q7RU04_HUMAN;tr|A0A087WU27|A0A087WU27_HUMAN;tr|A0A087WUS4|A0A087WUS4_HUMAN;tr|C9JMZ3|C9JMZ3_HUMAN	;;	6	13	13	13	30.9	68.168	198590000	219400000	208995000	52551000	36136000	44343500	4.71309	0.00641601
V9HWH6	HEL-S-156an	tr|V9HWH6|V9HWH6_HUMAN;sp|P00491|PNPH_HUMAN;tr|Q8N7G1|Q8N7G1_HUMAN;tr|G3V5M2|G3V5M2_HUMAN;tr|G3V2H3|G3V2H3_HUMAN;tr|Q9P1G4|Q9P1G4_HUMAN;tr|G3V393|G3V393_HUMAN	;;;	7	15	15	15	71.6	32.118	1737900000	1697100000	1717500000	292100000	440020000	366060000	4.69185	0.00320739
Q6IB58	FLOT1	tr|Q6IB58|Q6IB58_HUMAN;tr|Q5ST80|Q5ST80_HUMAN;tr|Q53HQ0|Q53HQ0_HUMAN;sp|O75955|FLOT1_HUMAN;tr|A0A140T9R1|A0A140T9R1_HUMAN;tr|A2VCL5|A2VCL5_HUMAN;tr|A2AB12|A2AB12_HUMAN;tr|A2AB10|A2AB10_HUMAN;tr|A0A140T9W4|A0A140T9W4_HUMAN;tr|A0A140T9X0|A0A140T9X0_HUMAN;tr|A2AB09|A2AB09_HUMAN;tr|A2AB13|A2AB13_HUMAN;tr|A0A0G2JJQ6|A0A0G2JJQ6_HUMAN;tr|A0A140T9C3|A0A140T9C3_HUMAN;tr|A0A140T959|A0A140T959_HUMAN;tr|A2AB…	;;;;;;;	23	15	15	15	49.2	47.337	309570000	303910000	306740000	50901000	80334000	65617500	4.67467	0.00384058
A0A024QZF2	RRAS	tr|A0A024QZF2|A0A024QZF2_HUMAN;sp|P10301|RRAS_HUMAN;tr|E9PQK5|E9PQK5_HUMAN;tr|E9PQC5|E9PQC5_HUMAN	;	4	7	5	5	39	23.48	161620000	173610000	167615000	16695000	55143000	35919000	4.66647	0.0225909
V9HW21	HEL-76	tr|V9HW21|V9HW21_HUMAN;sp|P00918|CAH2_HUMAN;tr|A0A0K0K1L1|A0A0K0K1L1_HUMAN;tr|E5RID5|E5RID5_HUMAN;tr|E5RK37|E5RK37_HUMAN	;;	5	13	13	13	67.3	29.246	2910400000	2112900000	2511650000	515610000	562340000	538975000	4.66005	0.0386389
P63261	ACTG1	sp|P63261|ACTG_HUMAN;tr|B4E3A4|B4E3A4_HUMAN;tr|B4DVQ0|B4DVQ0_HUMAN;tr|I3L3I0|I3L3I0_HUMAN;tr|I3L1U9|I3L1U9_HUMAN;tr|I3L4N8|I3L4N8_HUMAN;tr|K7EM38|K7EM38_HUMAN;tr|I3L3R2|I3L3R2_HUMAN;tr|J3KT65|J3KT65_HUMAN	;;;;;	9	26	26	1	74.7	41.792	81097000000	66274000000	73685500000	14598000000	17106000000	15852000000	4.64834	0.0164768
O14638	ENPP3	sp|O14638|ENPP3_HUMAN;tr|A8KA38|A8KA38_HUMAN;tr|Q308M7|Q308M7_HUMAN;tr|F8W6H5|F8W6H5_HUMAN;tr|Q9H515|Q9H515_HUMAN;tr|Q9NQM9|Q9NQM9_HUMAN;tr|B0AZV2|B0AZV2_HUMAN;tr|B4DJH4|B4DJH4_HUMAN	;;;	8	16	16	16	28.3	100.12	811840000	711570000	761705000	100370000	228510000	164440000	4.63212	0.0180526
A0A140VK24		tr|A0A140VK24|A0A140VK24_HUMAN;sp|P04180|LCAT_HUMAN;tr|J3QSE5|J3QSE5_HUMAN;tr|J3QKT0|J3QKT0_HUMAN;tr|I3L1Q6|I3L1Q6_HUMAN	;;	5	7	7	7	20	49.577	264690000	221240000	242965000	85569000	20425000	52997000	4.5845	0.0399491
A0A384NL53		tr|A0A384NL53|A0A384NL53_HUMAN;sp|P16152|CBR1_HUMAN;tr|E9PQ63|E9PQ63_HUMAN;tr|A8MTM1|A8MTM1_HUMAN	;;;	4	15	15	13	71.1	30.375	1722400000	1715700000	1719050000	357160000	393090000	375125000	4.58261	0.000184854
P11586	MTHFD1	sp|P11586|C1TC_HUMAN;tr|V9GYY3|V9GYY3_HUMAN;tr|A0A384N5Y3|A0A384N5Y3_HUMAN;tr|A0A024R652|A0A024R652_HUMAN;tr|F5H2F4|F5H2F4_HUMAN;tr|B7Z809|B7Z809_HUMAN;tr|V9GZ78|V9GZ78_HUMAN;tr|A0A494C1T2|A0A494C1T2_HUMAN	;;;;;;;	8	36	36	36	50.1	101.56	2385600000	1736100000	2060850000	463480000	445380000	454430000	4.53502	0.0385499
P42224	STAT1	sp|P42224|STAT1_HUMAN;tr|J3KPM9|J3KPM9_HUMAN;tr|E7ENM1|E7ENM1_HUMAN;tr|E7EPD2|E7EPD2_HUMAN;tr|D2KFR9|D2KFR9_HUMAN	;	5	3	3	3	5.2	87.334	50894000	38453000	44673500	10549000	9243100	9896050	4.51428	0.0308562
A0A384MR03		tr|A0A384MR03|A0A384MR03_HUMAN;tr|B7ZLE5|B7ZLE5_HUMAN;tr|A0A024R462|A0A024R462_HUMAN;sp|P02751|FINC_HUMAN;tr|Q6MZM7|Q6MZM7_HUMAN;tr|Q6N084|Q6N084_HUMAN;tr|Q6MZF4|Q6MZF4_HUMAN;tr|Q59G22|Q59G22_HUMAN;tr|B4DU16|B4DU16_HUMAN;tr|B4DTK1|B4DTK1_HUMAN;tr|H0Y7Z1|H0Y7Z1_HUMAN;tr|Q68CX6|Q68CX6_HUMAN;tr|Q5CZ99|Q5CZ99_HUMAN;tr|A6YID4|A6YID4_HUMAN;tr|A6YID5|A6YID5_HUMAN;tr|A6YID3|A6YID3_HUMAN;tr|A6YID2|A6YID2_…	;;;;	29	58	58	58	40.8	239.62	2661900000	2899200000	2780550000	753680000	486200000	619940000	4.48519	0.00677764
A0A024R816	TTYH3	tr|A0A024R816|A0A024R816_HUMAN;sp|Q9C0H2|TTYH3_HUMAN;tr|Q69YH1|Q69YH1_HUMAN;tr|H7C3T6|H7C3T6_HUMAN	;	4	5	5	5	12	57.544	98473000	115380000	106926500	38843000	9003800	23923400	4.46954	0.04013
A0A384MR27		tr|A0A384MR27|A0A384MR27_HUMAN;sp|P09382|LEG1_HUMAN;tr|F8WEI7|F8WEI7_HUMAN	;	3	5	5	5	48.1	14.716	123450000	103300000	113375000	13540000	37193000	25366500	4.46948	0.0297779
Q59FA7		tr|Q59FA7|Q59FA7_HUMAN;tr|K7EP59|K7EP59_HUMAN;tr|Q9HBS3|Q9HBS3_HUMAN;tr|A0A0S2Z4D1|A0A0S2Z4D1_HUMAN;sp|Q15831|STK11_HUMAN;tr|A6YR18|A6YR18_HUMAN;tr|K7EQN8|K7EQN8_HUMAN;tr|D4P556|D4P556_HUMAN;tr|Q5ZEZ1|Q5ZEZ1_HUMAN;tr|K7EMR0|K7EMR0_HUMAN;tr|A0A0S2Z4C7|A0A0S2Z4C7_HUMAN	;;;;;;	11	5	5	5	19	37.233	260870000	214660000	237765000	37415000	69174000	53294500	4.46134	0.022327
B4E2E0	DYNC1LI2	tr|B4E2E0|B4E2E0_HUMAN;tr|B4DHD8|B4DHD8_HUMAN;tr|A0A024R6Z0|A0A024R6Z0_HUMAN;sp|O43237|DC1L2_HUMAN	;;;	4	1	1	1	5.5	30.563	18116000	14095000	16105500	3460400	3772800	3616600	4.45322	0.0250947
B4DEW5		tr|B4DEW5|B4DEW5_HUMAN;tr|B4E3H8|B4E3H8_HUMAN;sp|Q9H8L6|MMRN2_HUMAN	;;	3	4	4	4	8.1	80.038	473440000	487390000	480415000	154740000	61881000	108310500	4.43553	0.0155499
B7ZVY9	TBC1D10A	tr|B7ZVY9|B7ZVY9_HUMAN;tr|A7E244|A7E244_HUMAN;sp|Q9BXI6|TB10A_HUMAN;tr|B3KSB3|B3KSB3_HUMAN;tr|B5MD46|B5MD46_HUMAN;tr|H7C471|H7C471_HUMAN;tr|H0Y5R9|H0Y5R9_HUMAN;tr|H0Y2U5|H0Y2U5_HUMAN;tr|F8WCD1|F8WCD1_HUMAN;tr|H7C1Q1|H7C1Q1_HUMAN;tr|F8WDN6|F8WDN6_HUMAN;tr|F8W9Y7|F8W9Y7_HUMAN;tr|Q6ZNK8|Q6ZNK8_HUMAN	;;;;	13	6	6	6	17.1	57.119	80035000	59332000	69683500	17911000	13550000	15730500	4.42983	0.0363603
V9HWF4	HEL-S-68p	tr|V9HWF4|V9HWF4_HUMAN;sp|P00558|PGK1_HUMAN;tr|B4E1H9|B4E1H9_HUMAN;tr|B4DHM5|B4DHM5_HUMAN;tr|B4DHB3|B4DHB3_HUMAN;tr|B4DWQ3|B4DWQ3_HUMAN;tr|Q16444|Q16444_HUMAN	;;;;	7	25	25	20	74.1	44.614	9178600000	7253100000	8215850000	2085000000	1625100000	1855050000	4.42891	0.0233702
J3KS40	SECTM1	tr|J3KS40|J3KS40_HUMAN		1	1	1	1	18.8	9.0091	17715000	17223000	17469000	4078600	3866200	3972400	4.39759	0.000393899
O00322	UPK1A	sp|O00322|UPK1A_HUMAN		1	6	6	6	26.4	28.879	1118100000	1011900000	1065000000	328490000	157540000	243015000	4.38245	0.0146575
Q9NZP8	C1RL	sp|Q9NZP8|C1RL_HUMAN;tr|H0YFL7|H0YFL7_HUMAN;tr|F5GWF3|F5GWF3_HUMAN;tr|H0YGP8|H0YGP8_HUMAN;tr|F5H2Z5|F5H2Z5_HUMAN;tr|F5H7C8|F5H7C8_HUMAN;tr|F5H6S5|F5H6S5_HUMAN;tr|Q6P672|Q6P672_HUMAN		8	10	10	4	26.1	53.498	665220000	613950000	639585000	199490000	92719000	146104500	4.37759	0.0140979
Q1HBJ4	MAPK1	tr|Q1HBJ4|Q1HBJ4_HUMAN;sp|P28482|MK01_HUMAN;tr|B4DHN0|B4DHN0_HUMAN;tr|Q499G7|Q499G7_HUMAN	;;;	4	7	7	5	26.9	41.389	94076000	117040000	105558000	19361000	28979000	24170000	4.36731	0.0226039
Q9Y5K6	CD2AP	sp|Q9Y5K6|CD2AP_HUMAN		1	20	20	20	37.9	71.45	1086300000	985050000	1035675000	189590000	285750000	237670000	4.35762	0.00756787
A0A087WVJ0	MUC1	tr|A0A087WVJ0|A0A087WVJ0_HUMAN;tr|A5YRU8|A5YRU8_HUMAN;tr|B6ECA3|B6ECA3_HUMAN;tr|A0A0A0MSH4|A0A0A0MSH4_HUMAN;tr|A5YRU5|A5YRU5_HUMAN;tr|A0A0C4DGW3|A0A0C4DGW3_HUMAN;tr|A0A087X2A4|A0A087X2A4_HUMAN;tr|B4DWK6|B4DWK6_HUMAN;sp|P15941|MUC1_HUMAN;tr|A0A087WWM1|A0A087WWM1_HUMAN;tr|A5YRV2|A5YRV2_HUMAN;tr|B1AVQ7|B1AVQ7_HUMAN;tr|A5YRV0|A5YRV0_HUMAN;tr|A0A0A0MRB3|A0A0A0MRB3_HUMAN;tr|A6ZID5|A6ZID5_HUMAN;tr|A6ZIE…	;;;;;;;;;;;;;;;;;;;;;;;;;;;;	43	7	7	7	35.5	25.565	10239000000	7661000000	8950000000	2054600000	2093800000	2074200000	4.31492	0.0334015
A0A024R1U4	RAB5C	tr|A0A024R1U4|A0A024R1U4_HUMAN;sp|P51148|RAB5C_HUMAN;tr|K7ERI8|K7ERI8_HUMAN;tr|K7ERQ8|K7ERQ8_HUMAN;tr|F8VVK3|F8VVK3_HUMAN;tr|K7ENY4|K7ENY4_HUMAN;tr|F8VWU4|F8VWU4_HUMAN;tr|F8VVZ0|F8VVZ0_HUMAN;tr|F8VSF8|F8VSF8_HUMAN;tr|K7EIP6|K7EIP6_HUMAN;tr|F8WCY6|F8WCY6_HUMAN;tr|F8WD79|F8WD79_HUMAN;tr|F8VPW9|F8VPW9_HUMAN;tr|F8VWZ7|F8VWZ7_HUMAN	;;;;;	14	10	10	7	72.2	23.482	1096000000	895500000	995750000	178100000	283970000	231035000	4.30995	0.0212785
P46952	HAAO	sp|P46952|3HAO_HUMAN;tr|C9IY88|C9IY88_HUMAN	;	2	5	5	5	19.9	32.556	70995000	54988000	62991500	11734000	17508000	14621000	4.30829	0.0295744
B4E2D8		tr|B4E2D8|B4E2D8_HUMAN;tr|A8K0E7|A8K0E7_HUMAN;sp|Q08174|PCDH1_HUMAN;tr|B3KQM8|B3KQM8_HUMAN;tr|D6RAX3|D6RAX3_HUMAN;tr|H0Y9F5|H0Y9F5_HUMAN;tr|D6RBG2|D6RBG2_HUMAN;tr|B4DUA8|B4DUA8_HUMAN	;;;;	8	7	7	7	10.3	112.5	156240000	184790000	170515000	66469000	13467000	39968000	4.26629	0.0492697
B5BUK7	PRKCI	tr|B5BUK7|B5BUK7_HUMAN;tr|B2RCZ4|B2RCZ4_HUMAN;sp|P41743|KPCI_HUMAN	;;	3	4	4	4	8.9	67.274	28544000	31161000	29852500	11382000	2628300	7005150	4.26151	0.0377307
Q9UJ68	MSRA	sp|Q9UJ68|MSRA_HUMAN;tr|B7Z694|B7Z694_HUMAN;tr|E5RIA9|E5RIA9_HUMAN;tr|E5RJK1|E5RJK1_HUMAN;tr|H0YAN3|H0YAN3_HUMAN;tr|E9PJ70|E9PJ70_HUMAN	;;;;	6	7	7	7	41.7	26.132	428560000	329720000	379140000	52681000	125830000	89255500	4.24781	0.0421585
Q68D08	DKFZp686B04128	tr|Q68D08|Q68D08_HUMAN;tr|A0A024R9G4|A0A024R9G4_HUMAN;sp|Q9NUQ9|CYRIB_HUMAN;tr|E5RI16|E5RI16_HUMAN;tr|E5RGI7|E5RGI7_HUMAN;tr|E5RJE1|E5RJE1_HUMAN;tr|E5RIR8|E5RIR8_HUMAN;tr|E5RJL8|E5RJL8_HUMAN;tr|E5RK61|E5RK61_HUMAN;tr|E5RFS4|E5RFS4_HUMAN;tr|E5RHU5|E5RHU5_HUMAN;tr|A0A1W2PRQ0|A0A1W2PRQ0_HUMAN;tr|E5RK81|E5RK81_HUMAN;tr|E5RH75|E5RH75_HUMAN;tr|B3KRB1|B3KRB1_HUMAN;tr|A0A087X178|A0A087X178_HUMAN;tr|Q3ZTR…	;;;	18	7	7	7	29.6	36.75	95128000	129670000	112399000	25455000	27556000	26505500	4.24059	0.0382664
V9HWI6	HEL-S-51	tr|V9HWI6|V9HWI6_HUMAN		1	19	1	1	49.8	52.963	62342000	71197000	66769500	9795500	21790000	15792750	4.22786	0.0207219
A0A024R1Z6	VAT1	tr|A0A024R1Z6|A0A024R1Z6_HUMAN;sp|Q99536|VAT1_HUMAN;tr|B3KUF8|B3KUF8_HUMAN;tr|K7ERT7|K7ERT7_HUMAN;tr|K7ESA3|K7ESA3_HUMAN;tr|K7ENX2|K7ENX2_HUMAN;tr|K7EM19|K7EM19_HUMAN;tr|K7EJM4|K7EJM4_HUMAN;tr|K7ER81|K7ER81_HUMAN	;;;	9	14	14	14	55.2	41.92	1077300000	842540000	959920000	170940000	285180000	228060000	4.20907	0.030373
A0A384MDW6		tr|A0A384MDW6|A0A384MDW6_HUMAN;sp|Q96C23|GALM_HUMAN;tr|H7C320|H7C320_HUMAN;tr|Q12915|Q12915_HUMAN;tr|B8ZZ75|B8ZZ75_HUMAN;tr|H7C1B5|H7C1B5_HUMAN	;;;	6	9	9	9	36.8	37.765	505180000	381310000	443245000	85450000	125450000	105450000	4.20337	0.035176
I3L0N3	NSF	tr|I3L0N3|I3L0N3_HUMAN;tr|B7Z5J7|B7Z5J7_HUMAN;tr|A0A384MTI6|A0A384MTI6_HUMAN;sp|P46459|NSF_HUMAN;tr|B7Z9U2|B7Z9U2_HUMAN;tr|B4DH19|B4DH19_HUMAN;tr|B4DSK5|B4DSK5_HUMAN;tr|B4DGR3|B4DGR3_HUMAN;tr|Q96D47|Q96D47_HUMAN;tr|D3DXJ4|D3DXJ4_HUMAN;tr|I3L2G1|I3L2G1_HUMAN;tr|I3L0L3|I3L0L3_HUMAN;tr|K7EQD6|K7EQD6_HUMAN	;;;;;;;;	13	9	9	9	14.9	82.091	112560000	90501000	101530500	28698000	19844000	24271000	4.1832	0.0228554
Q8IYD1	GSPT2	sp|Q8IYD1|ERF3B_HUMAN		1	4	1	1	7.5	68.882	23042000	27773000	25407500	3617600	8561100	6089350	4.17245	0.0299625
O15197	EPHB6	sp|O15197|EPHB6_HUMAN;tr|A0A0G2JNH7|A0A0G2JNH7_HUMAN;tr|F8WCM8|F8WCM8_HUMAN;tr|A0A0G2JNC5|A0A0G2JNC5_HUMAN;tr|A0A087WTE3|A0A087WTE3_HUMAN;tr|J3KQU5|J3KQU5_HUMAN	;;	6	8	8	8	12.7	110.7	130150000	121000000	125575000	41283000	19128000	30205500	4.15736	0.0154283
Q8N355	IGL@	tr|Q8N355|Q8N355_HUMAN;tr|A0N5G3|A0N5G3_HUMAN		2	8	1	0	41.9	24.792	647450000	645840000	646645000	167210000	143950000	155580000	4.15635	0.000563106
A8K287	SNAP23	tr|A8K287|A8K287_HUMAN;sp|O00161|SNP23_HUMAN;tr|H3BM38|H3BM38_HUMAN;tr|A0A024R9R8|A0A024R9R8_HUMAN;tr|H3BNE1|H3BNE1_HUMAN;tr|H3BR18|H3BR18_HUMAN;tr|H3BPJ0|H3BPJ0_HUMAN;tr|H3BV99|H3BV99_HUMAN;tr|H3BP15|H3BP15_HUMAN;tr|H3BQY9|H3BQY9_HUMAN;tr|H3BR99|H3BR99_HUMAN;tr|H3BNG6|H3BNG6_HUMAN;tr|H3BU94|H3BU94_HUMAN	;;;;;;;;;	13	12	12	12	62.6	23.354	512220000	529740000	520980000	80844000	170140000	125492000	4.1515	0.0129784
A0A024RB09	RAB5B	tr|A0A024RB09|A0A024RB09_HUMAN;sp|P61020|RAB5B_HUMAN;tr|Q6FI54|Q6FI54_HUMAN;tr|F8VUA5|F8VUA5_HUMAN	;;;	4	8	5	5	47.9	23.707	134390000	175210000	154800000	41733000	32923000	37328000	4.14702	0.0301705
Q6FGX9	AK1	tr|Q6FGX9|Q6FGX9_HUMAN;tr|Q53EY8|Q53EY8_HUMAN;sp|P00568|KAD1_HUMAN;tr|Q5T9B7|Q5T9B7_HUMAN;tr|H0YID2|H0YID2_HUMAN	;;;	5	5	5	5	29.9	21.635	68210000	87399000	77804500	22962000	14675000	18818500	4.13447	0.029987
A0A024R6B5	HSPA2	tr|A0A024R6B5|A0A024R6B5_HUMAN;sp|P54652|HSP72_HUMAN;tr|A0A384MDT7|A0A384MDT7_HUMAN;tr|B3KUS2|B3KUS2_HUMAN	;;;	4	18	8	8	29.7	70.02	274270000	218010000	246140000	58327000	60846000	59586500	4.1308	0.0220324
O43570	CA12	sp|O43570|CAH12_HUMAN;tr|B3KUB4|B3KUB4_HUMAN	;	2	6	6	6	22.9	39.45	132880000	111400000	122140000	22263000	36900000	29581500	4.12893	0.0191514
A0A5C2G332		tr|A0A5C2G332|A0A5C2G332_HUMAN;tr|A0A5C2GPD9|A0A5C2GPD9_HUMAN;tr|A0A5C2H000|A0A5C2H000_HUMAN;tr|A0A5C2GWI7|A0A5C2GWI7_HUMAN;tr|A0A5C2GVR3|A0A5C2GVR3_HUMAN;tr|A0A5C2GK59|A0A5C2GK59_HUMAN;tr|A0A5C2G3N5|A0A5C2G3N5_HUMAN;tr|A0A5C2FYF4|A0A5C2FYF4_HUMAN;tr|A0A5C2GW24|A0A5C2GW24_HUMAN;tr|A0A5C2GSN8|A0A5C2GSN8_HUMAN;tr|A0A5C2GLE3|A0A5C2GLE3_HUMAN;tr|A0A5C2G6R0|A0A5C2G6R0_HUMAN;tr|A0A5C2G2U7|A0A5C2G2U7_HU…	;;;;;;;;;;;;;;;;;;;;;;;;;;;;;;;;;;;;;;;;;;;;;;;;;;;;;;;;;;;;;;;;;;;;;;;;;;;;;;;;;;;;;;;;;;;	117	5	4	0	38.9	12.414	458450000	374500000	416475000	124900000	79086000	101993000	4.08337	0.0223487
K7EJ46	SMIM22	sp|K7EJ46|SIM22_HUMAN;tr|A0A4V7I672|A0A4V7I672_HUMAN	;	2	1	1	1	20.5	9.2487	64125000	48928000	56526500	10715000	17000000	13857500	4.07913	0.0351881
Q86TT1		tr|Q86TT1|Q86TT1_HUMAN		1	13	1	1	45.1	41.272	12774000	15326000	14050000	2089500	4803000	3446250	4.0769	0.0294936
A0A5C2GBP7		tr|A0A5C2GBP7|A0A5C2GBP7_HUMAN;tr|A0A5C2FZQ2|A0A5C2FZQ2_HUMAN;tr|A0A0X9V9B3|A0A0X9V9B3_HUMAN;tr|A0A5C2G0A1|A0A5C2G0A1_HUMAN;tr|A0A5C2G1Z2|A0A5C2G1Z2_HUMAN;tr|A0A5C2FW52|A0A5C2FW52_HUMAN;tr|A0A5C2G364|A0A5C2G364_HUMAN	;;;	7	3	1	1	31.2	12.104	32776000	40050000	36413000	5738400	12148000	8943200	4.07159	0.0297578
O00391	QSOX1	sp|O00391|QSOX1_HUMAN;tr|A8K4C2|A8K4C2_HUMAN;tr|A8K477|A8K477_HUMAN;tr|A0A140VKE5|A0A140VKE5_HUMAN;tr|Q13876|Q13876_HUMAN;tr|A8MXT8|A8MXT8_HUMAN	;;;;	6	16	16	16	28	82.577	322150000	395820000	358985000	102920000	74587000	88753500	4.04474	0.0206694
A0A1B0GVB9	ATP6AP2	tr|A0A1B0GVB9|A0A1B0GVB9_HUMAN;tr|B7Z4S4|B7Z4S4_HUMAN;tr|A0A1B0GVW0|A0A1B0GVW0_HUMAN;tr|A0A1C7CYW4|A0A1C7CYW4_HUMAN;sp|O75787|RENR_HUMAN;tr|A0A1B0GWJ8|A0A1B0GWJ8_HUMAN;tr|H7C3E1|H7C3E1_HUMAN;tr|A0A1B0GTB0|A0A1B0GTB0_HUMAN;tr|A0A1B0GUT7|A0A1B0GUT7_HUMAN;tr|B7Z1I9|B7Z1I9_HUMAN;tr|A0A1B0GTU8|A0A1B0GTU8_HUMAN;tr|A0A1B0GVC7|A0A1B0GVC7_HUMAN;tr|A0A1B0GU12|A0A1B0GU12_HUMAN;tr|B7Z413|B7Z413_HUMAN;tr|A0A1…	;;;;;;;;;;;;;;;;;	23	10	10	10	36.6	35.484	683260000	579320000	631290000	145000000	168940000	156970000	4.02172	0.0124071
P61026	RAB10	sp|P61026|RAB10_HUMAN;tr|Q53T70|Q53T70_HUMAN	;	2	7	6	6	35.5	22.541	1256800000	1029400000	1143100000	194190000	376500000	285345000	4.00603	0.0276721
P61769	B2M	sp|P61769|B2MG_HUMAN;tr|B4E0X1|B4E0X1_HUMAN;tr|A6XMH5|A6XMH5_HUMAN;tr|F5H6I0|F5H6I0_HUMAN;tr|A6XND9|A6XND9_HUMAN;tr|A6XMH4|A6XMH4_HUMAN	;;;;;	6	3	3	1	35.3	13.714	1765500000	2315800000	2040650000	656840000	371790000	514315000	3.9677	0.0388312
Q76LA1	CSTB	tr|Q76LA1|Q76LA1_HUMAN;sp|P04080|CYTB_HUMAN;tr|A0A1W2PQG6|A0A1W2PQG6_HUMAN;tr|A0A1W2PS52|A0A1W2PS52_HUMAN	;	4	5	5	5	70.4	11.139	722960000	627850000	675405000	136000000	206320000	171160000	3.94604	0.0134787
P62745	RHOB	sp|P62745|RHOB_HUMAN;tr|B4DMJ8|B4DMJ8_HUMAN	;	2	5	3	3	31.6	22.123	89999000	64312000	77155500	17882000	21773000	19827500	3.89134	0.0476998
P68366	TUBA4A	sp|P68366|TBA4A_HUMAN;tr|C9JEV8|C9JEV8_HUMAN;tr|C9JQ00|C9JQ00_HUMAN;tr|C9JJQ8|C9JJQ8_HUMAN;tr|C9JDL2|C9JDL2_HUMAN		5	21	3	3	55.4	49.924	150080000	117320000	133700000	24658000	44114000	34386000	3.88821	0.034883
O60262	GNG7	sp|O60262|GBG7_HUMAN		1	2	2	2	44.1	7.5217	90905000	71453000	81179000	23032000	18868000	20950000	3.87489	0.0262047
Q9UES0		tr|Q9UES0|Q9UES0_HUMAN;tr|B5BU81|B5BU81_HUMAN;tr|A4D2J0|A4D2J0_HUMAN;sp|O15498|YKT6_HUMAN	;;;	4	3	3	3	21.5	21.606	44642000	52277000	48459500	11525000	13493000	12509000	3.87397	0.0118123
A0A5C2G2M1		tr|A0A5C2G2M1|A0A5C2G2M1_HUMAN;tr|A0A5C2FZ99|A0A5C2FZ99_HUMAN;tr|A0A5C2GY60|A0A5C2GY60_HUMAN	;;	3	3	1	0	45.4	11.726	21500000	20145000	20822500	7376200	3384200	5380200	3.87021	0.0181267
A0A024RAM2	GLRX	tr|A0A024RAM2|A0A024RAM2_HUMAN;sp|P35754|GLRX1_HUMAN;tr|D3DQK5|D3DQK5_HUMAN	;	3	5	5	5	45.3	11.776	471560000	480160000	475860000	93351000	152730000	123040500	3.86751	0.00715217
A0A0A0MRM8	MYO6	tr|A0A0A0MRM8|A0A0A0MRM8_HUMAN;tr|A0A1Y0BRN0|A0A1Y0BRN0_HUMAN;tr|A0A1Y0BRN3|A0A1Y0BRN3_HUMAN;tr|A0A590UJ40|A0A590UJ40_HUMAN;sp|Q9UM54|MYO6_HUMAN;tr|E7EW20|E7EW20_HUMAN;tr|A0A590UK22|A0A590UK22_HUMAN;tr|A0A590UKB0|A0A590UKB0_HUMAN;tr|A0A590UJ75|A0A590UJ75_HUMAN;tr|A0A0D9SGC1|A0A0D9SGC1_HUMAN;tr|A0A590UK86|A0A590UK86_HUMAN;tr|A0A590UK71|A0A590UK71_HUMAN;tr|A0A5F9ZI03|A0A5F9ZI03_HUMAN;tr|A0A590UJY4|…	;;;;;;;;;;;;;	17	31	31	31	33.4	145.01	1049700000	807610000	928655000	160350000	321740000	241045000	3.85262	0.0419641
P22792	CPN2	sp|P22792|CPN2_HUMAN		1	12	12	12	29.5	60.556	559520000	547510000	553515000	196270000	91245000	143757500	3.85034	0.0162344
P54793	ARSF	sp|P54793|ARSF_HUMAN;tr|A0A5F9ZHX8|A0A5F9ZHX8_HUMAN;tr|F5H324|F5H324_HUMAN;tr|B7Z1M0|B7Z1M0_HUMAN;sp|Q5FYA8|ARSH_HUMAN;tr|A0A5F9ZHZ5|A0A5F9ZHZ5_HUMAN;tr|B2R7S0|B2R7S0_HUMAN;tr|A1L484|A1L484_HUMAN;sp|P51690|ARSL_HUMAN;tr|A0A140VK06|A0A140VK06_HUMAN;sp|P51689|ARSD_HUMAN;tr|F5GYY5|F5GYY5_HUMAN;tr|B7Z6V4|B7Z6V4_HUMAN		13	14	14	14	33.6	65.939	1733500000	2029000000	1881250000	216640000	765450000	491045000	3.83112	0.0467592
H0UID5	AP2B1	tr|H0UID5|H0UID5_HUMAN;tr|H0UID4|H0UID4_HUMAN;sp|P63010|AP2B1_HUMAN;tr|H0UID3|H0UID3_HUMAN;tr|Q68DI0|Q68DI0_HUMAN;tr|A8K916|A8K916_HUMAN;tr|A0A140VJE8|A0A140VJE8_HUMAN;tr|B4DWG4|B4DWG4_HUMAN;tr|A0A087X253|A0A087X253_HUMAN;tr|A8K0G3|A8K0G3_HUMAN;tr|A0A087WU93|A0A087WU93_HUMAN;tr|A0A087WZQ6|A0A087WZQ6_HUMAN;tr|A0A087WYD1|A0A087WYD1_HUMAN;tr|B4E261|B4E261_HUMAN;tr|Q96EL6|Q96EL6_HUMAN;tr|B4DIL5|B4DIL…	;;;;;;;;;;;;;	20	9	9	3	11.2	104.22	176660000	128660000	152660000	40122000	39857000	39989500	3.8175	0.0425029
B3KQS1		tr|B3KQS1|B3KQS1_HUMAN;tr|B3KNF4|B3KNF4_HUMAN;tr|A0A0A0N0M1|A0A0A0N0M1_HUMAN;sp|O43490|PROM1_HUMAN;tr|B0AZU8|B0AZU8_HUMAN;tr|D6RIF3|D6RIF3_HUMAN;tr|A0A0A0N0N1|A0A0A0N0N1_HUMAN	;;;	7	22	22	22	36.3	96.19	6666900000	6081300000	6374100000	1056200000	2284800000	1670500000	3.81568	0.0202969
D9IAI1	HEL-S-34	tr|D9IAI1|D9IAI1_HUMAN;sp|P30086|PEBP1_HUMAN;tr|A0A0K0K1J6|A0A0K0K1J6_HUMAN;tr|B4DRT4|B4DRT4_HUMAN;tr|V9HW05|V9HW05_HUMAN	;;;	5	12	12	12	80.7	21.057	8824400000	6615300000	7719850000	1710300000	2352900000	2031600000	3.79989	0.0385476
A0A075B7C0	CAPNS1	tr|A0A075B7C0|A0A075B7C0_HUMAN;sp|P04632|CPNS1_HUMAN;tr|A0A0C4DGQ5|A0A0C4DGQ5_HUMAN;tr|U3KQE2|U3KQE2_HUMAN;tr|K7EM73|K7EM73_HUMAN;tr|K7EIV0|K7EIV0_HUMAN;tr|K7ELJ7|K7ELJ7_HUMAN;tr|K7EKD8|K7EKD8_HUMAN;tr|U3KPR7|U3KPR7_HUMAN	;;;;;;;	9	5	5	5	46.7	21.911	224800000	299590000	262195000	53796000	84403000	69099500	3.79446	0.0411048
B4DDF7		tr|B4DDF7|B4DDF7_HUMAN;tr|A8K7B7|A8K7B7_HUMAN;tr|A8K3H8|A8K3H8_HUMAN;sp|P30153|2AAA_HUMAN;tr|B4DQY1|B4DQY1_HUMAN;tr|B4DE69|B4DE69_HUMAN;tr|B3KQV6|B3KQV6_HUMAN;tr|Q8NB89|Q8NB89_HUMAN;tr|C9J9C1|C9J9C1_HUMAN;tr|B4E1Q0|B4E1Q0_HUMAN;tr|E9PH38|E9PH38_HUMAN;sp|P30154|2AAB_HUMAN;tr|A8K8B0|A8K8B0_HUMAN;tr|E9PPI5|E9PPI5_HUMAN;tr|E9PHZ6|E9PHZ6_HUMAN;tr|H0YDG7|H0YDG7_HUMAN;tr|B7Z1G3|B7Z1G3_HUMAN;tr|E9PNM7|E9…	;;;;;;;	18	17	17	17	37.1	64.181	621820000	741440000	681630000	157870000	205290000	181580000	3.75388	0.0161542
E9PGT1	TSN	tr|E9PGT1|E9PGT1_HUMAN;sp|Q15631|TSN_HUMAN;tr|Q53GR3|Q53GR3_HUMAN;tr|B3KRM8|B3KRM8_HUMAN;tr|H7C1D4|H7C1D4_HUMAN;tr|B7Z5D9|B7Z5D9_HUMAN;tr|A0A0J9YVW2|A0A0J9YVW2_HUMAN	;;;;;	7	5	5	5	32.7	25.572	105240000	77684000	91462000	30418000	18354000	24386000	3.75059	0.0467798
O60784	TOM1	sp|O60784|TOM1_HUMAN;tr|B4DKQ5|B4DKQ5_HUMAN;tr|B4DJ44|B4DJ44_HUMAN;tr|V9GYF4|V9GYF4_HUMAN;tr|B0QY02|B0QY02_HUMAN;tr|B3KUU1|B3KUU1_HUMAN;tr|B0QY01|B0QY01_HUMAN;tr|V9GZ68|V9GZ68_HUMAN;tr|Q6UW50|Q6UW50_HUMAN;tr|B3KUF5|B3KUF5_HUMAN;tr|H7BYN7|H7BYN7_HUMAN	;;;;;;	11	7	7	7	22.6	53.818	113820000	99258000	106539000	14351000	42954000	28652500	3.71831	0.0399296
A0A140VK00		tr|A0A140VK00|A0A140VK00_HUMAN;sp|P25311|ZA2G_HUMAN;tr|C9JEV0|C9JEV0_HUMAN;tr|A0JLQ0|A0JLQ0_HUMAN;tr|H7BZJ8|H7BZJ8_HUMAN	;;	5	9	9	9	35.2	34.258	456470000	378770000	417620000	96867000	129080000	112973500	3.69662	0.0185297
A0A024R4F1	HEL-S-17	tr|A0A024R4F1|A0A024R4F1_HUMAN;sp|P06733|ENOA_HUMAN;tr|A0A2R8Y6G6|A0A2R8Y6G6_HUMAN;tr|E2DRY6|E2DRY6_HUMAN;tr|K7EM90|K7EM90_HUMAN;tr|A0A2R8YEM5|A0A2R8YEM5_HUMAN;tr|A0A2R8Y879|A0A2R8Y879_HUMAN;tr|K7ERS8|K7ERS8_HUMAN;tr|A4QMW8|A4QMW8_HUMAN;tr|A0A2R8Y798|A0A2R8Y798_HUMAN;tr|A0A2R8YEG5|A0A2R8YEG5_HUMAN;tr|A0A2R8Y6I8|A0A2R8Y6I8_HUMAN;tr|L0R849|L0R849_HUMAN;tr|E5RI09|E5RI09_HUMAN;tr|E5RG95|E5RG95_HUMAN;…	;;;;	23	24	24	15	68.4	47.168	12238000000	9656800000	10947400000	3117600000	2820000000	2968800000	3.68748	0.0255035
Q53GE2		tr|Q53GE2|Q53GE2_HUMAN;tr|Q53GC7|Q53GC7_HUMAN;tr|A4D0V4|A4D0V4_HUMAN;sp|P47755|CAZA2_HUMAN;tr|B4DE01|B4DE01_HUMAN;tr|F8W9N7|F8W9N7_HUMAN;tr|A0A0D9SET8|A0A0D9SET8_HUMAN;tr|C9JUG7|C9JUG7_HUMAN	;;;;;;;	8	10	8	8	58	32.967	306100000	286070000	296085000	70991000	90597000	80794000	3.66469	0.00421054
Q6IQ22	RAB12	sp|Q6IQ22|RAB12_HUMAN;tr|A0A3B3ITT1|A0A3B3ITT1_HUMAN	;	2	4	4	4	16.4	27.248	59864000	51524000	55694000	11872000	18625000	15248500	3.65242	0.0171479
Q68D16	DKFZp686D0638	tr|Q68D16|Q68D16_HUMAN;tr|A8MT37|A8MT37_HUMAN;tr|A0A024R0L5|A0A024R0L5_HUMAN;sp|P49840|GSK3A_HUMAN;tr|M0QYV0|M0QYV0_HUMAN	;;;;	5	2	1	1	6.4	43.486	25819000	23266000	24542500	4069900	9384300	6727100	3.6483	0.0263047
Q9BQI0	AIF1L	sp|Q9BQI0|AIF1L_HUMAN;tr|B7Z6K5|B7Z6K5_HUMAN;tr|A6PVM9|A6PVM9_HUMAN;tr|Q5JUP3|Q5JUP3_HUMAN	;;;	4	2	2	2	12.7	17.068	26315000	23436000	24875500	7061500	6611700	6836600	3.63858	0.00646029
Q9UBI6	GNG12	sp|Q9UBI6|GBG12_HUMAN;tr|Q53GD1|Q53GD1_HUMAN	;	2	4	4	4	66.7	8.0061	1456500000	1067800000	1262150000	316140000	378860000	347500000	3.63209	0.0433365
P68133	ACTA1	sp|P68133|ACTS_HUMAN;sp|P68032|ACTC_HUMAN;sp|P63267|ACTH_HUMAN;tr|A8K3K1|A8K3K1_HUMAN;tr|D2JYH4|D2JYH4_HUMAN;sp|P62736|ACTA_HUMAN;tr|B7Z6P1|B7Z6P1_HUMAN;tr|B3KW67|B3KW67_HUMAN;tr|B3KUD3|B3KUD3_HUMAN;tr|Q7Z7J6|Q7Z7J6_HUMAN;tr|A6NL76|A6NL76_HUMAN;tr|Q13707|Q13707_HUMAN;tr|B4DUI8|B4DUI8_HUMAN;tr|C9JFL5|C9JFL5_HUMAN;tr|F6UVQ4|F6UVQ4_HUMAN;tr|F6QUT6|F6QUT6_HUMAN;tr|B7Z6I1|B7Z6I1_HUMAN;tr|F8WB63|F8WB63…	;;;;;;;;;;;;;;;;	20	16	3	3	44.6	42.051	7237500000	6059300000	6648400000	1851500000	1829600000	1840550000	3.61218	0.0146884
Q15286	RAB35	sp|Q15286|RAB35_HUMAN;tr|F5H157|F5H157_HUMAN;tr|F5H7F8|F5H7F8_HUMAN;tr|B4DTA6|B4DTA6_HUMAN	;	4	7	7	7	37.3	23.025	163680000	216290000	189985000	54932000	50639000	52785500	3.59919	0.0350694
A0A5C2GGB6		tr|A0A5C2GGB6|A0A5C2GGB6_HUMAN		1	3	1	0	22.1	12.296	351330000	284830000	318080000	98593000	79556000	89074500	3.57094	0.0220568
P38606	ATP6V1A	sp|P38606|VATA_HUMAN;tr|B7Z2V6|B7Z2V6_HUMAN;tr|C9JVW8|C9JVW8_HUMAN;tr|C9JA17|C9JA17_HUMAN	;	4	27	27	27	60.6	68.303	2022500000	1681900000	1852200000	407500000	630980000	519240000	3.56714	0.0225628
A0A5C2GA41		tr|A0A5C2GA41|A0A5C2GA41_HUMAN		1	3	1	0	39.3	12.436	14200000	16260000	15230000	6305200	2259300	4282250	3.55654	0.040408
B3KNN7		tr|B3KNN7|B3KNN7_HUMAN;tr|B4DEB0|B4DEB0_HUMAN;tr|Q96N86|Q96N86_HUMAN;tr|B4DV84|B4DV84_HUMAN;tr|Q6IBN0|Q6IBN0_HUMAN;sp|O43242|PSMD3_HUMAN;tr|B4DPM7|B4DPM7_HUMAN;tr|Q8N9M2|Q8N9M2_HUMAN;tr|O95325|O95325_HUMAN	;;;;;;;	9	8	8	8	19.3	57.232	92035000	81845000	86940000	31874000	17289000	24581500	3.53681	0.0197508
A0A5C2FUU1		tr|A0A5C2FUU1|A0A5C2FUU1_HUMAN		1	3	1	1	30.6	11.787	330470000	310860000	320665000	118520000	63040000	90780000	3.53233	0.0159884
A0A348GSH7	SERPING1	tr|A0A348GSH7|A0A348GSH7_HUMAN;tr|E9KL26|E9KL26_HUMAN;tr|A0A384MDV8|A0A384MDV8_HUMAN;sp|P05155|IC1_HUMAN;tr|Q5UGI6|Q5UGI6_HUMAN;tr|E9PGN7|E9PGN7_HUMAN;tr|H9KV48|H9KV48_HUMAN;tr|A0A0S2Z333|A0A0S2Z333_HUMAN;tr|H0YCA1|H0YCA1_HUMAN;CON__P50448	;;;;;;	10	16	16	16	33.9	49.757	8802000000	9557700000	9179850000	3431600000	1805400000	2618500000	3.50577	0.0181659
Q3ZCM7	TUBB8	sp|Q3ZCM7|TBB8_HUMAN;tr|A0A075B736|A0A075B736_HUMAN;tr|Q5SQY0|Q5SQY0_HUMAN;tr|A0A183YE00|A0A183YE00_HUMAN	;;;	4	9	1	1	24.3	49.775	983650000	1061000000	1022325000	253600000	331940000	292770000	3.4919	0.00564474
A0A0S2Z3X8	GDI1	tr|A0A0S2Z3X8|A0A0S2Z3X8_HUMAN;sp|P31150|GDIA_HUMAN;tr|B4DHX4|B4DHX4_HUMAN;tr|B4DH24|B4DH24_HUMAN;tr|B4E070|B4E070_HUMAN;tr|G5E9U5|G5E9U5_HUMAN;tr|A0A0S2Z426|A0A0S2Z426_HUMAN	;;	7	18	8	8	49.4	50.582	208510000	162950000	185730000	59908000	46530000	53219000	3.48992	0.0306338
Q6EMK4	VASN	sp|Q6EMK4|VASN_HUMAN		1	9	9	9	14.3	71.712	15692000000	11666000000	13679000000	4234700000	3616700000	3925700000	3.48447	0.0409422
B4DPP0		tr|B4DPP0|B4DPP0_HUMAN;tr|A6NNI4|A6NNI4_HUMAN;tr|A0A2R8Y478|A0A2R8Y478_HUMAN;sp|P21926|CD9_HUMAN;tr|G8JLH6|G8JLH6_HUMAN;tr|Q56CY1|Q56CY1_HUMAN;tr|A0A087WU13|A0A087WU13_HUMAN;tr|B4DK09|B4DK09_HUMAN	;;;;;;;	8	6	6	6	37.6	15.906	2947800000	2893000000	2920400000	869190000	817380000	843285000	3.46312	0.000329391
V9HWF9	HEL20	tr|V9HWF9|V9HWF9_HUMAN;sp|O95861|BPNT1_HUMAN;tr|A6NF51|A6NF51_HUMAN;tr|B7Z9J7|B7Z9J7_HUMAN;tr|F8W1J0|F8W1J0_HUMAN;tr|F8VZG4|F8VZG4_HUMAN;tr|F8VVW8|F8VVW8_HUMAN;tr|F8VRY7|F8VRY7_HUMAN	;;;	8	11	11	11	45.1	33.392	249460000	179670000	214565000	62600000	61686000	62143000	3.45276	0.048629
Q86TY5		tr|Q86TY5|Q86TY5_HUMAN;tr|Q6FGL0|Q6FGL0_HUMAN;tr|A0A024R693|A0A024R693_HUMAN;sp|P17931|LEG3_HUMAN;tr|Q59FR8|Q59FR8_HUMAN;tr|Q6NVH9|Q6NVH9_HUMAN;tr|G3V3R6|G3V3R6_HUMAN	;;;;;;	7	7	7	7	57.9	13.897	482890000	381450000	432170000	128020000	122620000	125320000	3.44853	0.026322
A0A5C2FU05		tr|A0A5C2FU05|A0A5C2FU05_HUMAN;tr|A0A5C2FY90|A0A5C2FY90_HUMAN;tr|A0A5C2G2I1|A0A5C2G2I1_HUMAN;tr|A0A5C2H1C1|A0A5C2H1C1_HUMAN;tr|A0A5C2GXM8|A0A5C2GXM8_HUMAN;tr|A0A5C2GMH2|A0A5C2GMH2_HUMAN;tr|A0A5C2G955|A0A5C2G955_HUMAN;tr|A0A5C2G8H9|A0A5C2G8H9_HUMAN;tr|A0A5C2FYR4|A0A5C2FYR4_HUMAN;tr|A0A5C2FZ13|A0A5C2FZ13_HUMAN;tr|A0A5C2FXH8|A0A5C2FXH8_HUMAN;tr|A0A5C2FZ01|A0A5C2FZ01_HUMAN;tr|A0A5C2G4A5|A0A5C2G4A5_HU…	;;;;;;;;;;;;;;;	36	4	2	0	37	11.844	38798000	47196000	42997000	17735000	7952000	12843500	3.34776	0.0427944
Q6P6D7	PGAM1	tr|Q6P6D7|Q6P6D7_HUMAN;tr|Q6FHU2|Q6FHU2_HUMAN;tr|Q53G35|Q53G35_HUMAN;sp|P18669|PGAM1_HUMAN;tr|Q6FHK8|Q6FHK8_HUMAN;tr|Q0D2Q6|Q0D2Q6_HUMAN;tr|B4DKL5|B4DKL5_HUMAN;tr|B4DMJ7|B4DMJ7_HUMAN;tr|B7Z9E5|B7Z9E5_HUMAN;tr|B4DJA4|B4DJA4_HUMAN;sp|P15259|PGAM2_HUMAN;tr|A4D2J6|A4D2J6_HUMAN;sp|Q8N0Y7|PGAM4_HUMAN;tr|B7ZW15|B7ZW15_HUMAN	;;;;;;;;;;	14	12	12	12	65.4	28.82	1674000000	1443400000	1558700000	591810000	343210000	467510000	3.33405	0.0233006
D9ZGG2	VTN	tr|D9ZGG2|D9ZGG2_HUMAN;sp|P04004|VTNC_HUMAN;tr|B7Z553|B7Z553_HUMAN;tr|J7HH10|J7HH10_HUMAN;CON__Q3ZBS7;tr|F5GX75|F5GX75_HUMAN;tr|H0YJW9|H0YJW9_HUMAN	;	7	13	13	13	34.5	54.305	2649800000	2256600000	2453200000	945280000	539760000	742520000	3.30388	0.0261901
A0A087X0D5	CTSH	tr|A0A087X0D5|A0A087X0D5_HUMAN;tr|Q6IBC3|Q6IBC3_HUMAN;sp|P09668|CATH_HUMAN;tr|Q68D46|Q68D46_HUMAN;tr|Q6LAF8|Q6LAF8_HUMAN;tr|E9PKT6|E9PKT6_HUMAN	;;;;	6	3	3	3	11.5	36.269	109520000	105440000	107480000	42713000	22760000	32736500	3.28319	0.0180596
Q2LE71	ARPC3	tr|Q2LE71|Q2LE71_HUMAN;tr|B2R4D5|B2R4D5_HUMAN;sp|O15145|ARPC3_HUMAN;tr|B4DM63|B4DM63_HUMAN;tr|C9JZD1|C9JZD1_HUMAN;tr|F8VR50|F8VR50_HUMAN	;;;;	6	5	5	5	29.2	20.564	174490000	176900000	175695000	57817000	49796000	53806500	3.26531	0.00117826
A8K9U9		tr|A8K9U9|A8K9U9_HUMAN;sp|P36406|TRI23_HUMAN	;	2	1	1	1	1.7	64.034	112080000	95557000	103818500	19389000	44402000	31895500	3.25496	0.040792
A0A1L1UHR1		tr|A0A1L1UHR1|A0A1L1UHR1_HUMAN;sp|P21796|VDAC1_HUMAN;tr|B3KTS5|B3KTS5_HUMAN;tr|C9JI87|C9JI87_HUMAN;tr|B4DEI3|B4DEI3_HUMAN	;;;	5	11	11	11	56.9	30.772	1446800000	1142800000	1294800000	362550000	433300000	397925000	3.25388	0.028969
V9HWB8	HEL-S-30	tr|V9HWB8|V9HWB8_HUMAN;sp|P14618|KPYM_HUMAN;tr|A0A024R5Z9|A0A024R5Z9_HUMAN;tr|B4DNK4|B4DNK4_HUMAN;tr|H3BTN5|H3BTN5_HUMAN;tr|B4DRT3|B4DRT3_HUMAN;tr|Q8WUW7|Q8WUW7_HUMAN;tr|A0A024R609|A0A024R609_HUMAN;tr|H3BQ34|H3BQ34_HUMAN;tr|Q504U3|Q504U3_HUMAN;tr|H3BR70|H3BR70_HUMAN;tr|H3BUW1|H3BUW1_HUMAN;tr|H3BTJ2|H3BTJ2_HUMAN;tr|H3BT25|H3BT25_HUMAN;tr|Q9UKK4|Q9UKK4_HUMAN;tr|H3BU13|H3BU13_HUMAN;tr|Q9NYI7|Q9NYI7_…	;;;;;;;;	22	31	31	30	69.5	57.936	7838200000	6759600000	7298900000	2344700000	2176400000	2260550000	3.22882	0.0115337
A0A140VK69		tr|A0A140VK69|A0A140VK69_HUMAN;sp|P17174|AATC_HUMAN;tr|Q2TU84|Q2TU84_HUMAN;tr|B7Z1I2|B7Z1I2_HUMAN	;;;	4	15	15	15	53	46.247	841720000	857090000	849405000	236300000	301370000	268835000	3.15958	0.00329927
V9GYG9	APOA2	tr|V9GYG9|V9GYG9_HUMAN;sp|P02652|APOA2_HUMAN;tr|V9GYM3|V9GYM3_HUMAN;tr|V9GYE3|V9GYE3_HUMAN;tr|V9GYC1|V9GYC1_HUMAN;tr|V9GYS1|V9GYS1_HUMAN	;;;;;	6	3	3	3	38.9	10.649	688180000	663050000	675615000	215940000	211840000	213890000	3.1587	0.000759403
E9PHN7	GSTM2	tr|E9PHN7|E9PHN7_HUMAN;tr|A8HT81|A8HT81_HUMAN;tr|E9PHN6|E9PHN6_HUMAN;tr|Q0D2I8|Q0D2I8_HUMAN;tr|A0A384P5E9|A0A384P5E9_HUMAN;sp|P28161|GSTM2_HUMAN;tr|F6XZQ7|F6XZQ7_HUMAN;tr|E9PLF1|E9PLF1_HUMAN;tr|Q9UE37|Q9UE37_HUMAN;tr|E9PGV1|E9PGV1_HUMAN	;;;;;;;;	10	5	4	3	38.1	21.362	105290000	107240000	106265000	37040000	31152000	34096000	3.11664	0.0018415
A0A2R8Y430	GSS	tr|A0A2R8Y430|A0A2R8Y430_HUMAN;tr|V9HWJ1|V9HWJ1_HUMAN;sp|P48637|GSHB_HUMAN;tr|B7Z1C5|B7Z1C5_HUMAN;tr|B7Z514|B7Z514_HUMAN;tr|A0A2R8Y5T7|A0A2R8Y5T7_HUMAN;tr|A0A2R8Y7I7|A0A2R8Y7I7_HUMAN;tr|A0A2R8Y6Q7|A0A2R8Y6Q7_HUMAN;tr|A0A2R8YF34|A0A2R8YF34_HUMAN;tr|A0A2R8Y2X9|A0A2R8Y2X9_HUMAN;tr|A0A2R8Y6Y6|A0A2R8Y6Y6_HUMAN;tr|A0A2R8Y4V9|A0A2R8Y4V9_HUMAN;tr|A0A2R8Y790|A0A2R8Y790_HUMAN;tr|A0A2R8Y446|A0A2R8Y446_HUMAN…	;;;;;	15	7	7	7	19.8	49.976	156300000	114420000	135360000	39633000	47350000	43491500	3.11233	0.049744
B4DL92		tr|B4DL92|B4DL92_HUMAN;tr|B4DXJ3|B4DXJ3_HUMAN;tr|Q86UE9|Q86UE9_HUMAN;sp|Q16348|S15A2_HUMAN	;;;	4	4	4	4	8.6	46.979	27129000	33965000	30547000	10238000	9494600	9866300	3.09609	0.0265433
A0A0K0K1K7	HEL-S-304	tr|A0A0K0K1K7|A0A0K0K1K7_HUMAN;sp|O95336|6PGL_HUMAN;tr|M0R261|M0R261_HUMAN;tr|M0R1L2|M0R1L2_HUMAN;tr|M0R0U3|M0R0U3_HUMAN	;;	5	13	13	13	65.9	27.547	1537000000	1658100000	1597550000	743940000	296090000	520015000	3.07212	0.0433522
A0A5C2G1F0		tr|A0A5C2G1F0|A0A5C2G1F0_HUMAN;tr|A0A5C2GSH5|A0A5C2GSH5_HUMAN;tr|A0A5C2GCZ8|A0A5C2GCZ8_HUMAN	;	3	3	1	1	38	11.677	77994000	95692000	86843000	38371000	18732000	28551500	3.04163	0.0477678
V9HW98	HEL2	tr|V9HW98|V9HW98_HUMAN;sp|P62258|1433E_HUMAN;tr|G9K389|G9K389_HUMAN;tr|G9K388|G9K388_HUMAN;tr|B7ZA86|B7ZA86_HUMAN;tr|B4DJB0|B4DJB0_HUMAN;tr|B4DJF2|B4DJF2_HUMAN;tr|I3L3T1|I3L3T1_HUMAN;tr|K7EM20|K7EM20_HUMAN;tr|K7EIT4|K7EIT4_HUMAN;tr|I3L0W5|I3L0W5_HUMAN;tr|B3KT37|B3KT37_HUMAN	;;;;	12	18	18	15	73.7	29.174	7264500000	7368400000	7316450000	2526500000	2354400000	2440450000	2.99799	0.000424682
V9HW35	HEL-S-55	tr|V9HW35|V9HW35_HUMAN;sp|P30044|PRDX5_HUMAN	;	2	8	8	8	59.9	17.031	458610000	398350000	428480000	186440000	99563000	143001500	2.99633	0.0326231
A0A024R1N1	MYH9	tr|A0A024R1N1|A0A024R1N1_HUMAN;sp|P35579|MYH9_HUMAN;tr|A0A0U4BW16|A0A0U4BW16_HUMAN;tr|Q86XU5|Q86XU5_HUMAN;tr|B4E3S1|B4E3S1_HUMAN;tr|Q6ZNL4|Q6ZNL4_HUMAN;tr|Q99529|Q99529_HUMAN;tr|Q5BKV1|Q5BKV1_HUMAN;tr|A0A494C024|A0A494C024_HUMAN;tr|Q9UMJ0|Q9UMJ0_HUMAN;tr|Q2PS10|Q2PS10_HUMAN;tr|B1AH99|B1AH99_HUMAN;tr|A0A2R8Y4C3|A0A2R8Y4C3_HUMAN	;;;	13	61	61	52	40.2	226.53	2887300000	2416200000	2651750000	788830000	1022200000	905515000	2.92844	0.0219181
Q9H3Z4	DNAJC5	sp|Q9H3Z4|DNJC5_HUMAN;tr|Q8TET0|Q8TET0_HUMAN	;	2	2	2	2	15.7	22.149	82266000	74903000	78584500	19315000	34690000	27002500	2.91027	0.0262354
V9HWC7	HEL-S-128m	tr|V9HWC7|V9HWC7_HUMAN;sp|P30041|PRDX6_HUMAN;tr|A4UCS6|A4UCS6_HUMAN;tr|B4DUK1|B4DUK1_HUMAN	;	4	16	16	16	78.1	25.035	2679900000	2064600000	2372250000	851540000	793530000	822535000	2.88407	0.0375362
Q5U025		tr|Q5U025|Q5U025_HUMAN;sp|P62330|ARF6_HUMAN;tr|Q6FH17|Q6FH17_HUMAN	;;	3	6	6	6	44.6	20.211	377200000	353200000	365200000	75430000	178770000	127100000	2.87333	0.0462194
V9HW80	HEL-S-70	tr|V9HW80|V9HW80_HUMAN;sp|P55072|TERA_HUMAN;tr|Q96IF9|Q96IF9_HUMAN;tr|Q0IIN5|Q0IIN5_HUMAN;tr|Q9NTC4|Q9NTC4_HUMAN;tr|Q9HAP0|Q9HAP0_HUMAN;tr|Q9HAP1|Q9HAP1_HUMAN;tr|C9IZA5|C9IZA5_HUMAN;tr|C9JUP7|C9JUP7_HUMAN	;;;;	9	33	33	33	50.7	89.321	1539800000	1386400000	1463100000	557080000	462750000	509915000	2.8693	0.00880567
Q8IZ29	TUBB2C	tr|Q8IZ29|Q8IZ29_HUMAN;sp|P68371|TBB4B_HUMAN;tr|Q8N6N5|Q8N6N5_HUMAN;tr|Q8IWP6|Q8IWP6_HUMAN;tr|B3KML9|B3KML9_HUMAN;sp|P04350|TBB4A_HUMAN;tr|B4DJ43|B4DJ43_HUMAN;tr|B4DE77|B4DE77_HUMAN;tr|Q96HX0|Q96HX0_HUMAN;tr|B4DFH6|B4DFH6_HUMAN;tr|M0R2D3|M0R2D3_HUMAN;tr|M0QY85|M0QY85_HUMAN;tr|M0QYM7|M0QYM7_HUMAN;tr|B4DNW1|B4DNW1_HUMAN;tr|M0R0X0|M0R0X0_HUMAN;tr|M0QY37|M0QY37_HUMAN;tr|M0QX14|M0QX14_HUMAN;tr|M0R042|…	;;;;;;;;	22	25	25	4	74.8	49.839	10638000000	8547200000	9592600000	2618700000	4124700000	3371700000	2.84503	0.0403152
V9HW96	HEL-S-100n	tr|V9HW96|V9HW96_HUMAN;sp|P78371|TCPB_HUMAN;tr|F5GWF6|F5GWF6_HUMAN;tr|F8VQ14|F8VQ14_HUMAN;tr|Q9H369|Q9H369_HUMAN	;;;	5	21	21	5	58.9	57.488	784010000	616970000	700490000	305480000	189170000	247325000	2.83227	0.0469157
V9HWE9	HEL-S-22	tr|V9HWE9|V9HWE9_HUMAN;sp|P09211|GSTP1_HUMAN;tr|A8MX94|A8MX94_HUMAN;tr|A0A087X2E9|A0A087X2E9_HUMAN;tr|C7DJS1|C7DJS1_HUMAN;tr|B2C310|B2C310_HUMAN;tr|A0A3B6XSH2|A0A3B6XSH2_HUMAN;tr|Q5D6A5|Q5D6A5_HUMAN;tr|A0A2R8Y5E5|A0A2R8Y5E5_HUMAN;tr|A0A087X243|A0A087X243_HUMAN	;;;	10	9	9	7	51.4	23.356	1725000000	1598300000	1661650000	640360000	544750000	592555000	2.80421	0.00546557
B4E2Z3		tr|B4E2Z3|B4E2Z3_HUMAN;tr|F5GZS6|F5GZS6_HUMAN;sp|P08195|4F2_HUMAN;tr|J3KPF3|J3KPF3_HUMAN;tr|A0A024R599|A0A024R599_HUMAN;tr|H0YFS2|H0YFS2_HUMAN;tr|F5H0E2|F5H0E2_HUMAN;tr|F5GZI0|F5GZI0_HUMAN;tr|H0YFX4|H0YFX4_HUMAN;tr|F5H867|F5H867_HUMAN;tr|B4E3E4|B4E3E4_HUMAN	;;;;	11	19	19	19	47.2	55.939	1774500000	1539400000	1656950000	409320000	805320000	607320000	2.7283	0.0449093
Q53GK6		tr|Q53GK6|Q53GK6_HUMAN;tr|Q53G99|Q53G99_HUMAN;tr|Q53G76|Q53G76_HUMAN;tr|Q1KLZ0|Q1KLZ0_HUMAN;sp|P60709|ACTB_HUMAN;tr|B4E335|B4E335_HUMAN;tr|Q8WVW5|Q8WVW5_HUMAN;tr|B4DW52|B4DW52_HUMAN;tr|A0A2R8Y793|A0A2R8Y793_HUMAN;tr|B3KWQ3|B3KWQ3_HUMAN;tr|Q6PJ43|Q6PJ43_HUMAN;tr|B7ZAP6|B7ZAP6_HUMAN;tr|Q96FU6|Q96FU6_HUMAN;tr|A4UCT3|A4UCT3_HUMAN;tr|A5GZ75|A5GZ75_HUMAN;tr|Q96DE1|Q96DE1_HUMAN;tr|G5E9R0|G5E9R0_HUMAN;tr…	;;;;;;;;;;;	87	26	1	1	74.7	41.722	355530000	375610000	365570000	122810000	145660000	134235000	2.72336	0.00429486
A0A384NPU2	HINT1	tr|A0A384NPU2|A0A384NPU2_HUMAN;sp|P49773|HINT1_HUMAN;tr|D6REP8|D6REP8_HUMAN;tr|D6RE99|D6RE99_HUMAN;tr|D6RD60|D6RD60_HUMAN;tr|D6RC06|D6RC06_HUMAN;tr|A4D2H4|A4D2H4_HUMAN	;;;;	7	4	4	4	47.6	13.802	267440000	222610000	245025000	108730000	72130000	90430000	2.70955	0.0332951
A0A384P5H7	COL6A1	tr|A0A384P5H7|A0A384P5H7_HUMAN;sp|P12109|CO6A1_HUMAN;tr|A0A087X0S5|A0A087X0S5_HUMAN;tr|Q8TBN2|Q8TBN2_HUMAN;tr|B4DRR8|B4DRR8_HUMAN;tr|D3DSM7|D3DSM7_HUMAN;tr|B4DQV1|B4DQV1_HUMAN;tr|Q05BT9|Q05BT9_HUMAN	;;;	8	33	33	33	41	108.53	7015300000	6147900000	6581600000	3185600000	1797200000	2491400000	2.64173	0.0377932
A0A140VJT8		tr|A0A140VJT8|A0A140VJT8_HUMAN;sp|P13489|RINI_HUMAN;tr|A0A024RC87|A0A024RC87_HUMAN;tr|E9PMJ3|E9PMJ3_HUMAN;tr|E9PLZ3|E9PLZ3_HUMAN;tr|E9PIM9|E9PIM9_HUMAN;tr|E9PIK5|E9PIK5_HUMAN;tr|H0YCR7|H0YCR7_HUMAN;tr|E9PMN0|E9PMN0_HUMAN;tr|E9PMA9|E9PMA9_HUMAN;tr|E9PR82|E9PR82_HUMAN;tr|E9PMI1|E9PMI1_HUMAN	;;	12	15	15	15	51.2	49.973	512260000	551390000	531825000	171410000	231270000	201340000	2.64143	0.0115049
Q5U077	LDHB	tr|Q5U077|Q5U077_HUMAN;sp|P07195|LDHB_HUMAN;tr|A0A5F9ZHM4|A0A5F9ZHM4_HUMAN;tr|A0A3B3IS95|A0A3B3IS95_HUMAN;tr|A8MW50|A8MW50_HUMAN;tr|C9J7H8|C9J7H8_HUMAN;tr|F5H793|F5H793_HUMAN;tr|Q59G78|Q59G78_HUMAN	;;;;;	8	14	14	13	46.4	36.638	6861600000	7782200000	7321900000	3329200000	2406400000	2867800000	2.55314	0.0207467
X6RJP6	TAGLN2	tr|X6RJP6|X6RJP6_HUMAN;tr|A0A384MTL2|A0A384MTL2_HUMAN;sp|P37802|TAGL2_HUMAN;tr|B7Z5A2|B7Z5A2_HUMAN	;;	4	10	10	10	60.4	21.086	403160000	430410000	416785000	198380000	131950000	165165000	2.52345	0.0197561
P00734	F2	sp|P00734|THRB_HUMAN;tr|E9PIT3|E9PIT3_HUMAN;tr|B4DDT3|B4DDT3_HUMAN;tr|Q69EZ8|Q69EZ8_HUMAN;tr|C9JV37|C9JV37_HUMAN;CON__P00735;tr|A0A2P0ZHX7|A0A2P0ZHX7_HUMAN;tr|Q86WA1|Q86WA1_HUMAN;tr|Q8TD58|Q8TD58_HUMAN;tr|Q15253|Q15253_HUMAN	;;;	10	25	25	25	57.4	70.036	2130100000	2565700000	2347900000	1026800000	837710000	932255000	2.51852	0.0269969
I4AY87	MIF	tr|I4AY87|I4AY87_HUMAN;sp|P14174|MIF_HUMAN	;	2	4	4	4	36.5	12.476	1138000000	1216200000	1177100000	441040000	498230000	469635000	2.50641	0.0046555
O75276	PKD1	tr|O75276|O75276_HUMAN;tr|Q15142|Q15142_HUMAN;sp|P98161|PKD1_HUMAN;tr|H3BV77|H3BV77_HUMAN	;;;	4	2	2	2	1.4	147.09	12333000	11579000	11956000	4715200	4874500	4794850	2.49351	0.00288271
H0YJX6	PRMT5	tr|H0YJX6|H0YJX6_HUMAN;tr|B4DV00|B4DV00_HUMAN;tr|B2RDD7|B2RDD7_HUMAN;sp|O14744|ANM5_HUMAN;tr|G3V5L5|G3V5L5_HUMAN;tr|G3V580|G3V580_HUMAN;tr|G3V2X6|G3V2X6_HUMAN	;;;;;;	7	2	2	2	15.4	32.311	43809000	48714000	46261500	23760000	13560000	18660000	2.47918	0.0395584
A0A248RGE3		tr|A0A248RGE3|A0A248RGE3_HUMAN;tr|Q5RKT7|Q5RKT7_HUMAN;tr|B2RDW1|B2RDW1_HUMAN;sp|P62979|RS27A_HUMAN;tr|J3QS39|J3QS39_HUMAN;tr|J3QTR3|J3QTR3_HUMAN;tr|F5H6Q2|F5H6Q2_HUMAN;tr|Q3MIH3|Q3MIH3_HUMAN;sp|P62987|RL40_HUMAN;tr|F5GYU3|F5GYU3_HUMAN;tr|F5H2Z3|F5H2Z3_HUMAN;tr|F5H265|F5H265_HUMAN;tr|Q5UGI3|Q5UGI3_HUMAN;tr|B4DV12|B4DV12_HUMAN;tr|F5H388|F5H388_HUMAN;tr|A0A2R8Y422|A0A2R8Y422_HUMAN;tr|F5H747|F5H747_H…	;;;;;;;;;;;;;;;;;;;;;;;;;;;;;;;;;;;;;;;;;	43	6	6	6	51	16.717	15899000000	15980000000	15939500000	4359600000	8646000000	6502800000	2.45117	0.0479203
Q9Y512	SAMM50	sp|Q9Y512|SAM50_HUMAN;tr|B4DN54|B4DN54_HUMAN;tr|B3KUE6|B3KUE6_HUMAN	;;	3	6	6	6	16	51.976	52329000	63449000	57889000	27790000	20823000	24306500	2.38163	0.0361156
Q53HL1		tr|Q53HL1|Q53HL1_HUMAN;sp|P19105|ML12A_HUMAN;sp|O14950|ML12B_HUMAN;tr|J3QRS3|J3QRS3_HUMAN;tr|Q2F834|Q2F834_HUMAN;tr|J3KTJ1|J3KTJ1_HUMAN;tr|Q71U02|Q71U02_HUMAN;tr|Q6IBG1|Q6IBG1_HUMAN;tr|A0A384NY64|A0A384NY64_HUMAN;sp|P24844|MYL9_HUMAN	;;;;	10	7	7	7	52.6	19.793	225930000	235060000	230495000	105780000	87934000	96857000	2.37975	0.00557807
A0A024RB87	RAP1B	tr|A0A024RB87|A0A024RB87_HUMAN;sp|P61224|RAP1B_HUMAN;tr|E7ESV4|E7ESV4_HUMAN;tr|F5H7Y6|F5H7Y6_HUMAN;tr|F5GX62|F5GX62_HUMAN;tr|Q9BXV4|Q9BXV4_HUMAN;sp|A6NIZ1|RP1BL_HUMAN;tr|F5H004|F5H004_HUMAN;tr|F5H823|F5H823_HUMAN;tr|B7ZB78|B7ZB78_HUMAN;tr|F5GZG1|F5GZG1_HUMAN;tr|F5H6R7|F5H6R7_HUMAN;tr|B7ZAY2|B7ZAY2_HUMAN;tr|F5H077|F5H077_HUMAN;tr|F5GWU8|F5GWU8_HUMAN;tr|F5H491|F5H491_HUMAN;tr|F5H0B7|F5H0B7_HUMAN;tr…	;;;;;;;;;;;;	22	11	3	3	65.2	20.825	154130000	124150000	139140000	51077000	66929000	59003000	2.35819	0.0419731
A0A024R1K7	YWHAH	tr|A0A024R1K7|A0A024R1K7_HUMAN;sp|Q04917|1433F_HUMAN;tr|B2R6N6|B2R6N6_HUMAN;tr|A2IDB2|A2IDB2_HUMAN;tr|Q9H4N8|Q9H4N8_HUMAN;tr|F8WEB6|F8WEB6_HUMAN;tr|A2IDB1|A2IDB1_HUMAN	;;	7	9	6	6	34.6	28.218	159390000	130920000	145155000	67130000	57258000	62194000	2.33391	0.0314351
A0A087X1K9	LYPLA1	tr|A0A087X1K9|A0A087X1K9_HUMAN;tr|E5RGR0|E5RGR0_HUMAN;tr|Q6IAQ1|Q6IAQ1_HUMAN;sp|O75608|LYPA1_HUMAN;tr|B4DJV9|B4DJV9_HUMAN;tr|E5RJ48|E5RJ48_HUMAN;tr|B4DP64|B4DP64_HUMAN;tr|E5RI35|E5RI35_HUMAN	;;;;;;	8	4	4	4	27.7	17.981	146940000	115280000	131110000	50112000	63319000	56715500	2.31171	0.0492614
Q53GA7		tr|Q53GA7|Q53GA7_HUMAN;sp|Q9BQE3|TBA1C_HUMAN;tr|F5H5D3|F5H5D3_HUMAN;tr|B7Z1K5|B7Z1K5_HUMAN;tr|Q8N532|Q8N532_HUMAN;tr|A0A1W2PQM2|A0A1W2PQM2_HUMAN	;;;;;	6	22	4	2	58.6	49.823	268350000	247020000	257685000	96820000	131730000	114275000	2.25496	0.0197442
Q2VF42	G6PD	tr|Q2VF42|Q2VF42_HUMAN;tr|Q2Q9H2|Q2Q9H2_HUMAN;tr|Q2Q9B7|Q2Q9B7_HUMAN;tr|B4DYA7|B4DYA7_HUMAN;tr|A8K8D9|A8K8D9_HUMAN;tr|A0A384NL00|A0A384NL00_HUMAN;sp|P11413|G6PD_HUMAN;tr|Q0PHS1|Q0PHS1_HUMAN;tr|E7EM57|E7EM57_HUMAN;tr|E7EUI8|E7EUI8_HUMAN;tr|A0A4P8W0G4|A0A4P8W0G4_HUMAN;tr|E9PD92|E9PD92_HUMAN;tr|Q0PHS6|Q0PHS6_HUMAN;tr|A2IBT6|A2IBT6_HUMAN;tr|B6ZHS6|B6ZHS6_HUMAN;tr|Q0PHS5|Q0PHS5_HUMAN;tr|A0A2H4QGB8|A0A…	;;;;;;;;;;;	19	6	6	6	15.6	54.823	55853000	59481000	57667000	29097000	22425000	25761000	2.23854	0.0138706
C9JL73	ATP6V1B1	tr|C9JL73|C9JL73_HUMAN;sp|P15313|VATB1_HUMAN;tr|B4DWH7|B4DWH7_HUMAN;tr|Q71UA2|Q71UA2_HUMAN;tr|C9JNS9|C9JNS9_HUMAN;tr|V5NR16|V5NR16_HUMAN;tr|C9JZ02|C9JZ02_HUMAN	;;;;	7	14	8	8	41.3	55.08	214200000	223030000	218615000	80001000	122530000	101265500	2.15883	0.0325863
A0A140VJY7		tr|A0A140VJY7|A0A140VJY7_HUMAN;sp|Q9BRA2|TXD17_HUMAN;tr|I3L0K2|I3L0K2_HUMAN;tr|I3L3M7|I3L3M7_HUMAN;tr|I3L2R6|I3L2R6_HUMAN	;;;;	5	4	4	4	38.2	13.941	135570000	118790000	127180000	63203000	55699000	59451000	2.13924	0.0179206
B4DZ36		tr|B4DZ36|B4DZ36_HUMAN;sp|O75882|ATRN_HUMAN	;	2	3	3	3	3.5	129.83	27916000	31696000	29806000	11837000	16775000	14306000	2.08346	0.0379648
A0A140VJS3		tr|A0A140VJS3|A0A140VJS3_HUMAN;sp|P62195|PRS8_HUMAN;tr|J3QQM1|J3QQM1_HUMAN;tr|Q59GS3|Q59GS3_HUMAN;tr|J3QSA9|J3QSA9_HUMAN;tr|J3QLH6|J3QLH6_HUMAN;tr|J3KRP2|J3KRP2_HUMAN;tr|J3QRR3|J3QRR3_HUMAN;tr|J3QRW1|J3QRW1_HUMAN;tr|J3QSE0|J3QSE0_HUMAN;tr|J3KTQ9|J3KTQ9_HUMAN;sp|Q8NB90|AFG2H_HUMAN	;;;;;;	12	10	10	10	34.7	45.626	139440000	117660000	128550000	56426000	67091000	61758500	2.08149	0.031413
A8K3C3		tr|A8K3C3|A8K3C3_HUMAN;sp|P50991|TCPD_HUMAN;tr|B7Z9L0|B7Z9L0_HUMAN;tr|B7Z2Z8|B7Z2Z8_HUMAN;tr|B7Z2F4|B7Z2F4_HUMAN	;;;;	5	18	18	18	40.6	57.952	513320000	414900000	464110000	249700000	214230000	231965000	2.00078	0.0472056
Q53HW2		tr|Q53HW2|Q53HW2_HUMAN;tr|A8K4Z4|A8K4Z4_HUMAN;tr|A0A024RBS2|A0A024RBS2_HUMAN;sp|P05388|RLA0_HUMAN;tr|F8VU65|F8VU65_HUMAN;tr|Q6NSF2|Q6NSF2_HUMAN;tr|B4E3D5|B4E3D5_HUMAN;tr|F8VWS0|F8VWS0_HUMAN;tr|Q53HK9|Q53HK9_HUMAN;sp|Q8NHW5|RLA0L_HUMAN;tr|F8VPE8|F8VPE8_HUMAN;tr|G3V210|G3V210_HUMAN;tr|F8VW21|F8VW21_HUMAN;tr|F8VQY6|F8VQY6_HUMAN;tr|F8VRK7|F8VRK7_HUMAN;tr|F8VS58|F8VS58_HUMAN;tr|F8VZS0|F8VZS0_HUMAN;tr|…	;;;;;;;;;;;;;;	20	6	6	6	31.2	34.301	35457000	27989000	31723000	72332000	74110000	73221000	0.43325	0.00844713
B7Z7P8	ETF1	tr|B7Z7P8|B7Z7P8_HUMAN;sp|P62495|ERF1_HUMAN;tr|I3L492|I3L492_HUMAN;tr|D6RJE8|D6RJE8_HUMAN;tr|D6RCB3|D6RCB3_HUMAN	;	5	7	7	7	20.1	47.475	19110000	14566000	16838000	45154000	40345000	42749500	0.393876	0.0159116
V9HW63	HEL-S-97n	tr|V9HW63|V9HW63_HUMAN;sp|Q13162|PRDX4_HUMAN;tr|H7C3T4|H7C3T4_HUMAN;tr|A6NG45|A6NG45_HUMAN;tr|A6NJJ0|A6NJJ0_HUMAN	;;	5	10	7	7	45	30.54	42145000	31151000	36648000	99489000	90508000	94998500	0.385775	0.0144768
Q8TBK5	RPL6	tr|Q8TBK5|Q8TBK5_HUMAN;tr|Q8N5Z7|Q8N5Z7_HUMAN;tr|B2R4K7|B2R4K7_HUMAN;tr|A0A024RBK3|A0A024RBK3_HUMAN;sp|Q02878|RL6_HUMAN;tr|Q9HBB3|Q9HBB3_HUMAN;tr|F8VR69|F8VR69_HUMAN;tr|F8VZ45|F8VZ45_HUMAN;tr|U3KQR5|U3KQR5_HUMAN;tr|B4DRX3|B4DRX3_HUMAN	;;;;;;;;	10	4	4	4	13.9	32.741	3993400	12876000	8434700	30163000	32068000	31115500	0.271077	0.0378459
P05141	SLC25A5	sp|P05141|ADT2_HUMAN;tr|Q6NVC0|Q6NVC0_HUMAN;sp|Q9H0C2|ADT4_HUMAN;tr|O75961|O75961_HUMAN	;	4	12	12	5	40.9	32.852	147790000	148060000	147925000	615410000	504860000	560135000	0.264088	0.0175105
Q6LET3	HPRT1	tr|Q6LET3|Q6LET3_HUMAN;tr|A0A140VJL3|A0A140VJL3_HUMAN;sp|P00492|HPRT_HUMAN;tr|A0A0H3YEQ7|A0A0H3YEQ7_HUMAN	;;	4	10	10	10	63.3	24.588	38428000	35963000	37195500	171580000	130840000	151210000	0.245986	0.0305751
B4DRD7		tr|B4DRD7|B4DRD7_HUMAN;tr|H3BRU6|H3BRU6_HUMAN;tr|F8VZX2|F8VZX2_HUMAN;sp|Q15366|PCBP2_HUMAN;tr|A0A384N6B9|A0A384N6B9_HUMAN;tr|F8VXH9|F8VXH9_HUMAN;tr|B4DLC0|B4DLC0_HUMAN;tr|F8W0G4|F8W0G4_HUMAN;tr|F8W1G6|F8W1G6_HUMAN;tr|H3BND9|H3BND9_HUMAN;tr|J3QT27|J3QT27_HUMAN;tr|Q5MJP6|Q5MJP6_HUMAN;tr|E9PFP8|E9PFP8_HUMAN;sp|P57721|PCBP3_HUMAN;tr|F8VRH0|F8VRH0_HUMAN;tr|H3BSS4|H3BSS4_HUMAN	;;;;;;;;	16	8	5	5	41.1	29.737	36347000	25401000	30874000	179670000	131670000	155670000	0.19833	0.0367751
A0A384NPU5		tr|A0A384NPU5|A0A384NPU5_HUMAN;sp|Q15084|PDIA6_HUMAN	;	2	8	8	8	26.8	48.121	20199000	18862000	19530500	105780000	98069000	101924500	0.191617	0.00224785
A0A024R228	HNRPK	tr|A0A024R228|A0A024R228_HUMAN;sp|P61978|HNRPK_HUMAN;tr|Q5EC54|Q5EC54_HUMAN;tr|B4DFF1|B4DFF1_HUMAN;tr|B3KU16|B3KU16_HUMAN;tr|S4R359|S4R359_HUMAN;tr|S4R457|S4R457_HUMAN	;;;	7	15	15	1	46.7	51.218	157800000	160050000	158925000	1088500000	903630000	996065000	0.159553	0.0119753
F8VZJ2	NACA	tr|F8VZJ2|F8VZJ2_HUMAN;tr|F8W0W4|F8W0W4_HUMAN;tr|A0A024RB41|A0A024RB41_HUMAN;sp|Q13765|NACA_HUMAN;tr|H0YHX9|H0YHX9_HUMAN;sp|E9PAV3|NACAM_HUMAN;tr|F8W1N5|F8W1N5_HUMAN;tr|F8VNW4|F8VNW4_HUMAN;tr|B4DDI8|B4DDI8_HUMAN;tr|F8VZ58|F8VZ58_HUMAN;tr|A8K6N6|A8K6N6_HUMAN;sp|Q9BZK3|NACP4_HUMAN	;;;;;;;;	12	4	4	4	40.4	15.016	13215000	7321300	10268150	77325000	55458000	66391500	0.154661	0.0383803
A0A024RBS1	GCN1L1	tr|A0A024RBS1|A0A024RBS1_HUMAN;tr|E1NZA1|E1NZA1_HUMAN;sp|Q92616|GCN1_HUMAN;tr|B4DM32|B4DM32_HUMAN	;;	4	12	12	12	6	266.87	11793000	5502100	8647550	55752000	60609000	58180500	0.148633	0.00637479
E9PBS1	PAICS	tr|E9PBS1|E9PBS1_HUMAN;sp|P22234|PUR6_HUMAN;tr|D6RF62|D6RF62_HUMAN;tr|B4DGX3|B4DGX3_HUMAN	;;;	4	16	16	16	43.3	45.651	28682000	49111000	38896500	261000000	277700000	269350000	0.144409	0.00326137
P62424	RPL7A	sp|P62424|RL7A_HUMAN;tr|Q9BY74|Q9BY74_HUMAN;tr|Q5T8U2|Q5T8U2_HUMAN;tr|Q5T8U3|Q5T8U3_HUMAN	;;;	4	7	7	7	24.1	29.995	5016300	15758000	10387150	92314000	63017000	77665500	0.133742	0.0497963
A0A384MTR2	PRDX3	tr|A0A384MTR2|A0A384MTR2_HUMAN;sp|P30048|PRDX3_HUMAN;tr|Q53HC2|Q53HC2_HUMAN	;;	3	5	5	5	26.6	27.692	10663000	14305000	12484000	108410000	105200000	106805000	0.116886	0.000661637
V9HWE1	HEL113	tr|V9HWE1|V9HWE1_HUMAN;sp|P08670|VIME_HUMAN;tr|B0YJC4|B0YJC4_HUMAN;tr|Q53HU8|Q53HU8_HUMAN;tr|B3KRK8|B3KRK8_HUMAN;tr|B0YJC5|B0YJC5_HUMAN;tr|A0A1B0GTT5|A0A1B0GTT5_HUMAN;tr|A0A1B0GVG8|A0A1B0GVG8_HUMAN;tr|H7C5W5|H7C5W5_HUMAN;tr|B3KWQ6|B3KWQ6_HUMAN;sp|P41219|PERI_HUMAN;tr|Q9H319|Q9H319_HUMAN;tr|Q53SB5|Q53SB5_HUMAN;tr|Q45VM8|Q45VM8_HUMAN;tr|Q45VM7|Q45VM7_HUMAN;tr|Q45VM6|Q45VM6_HUMAN;tr|L7RDA5|L7RDA5_HU…	;;;;;	43	34	33	31	67	53.651	198010000	225050000	211530000	2058200000	1752500000	1905350000	0.111019	0.00810727
Q69YZ2	TMEM200B	sp|Q69YZ2|T200B_HUMAN		1	1	1	1	3.3	32.749	7501100	4975100	6238100	69344000	46111000	57727500	0.108061	0.0478361
F5GY55	DDB1	tr|F5GY55|F5GY55_HUMAN;tr|B7Z2A1|B7Z2A1_HUMAN;sp|Q16531|DDB1_HUMAN;tr|B4DSA8|B4DSA8_HUMAN;tr|B4DZP5|B4DZP5_HUMAN;tr|F5GZY8|F5GZY8_HUMAN;tr|F5H2L3|F5H2L3_HUMAN;tr|F5GYG8|F5GYG8_HUMAN;tr|F5GWI0|F5GWI0_HUMAN;tr|F5H198|F5H198_HUMAN;tr|B7Z859|B7Z859_HUMAN	;;;;	11	14	14	14	16.5	121.71	10870000	10343000	10606500	120730000	80868000	100799000	0.105224	0.0455321
B7Z4V2		tr|B7Z4V2|B7Z4V2_HUMAN;tr|V9HW84|V9HW84_HUMAN;tr|A0A384P5G6|A0A384P5G6_HUMAN;sp|P38646|GRP75_HUMAN;tr|Q8N1C8|Q8N1C8_HUMAN;tr|B7Z4T3|B7Z4T3_HUMAN;tr|B7Z1V7|B7Z1V7_HUMAN;tr|A1XP52|A1XP52_HUMAN;tr|D6RJI2|D6RJI2_HUMAN;tr|A0A3B3ITI4|A0A3B3ITI4_HUMAN;tr|D6RA73|D6RA73_HUMAN;tr|Q2F839|Q2F839_HUMAN;tr|H0Y8S0|H0Y8S0_HUMAN;tr|H0YBG6|H0YBG6_HUMAN;tr|A0A3B3ITN1|A0A3B3ITN1_HUMAN	;;;;;;	15	21	21	21	37.9	72.4	8494200	56986000	32740100	400100000	400440000	400270000	0.081795	0.00432403
F2YQ21		tr|F2YQ21|F2YQ21_HUMAN;tr|A0A024RDE2|A0A024RDE2_HUMAN;sp|P10451|OSTP_HUMAN;tr|B7Z351|B7Z351_HUMAN;tr|A6XMV6|A6XMV6_HUMAN;tr|Q3LGB0|Q3LGB0_HUMAN;tr|A0A024RDJ0|A0A024RDJ0_HUMAN;tr|C4B6Q2|C4B6Q2_HUMAN;tr|D6R9C5|D6R9C5_HUMAN;tr|F2YBS5|F2YBS5_HUMAN;CON__P31096	;;;;;;;;	11	8	8	1	44.9	33.016	44900000	17550000	31225000	945470000	819280000	882375000	0.0353874	0.00570408
P49321	NASP	sp|P49321|NASP_HUMAN;tr|Q53H03|Q53H03_HUMAN;tr|Q6PJY7|Q6PJY7_HUMAN;tr|B4DS57|B4DS57_HUMAN;tr|E9PPR5|E9PPR5_HUMAN;tr|Q5T626|Q5T626_HUMAN;tr|O95138|O95138_HUMAN;tr|Q5T624|Q5T624_HUMAN;tr|E9PI86|E9PI86_HUMAN;tr|E9PRH9|E9PRH9_HUMAN;tr|H0YF33|H0YF33_HUMAN;tr|Q9P1N1|Q9P1N1_HUMAN;tr|E9PPQ8|E9PPQ8_HUMAN;tr|H0YDS9|H0YDS9_HUMAN;tr|E9PNB5|E9PNB5_HUMAN;tr|E9PQG5|E9PQG5_HUMAN;tr|E9PAU3|E9PAU3_HUMAN;tr|E9PKR5|…	;;;;;	18	23	23	23	33.4	85.237	5876500	4790000	5333250	391040000	333090000	362065000	0.0147301	0.00653495
Q05DH1	PSMA7	tr|Q05DH1|Q05DH1_HUMAN;tr|A0A0K0K1K4|A0A0K0K1K4_HUMAN;sp|O14818|PSA7_HUMAN;tr|H0Y586|H0Y586_HUMAN;tr|B0YJ74|B0YJ74_HUMAN;sp|Q8TAA3|PSMA8_HUMAN;tr|H0UI83|H0UI83_HUMAN;tr|A0A087WYS6|A0A087WYS6_HUMAN;tr|Q4G1B8|Q4G1B8_HUMAN;tr|F5GY34|F5GY34_HUMAN	;;;;;	10	7	7	7	40.3	26.713	156530000	155580000	156055000	97217000	66594000	81905500	1.90531	0.0401296
A0A024R4X0	CYB5R3	tr|A0A024R4X0|A0A024R4X0_HUMAN;sp|P00387|NB5R3_HUMAN;tr|B1AHF3|B1AHF3_HUMAN;tr|Q6ZVI6|Q6ZVI6_HUMAN	;;;	4	6	6	6	29.6	33.238	51293000	52347000	51820000	65637000	65546000	65591500	0.790041	0.00147206
A0A2H4Z8F3	FCGR3A	tr|A0A2H4Z8F3|A0A2H4Z8F3_HUMAN;tr|A0A2H4Z8F2|A0A2H4Z8F2_HUMAN;tr|A0A2H4Z8F0|A0A2H4Z8F0_HUMAN;tr|C9JC71|C9JC71_HUMAN;tr|A0A0S2Z3S7|A0A0S2Z3S7_HUMAN;sp|P08637|FCG3A_HUMAN;tr|A0A1W2PQB1|A0A1W2PQB1_HUMAN;tr|H0Y755|H0Y755_HUMAN;tr|M9MML0|M9MML0_HUMAN	;;;;;;;;	9	1	1	1	12.9	9.6135	38389000	36398000	37393500	21487000	17414000	19450500	1.9225	0.0155878
Q53GY0		tr|Q53GY0|Q53GY0_HUMAN;sp|P13797|PLST_HUMAN;tr|B4DPW9|B4DPW9_HUMAN;tr|A0A0A0MSQ0|A0A0A0MSQ0_HUMAN;tr|Q96HI1|Q96HI1_HUMAN;tr|B4DG31|B4DG31_HUMAN;tr|B4DI60|B4DI60_HUMAN;tr|A7E2S2|A7E2S2_HUMAN;tr|U3KQI3|U3KQI3_HUMAN;tr|H7C4N2|H7C4N2_HUMAN;tr|B4DPU6|B4DPU6_HUMAN;tr|F2Z2Z9|F2Z2Z9_HUMAN	;;;;	12	29	29	21	49.4	70.766	1008300000	846200000	927250000	527710000	452270000	489990000	1.89239	0.0393488
B4DFP1		tr|B4DFP1|B4DFP1_HUMAN;sp|P36871|PGM1_HUMAN;tr|A0A3B3ITK7|A0A3B3ITK7_HUMAN;tr|B7Z6C2|B7Z6C2_HUMAN;tr|Q9H1D2|Q9H1D2_HUMAN	;;;	5	15	15	4	35.3	58.738	245070000	286420000	265745000	128510000	139260000	133885000	1.98488	0.0252562
B4DIH5	COPS2	tr|B4DIH5|B4DIH5_HUMAN;tr|Q53HJ0|Q53HJ0_HUMAN;tr|B2R6N0|B2R6N0_HUMAN;sp|P61201|CSN2_HUMAN;tr|Q59EL2|Q59EL2_HUMAN;tr|H0YM03|H0YM03_HUMAN;tr|H0YKU5|H0YKU5_HUMAN	;;;;;;	7	2	2	2	6.3	44.228	28927000	31935000	30431000	19477000	14073000	16775000	1.81407	0.047644
I3L3P7	RPS15A	tr|I3L3P7|I3L3P7_HUMAN;tr|I3L246|I3L246_HUMAN;tr|B2R4W8|B2R4W8_HUMAN;tr|A8K7H3|A8K7H3_HUMAN;sp|P62244|RS15A_HUMAN;tr|H3BN98|H3BN98_HUMAN;tr|H3BV27|H3BV27_HUMAN;tr|H3BT37|H3BT37_HUMAN;tr|I3L303|I3L303_HUMAN	;;;;;;;;	9	2	2	2	23	11.477	12620000	13937000	13278500	19125000	21181000	20153000	0.658885	0.0301196
Q13621	SLC12A1	sp|Q13621|S12A1_HUMAN;tr|A0A2R8Y6V7|A0A2R8Y6V7_HUMAN;tr|B4DPF4|B4DPF4_HUMAN;tr|Q8IUN5|Q8IUN5_HUMAN;tr|H0YLJ2|H0YLJ2_HUMAN;tr|H0YNW0|H0YNW0_HUMAN;tr|Q6ZP54|Q6ZP54_HUMAN;tr|B4DI22|B4DI22_HUMAN;tr|B4DPC4|B4DPC4_HUMAN;tr|H0YMG9|H0YMG9_HUMAN;tr|G3XAL9|G3XAL9_HUMAN;tr|B7ZM24|B7ZM24_HUMAN;tr|Q53ZR1|Q53ZR1_HUMAN;sp|P55011|S12A2_HUMAN	;;	14	30	30	30	36.9	121.45	3491300000	3646900000	3569100000	1860700000	2428900000	2144800000	1.66407	0.0402086
Q969P0	IGSF8	sp|Q969P0|IGSF8_HUMAN;tr|C9J8Z4|C9J8Z4_HUMAN;tr|Q8NF83|Q8NF83_HUMAN	;	3	10	10	10	19.4	65.033	245800000	235350000	240575000	175140000	141470000	158305000	1.51969	0.0429701
Q9H0U4	RAB1B	sp|Q9H0U4|RAB1B_HUMAN;tr|Q6FIG4|Q6FIG4_HUMAN;tr|E9PLD0|E9PLD0_HUMAN;tr|Q9H1C9|Q9H1C9_HUMAN;tr|Q92927|Q92927_HUMAN;sp|Q92928|RAB1C_HUMAN	;;;	6	11	4	4	69.7	22.171	126490000	108070000	117280000	59322000	59371000	59346500	1.97619	0.0243539
A6ND91	ASPDH	sp|A6ND91|ASPD_HUMAN;tr|M0QYD4|M0QYD4_HUMAN		2	5	5	5	21.6	29.946	225520000	126270000	175895000	26514000	48898000	37706000	4.66491	0.113006
A8MQ03	CYSRT1	sp|A8MQ03|CRTP1_HUMAN;tr|B8A4K4|B8A4K4_HUMAN	;	2	2	2	2	25	15.313	63417000	31563000	47490000	16705000	11450000	14077500	3.37347	0.174318
C9J7I0	UMAD1	sp|C9J7I0|UMAD1_HUMAN;tr|A0A1B0GUC2|A0A1B0GUC2_HUMAN;tr|A0A1W2PP33|A0A1W2PP33_HUMAN	;;	3	2	2	2	27	15.2	47117000	26305000	36711000	12044000	12556000	12300000	2.98463	0.143657
O00231	PSMD11	sp|O00231|PSD11_HUMAN;tr|B4DTS5|B4DTS5_HUMAN;tr|J3QRY4|J3QRY4_HUMAN;tr|J3QS13|J3QS13_HUMAN	;	4	7	7	7	19	47.463	165770000	123600000	144685000	60886000	42596000	51741000	2.79633	0.0560535
A0A0S2Z489	PSMD12	tr|A0A0S2Z489|A0A0S2Z489_HUMAN;sp|O00232|PSD12_HUMAN;tr|A0A0S2Z476|A0A0S2Z476_HUMAN	;;	3	6	6	6	15.8	52.904	56710000	37850000	47280000	26562000	17128000	21845000	2.16434	0.13732
A0A2Z4T009	Atox1	tr|A0A2Z4T009|A0A2Z4T009_HUMAN;tr|E5RGN3|E5RGN3_HUMAN;tr|Q6IBA3|Q6IBA3_HUMAN;sp|O00244|ATOX1_HUMAN;tr|E5RIM7|E5RIM7_HUMAN	;;;;	5	1	1	1	42.5	4.4822	178610000	114110000	146360000	18062000	32778000	25420000	5.75767	0.0673408
Q96PL7		tr|Q96PL7|Q96PL7_HUMAN;sp|O00337|S28A1_HUMAN;tr|B7Z3L5|B7Z3L5_HUMAN;tr|B7Z3L6|B7Z3L6_HUMAN;tr|B7Z533|B7Z533_HUMAN	;;;;	5	5	5	5	9.7	71.598	151400000	65750000	108575000	11554000	13361000	12457500	8.71563	0.154
B8ZZF7	SULT1C2	tr|B8ZZF7|B8ZZF7_HUMAN;sp|O00338|ST1C2_HUMAN;tr|B4DLP0|B4DLP0_HUMAN;tr|B4DPE8|B4DPE8_HUMAN;tr|H7BZ17|H7BZ17_HUMAN	;;;	5	5	5	5	19.3	30.653	103410000	67228000	85319000	7441700	7556200	7498950	11.3775	0.0500234
O00401	WASL	sp|O00401|WASL_HUMAN;tr|A4D0Y1|A4D0Y1_HUMAN;tr|A8K180|A8K180_HUMAN;tr|Q68DE4|Q68DE4_HUMAN	;;	4	8	8	8	26.1	54.826	273180000	116280000	194730000	4518200	9409800	6964000	27.9624	0.139166
A0A024RDY0	RANBP5	tr|A0A024RDY0|A0A024RDY0_HUMAN;sp|O00410|IPO5_HUMAN;tr|H0Y8C6|H0Y8C6_HUMAN;tr|B4E0R6|B4E0R6_HUMAN;tr|H0Y3V4|H0Y3V4_HUMAN;tr|E7ETV3|E7ETV3_HUMAN;tr|B3KWG6|B3KWG6_HUMAN;tr|E7EV12|E7EV12_HUMAN;tr|E7EQT5|E7EQT5_HUMAN;tr|E7EWK4|E7EWK4_HUMAN;tr|E7EX05|E7EX05_HUMAN;tr|C9J875|C9J875_HUMAN;tr|C9JQT6|C9JQT6_HUMAN;tr|C9JZD8|C9JZD8_HUMAN;tr|E7ETV8|E7ETV8_HUMAN;tr|E7ESZ1|E7ESZ1_HUMAN;tr|Q9BVS9|Q9BVS9_HUMAN	;;;	17	14	14	14	18.2	123.63	8881900	13907000	11394450	125090000	45070000	85080000	0.133926	0.207443
A0A024QZX7	SLC17A3	tr|A0A024QZX7|A0A024QZX7_HUMAN;sp|O00476|NPT4_HUMAN;tr|B7Z3L4|B7Z3L4_HUMAN;tr|B7Z531|B7Z531_HUMAN;tr|H0Y8R7|H0Y8R7_HUMAN;tr|E9PBQ8|E9PBQ8_HUMAN;tr|B7Z515|B7Z515_HUMAN;tr|B7Z3L7|B7Z3L7_HUMAN	;;;	8	3	3	3	7.6	46.106	66099000	54782000	60440500	14806000	51750000	33278000	1.81623	0.29496
A0A140VKF2		tr|A0A140VKF2|A0A140VKF2_HUMAN;sp|O00487|PSDE_HUMAN;tr|Q53TH1|Q53TH1_HUMAN;tr|Q59G89|Q59G89_HUMAN;tr|Q4ZG77|Q4ZG77_HUMAN	;;;	5	3	3	3	12.6	34.577	36657000	58307000	47482000	17780000	12974000	15377000	3.08786	0.101458
B7Z6Y2		tr|B7Z6Y2|B7Z6Y2_HUMAN;tr|A0A024RAI6|A0A024RAI6_HUMAN;tr|A0A024RAG9|A0A024RAG9_HUMAN;tr|A0A024RAG8|A0A024RAG8_HUMAN;tr|A0A024RAE9|A0A024RAE9_HUMAN;tr|A0A024RAI4|A0A024RAI4_HUMAN;tr|A0A024RAI5|A0A024RAI5_HUMAN;tr|A0A024RAJ2|A0A024RAJ2_HUMAN;tr|A0A024RAJ3|A0A024RAJ3_HUMAN;tr|A0A024RAF0|A0A024RAF0_HUMAN;tr|A0A024RAF6|A0A024RAF6_HUMAN;tr|A0A024RAF1|A0A024RAF1_HUMAN;sp|O00499|BIN1_HUMAN;tr|Q9BTH3|Q9BT…	;;;;;;;;;;;;;;;	16	6	6	6	23.9	43.165	106620000	42189000	74404500	7697400	65257000	36477200	2.03975	0.472555
Q53HW4		tr|Q53HW4|Q53HW4_HUMAN;sp|O00501|CLD5_HUMAN;tr|D3DX19|D3DX19_HUMAN	;;	3	1	1	1	4.6	23.085	18382000	15967000	17174500	4227700	11879000	8053350	2.13259	0.15086
A8K9K6		tr|A8K9K6|A8K9K6_HUMAN;sp|O00567|NOP56_HUMAN;tr|A0PJ92|A0PJ92_HUMAN;tr|A0A494C128|A0A494C128_HUMAN;tr|H0Y653|H0Y653_HUMAN;tr|H0YDU4|H0YDU4_HUMAN;tr|Q5JXT2|Q5JXT2_HUMAN;tr|Q9BSN3|Q9BSN3_HUMAN	;;;	8	9	9	9	19.2	65.977	9992700	6260600	8126650	78844000	20783000	49813500	0.163142	0.288241
A0A2R8Y5G6	DDX3X	tr|A0A2R8Y5G6|A0A2R8Y5G6_HUMAN;tr|A0A0D9SFB3|A0A0D9SFB3_HUMAN;tr|A0A2R8YF78|A0A2R8YF78_HUMAN;tr|A0A2R8YCW1|A0A2R8YCW1_HUMAN;tr|A0A0D9SG12|A0A0D9SG12_HUMAN;tr|A0A2R8YFR4|A0A2R8YFR4_HUMAN;tr|A0A2U3TZJ9|A0A2U3TZJ9_HUMAN;tr|A0A2R8YFS5|A0A2R8YFS5_HUMAN;tr|B5BTY4|B5BTY4_HUMAN;tr|A0A2R8Y4A4|A0A2R8Y4A4_HUMAN;sp|O00571|DDX3X_HUMAN;tr|Q59GX6|Q59GX6_HUMAN;tr|A0A2R8Y645|A0A2R8Y645_HUMAN;tr|A0A0D9SF53|A0A0D9S…	;;;;;;;;;;;;;;;;;;;;;;	33	12	11	11	22.8	69.047	40978000	89031000	65004500	67396000	29325000	48360500	1.34417	0.641568
Q96N83		tr|Q96N83|Q96N83_HUMAN;sp|O00592|PODXL_HUMAN;tr|B7ZKQ8|B7ZKQ8_HUMAN	;;	3	10	10	10	20.8	54.576	5257200000	3085600000	4171400000	595570000	3086300000	1840935000	2.26591	0.293826
O00763	ACACB	sp|O00763|ACACB_HUMAN;tr|Q4G170|Q4G170_HUMAN;tr|F8W8T8|F8W8T8_HUMAN;tr|H0YGH5|H0YGH5_HUMAN;tr|B4DYM0|B4DYM0_HUMAN;tr|Q59GJ9|Q59GJ9_HUMAN;tr|B4DYJ7|B4DYJ7_HUMAN;tr|A0A087WUA1|A0A087WUA1_HUMAN	;;;;;	8	5	5	1	2.9	276.54	39750000	70434000	55092000	13158000	92018000	52588000	1.04762	0.958188
A0A146E5L3	Meflin	tr|A0A146E5L3|A0A146E5L3_HUMAN;sp|O14498|ISLR_HUMAN;tr|H0YL90|H0YL90_HUMAN;tr|H0YN67|H0YN67_HUMAN	;;;	4	8	8	8	25.2	45.997	396120000	463400000	429760000	230350000	125230000	177790000	2.41723	0.0562146
Q5T5M1	AQP7	tr|Q5T5M1|Q5T5M1_HUMAN;sp|O14520|AQP7_HUMAN;sp|A6NL99|AQP73_HUMAN;tr|Q5T5M0|Q5T5M0_HUMAN;tr|B7Z4U2|B7Z4U2_HUMAN;tr|A0A096LNV7|A0A096LNV7_HUMAN;tr|A0A096LNU3|A0A096LNU3_HUMAN;tr|A0A096LNK2|A0A096LNK2_HUMAN;tr|A0A096LP64|A0A096LP64_HUMAN;tr|A0A096LP23|A0A096LP23_HUMAN;tr|B7Z1W7|B7Z1W7_HUMAN;tr|Q5T5L3|Q5T5L3_HUMAN;tr|Q6P5T0|Q6P5T0_HUMAN;tr|Q8WX69|Q8WX69_HUMAN;tr|A0A075B734|A0A075B734_HUMAN	;;	15	5	5	5	21.4	37.05	168360000	112720000	140540000	46502000	75222000	60862000	2.30916	0.125889
A0A024R5U5	ADAM10	tr|A0A024R5U5|A0A024R5U5_HUMAN;sp|O14672|ADA10_HUMAN;tr|A0AV88|A0AV88_HUMAN	;;	3	2	2	2	3.6	84.141	27142000	16601000	21871500	1577700	2908700	2243200	9.75013	0.066073
O14732	IMPA2	sp|O14732|IMPA2_HUMAN;tr|K7EL65|K7EL65_HUMAN;tr|K7ELF8|K7ELF8_HUMAN	;;	3	2	2	2	7.6	31.321	60344000	30094000	45219000	7990200	5479000	6734600	6.71443	0.126647
O14745	SLC9A3R1	sp|O14745|NHRF1_HUMAN;tr|B2R6A3|B2R6A3_HUMAN;tr|J3QRP6|J3QRP6_HUMAN;tr|B3KSV9|B3KSV9_HUMAN;tr|J3QRA3|J3QRA3_HUMAN	;;	5	21	21	21	66.5	38.868	8134200000	3955500000	6044850000	1196000000	1611600000	1403800000	4.30606	0.157654
B4DSE2		tr|B4DSE2|B4DSE2_HUMAN;tr|A0A2R8YGD1|A0A2R8YGD1_HUMAN;tr|B4E0C7|B4E0C7_HUMAN;tr|Q53HP2|Q53HP2_HUMAN;sp|O14773|TPP1_HUMAN;tr|D3DQU2|D3DQU2_HUMAN;tr|B2R608|B2R608_HUMAN;tr|B4DIV8|B4DIV8_HUMAN;tr|A0A2R8Y7U1|A0A2R8Y7U1_HUMAN;tr|A0A2R8YD45|A0A2R8YD45_HUMAN;tr|B4DE89|B4DE89_HUMAN;tr|A0A2R8Y7I4|A0A2R8Y7I4_HUMAN;tr|A0A2R8YD72|A0A2R8YD72_HUMAN;tr|A0A2R8YDY1|A0A2R8YDY1_HUMAN	;;;;;;;;;;	14	9	9	9	37.1	41.675	7472900000	4588300000	6030600000	536390000	339170000	437780000	13.7754	0.0607866
A7E261	OPLAH	tr|A7E261|A7E261_HUMAN;sp|O14841|OPLA_HUMAN;tr|A0A087WY99|A0A087WY99_HUMAN	;	3	11	11	11	13.3	137.43	281300000	157920000	219610000	1573500	2049900	1811700	121.218	0.0717059
A8K2I7		tr|A8K2I7|A8K2I7_HUMAN;tr|A0A024R7I0|A0A024R7I0_HUMAN;sp|O14908|GIPC1_HUMAN;tr|K7EM11|K7EM11_HUMAN;tr|A0A024R7I1|A0A024R7I1_HUMAN;tr|K7ELJ2|K7ELJ2_HUMAN;tr|K7ESN1|K7ESN1_HUMAN	;;;;	7	4	4	4	17.4	36.039	133190000	59666000	96428000	9490300	9422600	9456450	10.1971	0.141665
B4E1E2		tr|B4E1E2|B4E1E2_HUMAN;tr|A0A0S2Z4Q4|A0A0S2Z4Q4_HUMAN;tr|A0A0S2Z4R4|A0A0S2Z4R4_HUMAN;sp|O14964|HGS_HUMAN;tr|I3L1P5|I3L1P5_HUMAN;tr|B4DFP5|B4DFP5_HUMAN;tr|I3L165|I3L165_HUMAN;tr|I3L2H4|I3L2H4_HUMAN;tr|I3L1E3|I3L1E3_HUMAN	;;;;;	9	8	8	8	11.8	74.854	186990000	60760000	123875000	11847000	16316000	14081500	8.797	0.224255
Q6FGU7	RAB7L1	tr|Q6FGU7|Q6FGU7_HUMAN;tr|Q53EX5|Q53EX5_HUMAN;sp|O14966|RAB7L_HUMAN;tr|B2R7I9|B2R7I9_HUMAN;tr|E9PL56|E9PL56_HUMAN;tr|A0A024R191|A0A024R191_HUMAN;sp|P57729|RAB38_HUMAN;tr|Q7Z4W7|Q7Z4W7_HUMAN;tr|B2R5I8|B2R5I8_HUMAN;sp|Q13637|RAB32_HUMAN	;;;	10	7	7	7	36.5	23.155	282360000	148700000	215530000	21377000	48322000	34849500	6.18459	0.117749
O14980	XPO1	sp|O14980|XPO1_HUMAN;tr|B7ZB16|B7ZB16_HUMAN;tr|B4DR01|B4DR01_HUMAN;tr|B3KWD0|B3KWD0_HUMAN;tr|C9JKM9|C9JKM9_HUMAN;tr|F8WF71|F8WF71_HUMAN;tr|C9IZS4|C9IZS4_HUMAN;tr|C9JQ02|C9JQ02_HUMAN;tr|C9JV99|C9JV99_HUMAN;tr|C9J673|C9J673_HUMAN;tr|C9JF49|C9JF49_HUMAN;tr|C9IYM2|C9IYM2_HUMAN;tr|H7BZC5|H7BZC5_HUMAN	;;	13	15	15	15	18.1	123.38	60954000	75582000	68268000	470720000	58186000	264453000	0.258148	0.442169
O15020	SPTBN2	sp|O15020|SPTN2_HUMAN		1	2	2	2	0.8	271.32	1316600000	375660000	846130000	13073000	2008300000	1010686500	0.837183	0.895087
O15031	PLXNB2	sp|O15031|PLXB2_HUMAN;tr|Q3LIB1|Q3LIB1_HUMAN;tr|Q2TBE4|Q2TBE4_HUMAN;tr|A0A087WU36|A0A087WU36_HUMAN;tr|Q16293|Q16293_HUMAN		5	6	6	6	3.9	205.12	46624000	15166000	30895000	8734500	37644000	23189250	1.3323	0.752846
O15066	KIF3B	sp|O15066|KIF3B_HUMAN;tr|B4DYF2|B4DYF2_HUMAN;tr|F8WAR6|F8WAR6_HUMAN;tr|F8WER6|F8WER6_HUMAN;tr|B7ZM25|B7ZM25_HUMAN;tr|I6L9B9|I6L9B9_HUMAN;tr|Q7Z2W5|Q7Z2W5_HUMAN;tr|A2RU78|A2RU78_HUMAN;sp|O14782|KIF3C_HUMAN;tr|B4DEQ1|B4DEQ1_HUMAN;tr|H3BTL6|H3BTL6_HUMAN;tr|B7Z3I6|B7Z3I6_HUMAN;tr|B7Z896|B7Z896_HUMAN;tr|B7Z8X8|B7Z8X8_HUMAN;tr|F5H3M2|F5H3M2_HUMAN;tr|B7Z808|B7Z808_HUMAN;tr|B7Z5U4|B7Z5U4_HUMAN;sp|Q9BVG8|…		22	14	14	13	21	85.124	496340000	292370000	394355000	67533000	137310000	102421500	3.85031	0.113566
Q53R19	ARPC2	tr|Q53R19|Q53R19_HUMAN;sp|O15144|ARPC2_HUMAN;tr|A0A024R408|A0A024R408_HUMAN;tr|Q9BXV5|Q9BXV5_HUMAN;tr|H7C3F9|H7C3F9_HUMAN;tr|C9JTV5|C9JTV5_HUMAN;tr|G5E9J0|G5E9J0_HUMAN;tr|G5E9S7|G5E9S7_HUMAN	;;;	8	9	9	9	32.3	34.333	315410000	505500000	410455000	49405000	53886000	51645500	7.94755	0.0635831
H7C5I5	PLSCR1	tr|H7C5I5|H7C5I5_HUMAN;tr|C9J7K9|C9J7K9_HUMAN;sp|O15162|PLS1_HUMAN;tr|C9J9P4|C9J9P4_HUMAN	;;;	4	3	3	3	21.6	18.91	216250000	47577000	131913500	21994000	27822000	24908000	5.29603	0.33242
O15194	CTDSPL	sp|O15194|CTDSL_HUMAN;tr|A0A024R2L8|A0A024R2L8_HUMAN;tr|H7C2S4|H7C2S4_HUMAN;tr|F8WED2|F8WED2_HUMAN;tr|H7C2B9|H7C2B9_HUMAN	;;	5	4	3	3	16.7	31.128	16398000	29417000	22907500	2799200	10201000	6500100	3.52418	0.159802
O15244	SLC22A2	sp|O15244|S22A2_HUMAN;tr|Q5T7Q5|Q5T7Q5_HUMAN	;	2	3	3	3	6.5	62.58	60369000	85798000	73083500	30299000	81623000	55961000	1.30597	0.610608
C9JKZ3	TMPRSS2	tr|C9JKZ3|C9JKZ3_HUMAN;sp|O15393|TMPS2_HUMAN;tr|Q96T73|Q96T73_HUMAN;tr|C9J5Y1|C9J5Y1_HUMAN;tr|C9JB05|C9JB05_HUMAN	;;	5	12	12	12	36.4	53.615	855070000	425650000	640360000	99295000	114370000	106832500	5.99406	0.131028
O15400	STX7	sp|O15400|STX7_HUMAN;tr|B4DH37|B4DH37_HUMAN;tr|B4DWC2|B4DWC2_HUMAN	;	3	6	6	6	35.2	29.815	114240000	49233000	81736500	16241000	64562000	40401500	2.02311	0.414791
O15511	ARPC5	sp|O15511|ARPC5_HUMAN;tr|B1ALC0|B1ALC0_HUMAN;tr|Q6IPM3|Q6IPM3_HUMAN	;;	3	4	4	4	43	16.32	83156000	40517000	61836500	24598000	16937000	20767500	2.97756	0.198423
A0A286YF22	PHGDH	tr|A0A286YF22|A0A286YF22_HUMAN;sp|O43175|SERA_HUMAN;tr|A0A2C9F2M7|A0A2C9F2M7_HUMAN;tr|V9HW79|V9HW79_HUMAN;tr|A0A286YFA2|A0A286YFA2_HUMAN;tr|B3KSC3|B3KSC3_HUMAN;tr|A0A286YFL2|A0A286YFL2_HUMAN;tr|Q9UMY2|Q9UMY2_HUMAN;tr|Q8N5M8|Q8N5M8_HUMAN;tr|A0A286YFM8|A0A286YFM8_HUMAN;tr|A0A286YER3|A0A286YER3_HUMAN;tr|A0A286YFC8|A0A286YFC8_HUMAN;tr|A0A286YFB2|A0A286YFB2_HUMAN;tr|Q9UMY3|Q9UMY3_HUMAN;tr|A0A286YF34|A…	;;;;;;;;;	23	18	18	18	42.2	55.938	662900000	519900000	591400000	771320000	764810000	768065000	0.769987	0.132328
H3BVD9	SPINT1	tr|H3BVD9|H3BVD9_HUMAN;tr|B4DTF6|B4DTF6_HUMAN;tr|B2RBU9|B2RBU9_HUMAN;sp|O43278|SPIT1_HUMAN;tr|H3BTQ8|H3BTQ8_HUMAN;tr|H3BSM2|H3BSM2_HUMAN;tr|H3BNW5|H3BNW5_HUMAN;tr|H3BR01|H3BR01_HUMAN;tr|H3BMB6|H3BMB6_HUMAN	;;;;;	9	3	3	3	6.6	52.373	28745000	8536400	18640700	29357000	5847300	17602150	1.059	0.952677
Q6LEU8	SPINT2	tr|Q6LEU8|Q6LEU8_HUMAN;sp|O43291|SPIT2_HUMAN;tr|K7EKQ0|K7EKQ0_HUMAN;tr|A0A140VJV6|A0A140VJV6_HUMAN;tr|K7EM91|K7EM91_HUMAN	;;;;	5	2	2	2	8.7	28.237	30045000	20514000	25279500	116470000	204000000	160235000	0.157765	0.0919683
Q59G46		tr|Q59G46|Q59G46_HUMAN;tr|V9HW51|V9HW51_HUMAN;tr|B2R960|B2R960_HUMAN;sp|O43396|TXNL1_HUMAN;tr|K7ER96|K7ER96_HUMAN;tr|K7EKG2|K7EKG2_HUMAN;tr|K7EPB7|K7EPB7_HUMAN;tr|K7EML9|K7EML9_HUMAN;tr|B3KT45|B3KT45_HUMAN	;;;;	9	3	3	3	15	31.355	48034000	7635300	27834650	11277000	8599600	9938300	2.80075	0.469931
Q6FGS1	TPD52L2	tr|Q6FGS1|Q6FGS1_HUMAN;tr|Q53GA0|Q53GA0_HUMAN;sp|O43399|TPD54_HUMAN;tr|A0A087WYR3|A0A087WYR3_HUMAN;tr|Q5J908|Q5J908_HUMAN;tr|A0A087WZ51|A0A087WZ51_HUMAN;tr|B4DDV4|B4DDV4_HUMAN;tr|Q68E05|Q68E05_HUMAN	;;;;;;;	8	3	3	3	20.4	22.237	10630000	74548000	42589000	26451000	2436600	14443800	2.9486	0.496383
O43504	LAMTOR5	sp|O43504|LTOR5_HUMAN;tr|R4GMU8|R4GMU8_HUMAN;tr|E9PLX3|E9PLX3_HUMAN	;;	3	4	4	1	70.3	9.6138	119770000	71922000	95846000	54198000	73080000	63639000	1.50609	0.337068
O43598	DNPH1	sp|O43598|DNPH1_HUMAN;tr|H0Y8X4|H0Y8X4_HUMAN	;	2	4	4	4	29.3	19.108	195460000	46037000	120748500	33458000	64483000	48970500	2.46574	0.446171
A0A024R4S0	CHMP2A	tr|A0A024R4S0|A0A024R4S0_HUMAN;sp|O43633|CHM2A_HUMAN;tr|M0R1T5|M0R1T5_HUMAN;tr|M0R1L7|M0R1L7_HUMAN;tr|M0QXX8|M0QXX8_HUMAN	;;;	5	8	8	8	30.2	25.104	4160500000	2119300000	3139900000	781930000	1716100000	1249015000	2.5139	0.234091
A0A087WZU5	TSPAN6	tr|A0A087WZU5|A0A087WZU5_HUMAN;tr|A0A024RCI0|A0A024RCI0_HUMAN;tr|B4DRB0|B4DRB0_HUMAN;tr|B4DUZ1|B4DUZ1_HUMAN;tr|B3KQJ7|B3KQJ7_HUMAN;sp|O43657|TSN6_HUMAN;tr|Q59ED5|Q59ED5_HUMAN;tr|A0A087WYV6|A0A087WYV6_HUMAN	;;;;;;;	8	3	3	3	30.7	15.609	68854000	33076000	50965000	28070000	22127000	25098500	2.0306	0.289866
A0A087WXS7		tr|A0A087WXS7|A0A087WXS7_HUMAN;sp|O43681|GET3_HUMAN;tr|B4DEE5|B4DEE5_HUMAN;tr|K7ERW9|K7ERW9_HUMAN	;;	4	6	6	6	21.5	37.119	118280000	84855000	101567500	18105000	32154000	25129500	4.04176	0.0519084
B4DS96		tr|B4DS96|B4DS96_HUMAN;sp|O43747|AP1G1_HUMAN;tr|Q8IY97|Q8IY97_HUMAN;tr|A0A140VJE7|A0A140VJE7_HUMAN;tr|B3KXW5|B3KXW5_HUMAN;tr|B4DDL1|B4DDL1_HUMAN;tr|H3BR36|H3BR36_HUMAN;tr|H3BUN9|H3BUN9_HUMAN;tr|H3BNR4|H3BNR4_HUMAN;tr|H3BN75|H3BN75_HUMAN;tr|H3BS13|H3BS13_HUMAN;tr|H3BV30|H3BV30_HUMAN;tr|H3BRM7|H3BRM7_HUMAN;tr|H3BN71|H3BN71_HUMAN;tr|B4DGE1|B4DGE1_HUMAN	;;;;;	15	5	5	5	8.8	63.832	54994000	24176000	39585000	15768000	20966000	18367000	2.15522	0.307425
O43776	NARS1	sp|O43776|SYNC_HUMAN;tr|B4DN60|B4DN60_HUMAN;tr|K7EIU7|K7EIU7_HUMAN;tr|K7EPK2|K7EPK2_HUMAN;tr|K7EQ35|K7EQ35_HUMAN;tr|B4DF91|B4DF91_HUMAN;tr|B4DGT6|B4DGT6_HUMAN;tr|K7EMQ6|K7EMQ6_HUMAN;tr|K7EJ19|K7EJ19_HUMAN	;	9	6	6	6	15.5	62.942	64356000	82787000	73571500	45246000	31322000	38284000	1.92173	0.0925027
Q6FHH6	LANCL1	tr|Q6FHH6|Q6FHH6_HUMAN;tr|Q53TN2|Q53TN2_HUMAN;tr|B2R602|B2R602_HUMAN;sp|O43813|LANC1_HUMAN;tr|A0A024R3Z5|A0A024R3Z5_HUMAN;tr|E9PHS0|E9PHS0_HUMAN;tr|F8WDS9|F8WDS9_HUMAN;tr|B4DGM7|B4DGM7_HUMAN	;;;;;;;	8	6	6	6	19	45.267	132220000	28682000	80451000	40896000	14577000	27736500	2.90055	0.427733
Q2NKW8	AHCYL1	tr|Q2NKW8|Q2NKW8_HUMAN;tr|A0A024R0A8|A0A024R0A8_HUMAN;sp|O43865|SAHH2_HUMAN;tr|V5YQL4|V5YQL4_HUMAN;tr|Q6ZMM9|Q6ZMM9_HUMAN;tr|H0Y8B3|H0Y8B3_HUMAN;tr|Q6ZNS6|Q6ZNS6_HUMAN;tr|Q9BTL0|Q9BTL0_HUMAN;tr|O43210|O43210_HUMAN;tr|Q6ZMI1|Q6ZMI1_HUMAN	;;;;;;	10	7	7	3	17	56.468	180820000	79218000	130019000	40904000	31000000	35952000	3.61646	0.206662
B7ZLM6	XPNPEP2	tr|B7ZLM6|B7ZLM6_HUMAN;sp|O43895|XPP2_HUMAN;tr|Q5JZ40|Q5JZ40_HUMAN;tr|B4DV70|B4DV70_HUMAN	;	4	26	26	26	49.3	75.614	14925000000	10342000000	12633500000	2101200000	5697100000	3899150000	3.24007	0.0955344
O60269	GPRIN2	sp|O60269|GRIN2_HUMAN		1	1	1	1	2.4	47.45	21635000	15977000	18806000	6983200	8027400	7505300	2.5057	0.0591158
K7EKI8	PPL	tr|K7EKI8|K7EKI8_HUMAN;sp|O60437|PEPL_HUMAN;tr|K7EQ71|K7EQ71_HUMAN	;;	3	19	19	19	12.5	204.49	270050000	164910000	217480000	22742000	29478000	26110000	8.32938	0.0681203
O60500	NPHS1	sp|O60500|NPHN_HUMAN;tr|A0A125S6H7|A0A125S6H7_HUMAN;tr|A0A125S6H6|A0A125S6H6_HUMAN;tr|A0A125S6H5|A0A125S6H5_HUMAN;tr|O00420|O00420_HUMAN		5	13	13	13	15.9	134.74	161630000	104010000	132820000	20251000	105940000	63095500	2.10506	0.309382
Q05CK9	SYNCRIP	tr|Q05CK9|Q05CK9_HUMAN;tr|B2R8Z8|B2R8Z8_HUMAN;sp|O60506|HNRPQ_HUMAN;tr|Q59GL1|Q59GL1_HUMAN;tr|B7Z645|B7Z645_HUMAN;tr|F6UXX1|F6UXX1_HUMAN;tr|B7Z213|B7Z213_HUMAN	;;;;	7	11	11	9	31.3	50.65	43740000	7921900	25830950	148460000	47431000	97945500	0.263728	0.310702
A0A1E1ERW3	DIAPH1	tr|A0A1E1ERW3|A0A1E1ERW3_HUMAN;tr|H9KV28|H9KV28_HUMAN;tr|A0A2R8Y5N1|A0A2R8Y5N1_HUMAN;tr|A0RZB8|A0RZB8_HUMAN;tr|A0A140T8Z0|A0A140T8Z0_HUMAN;tr|Q6URC4|Q6URC4_HUMAN;tr|A0A0G2JH68|A0A0G2JH68_HUMAN;sp|O60610|DIAP1_HUMAN	;;;;;;;	8	1	1	1	0.9	133.88	3521700	36524000	20022850	2082100	8119100	5100600	3.92559	0.467562
O60635	TSPAN1	sp|O60635|TSN1_HUMAN		1	1	1	1	5.4	26.301	1435800000	2276100000	1855950000	351580000	389650000	370615000	5.00776	0.071665
O60701	UGDH	sp|O60701|UGDH_HUMAN;tr|Q9NQ81|Q9NQ81_HUMAN;tr|E7ER83|E7ER83_HUMAN;tr|Q9NQ82|Q9NQ82_HUMAN;tr|E7ETF4|E7ETF4_HUMAN;tr|E7EV97|E7EV97_HUMAN;tr|E7ER95|E7ER95_HUMAN;tr|D6RHF4|D6RHF4_HUMAN;tr|Q9NY20|Q9NY20_HUMAN;tr|E9PBD2|E9PBD2_HUMAN		10	17	17	17	46	55.023	714170000	374230000	544200000	21908000	30898000	26403000	20.6113	0.0930259
Q6IAV3	SUI1	tr|Q6IAV3|Q6IAV3_HUMAN;tr|Q6FG85|Q6FG85_HUMAN;tr|Q53F41|Q53F41_HUMAN;sp|P41567|EIF1_HUMAN;sp|O60739|EIF1B_HUMAN;tr|K7EM18|K7EM18_HUMAN	;;;;;	6	2	2	2	26.5	12.732	42586000	41625000	42105500	41771000	23277000	32524000	1.2946	0.409495
Q53GG3		tr|Q53GG3|Q53GG3_HUMAN;tr|B3KN57|B3KN57_HUMAN;tr|B3KML1|B3KML1_HUMAN;sp|O60749|SNX2_HUMAN;tr|H0YK42|H0YK42_HUMAN;tr|Q59GU6|Q59GU6_HUMAN;tr|Q53HL9|Q53HL9_HUMAN;tr|Q53GY8|Q53GY8_HUMAN;sp|Q13596|SNX1_HUMAN;tr|D6RC15|D6RC15_HUMAN	;;;	10	6	6	6	13.1	58.444	77184000	37492000	57338000	24414000	18506000	21460000	2.67185	0.215659
B2R4S9	HIST1H2BC	tr|B2R4S9|B2R4S9_HUMAN;tr|A8K9J7|A8K9J7_HUMAN;tr|A0A024RCL8|A0A024RCL8_HUMAN;tr|A0A024RCJ9|A0A024RCJ9_HUMAN;tr|A0A024QZZ7|A0A024QZZ7_HUMAN;sp|Q99879|H2B1M_HUMAN;sp|Q99877|H2B1N_HUMAN;sp|Q93079|H2B1H_HUMAN;sp|Q5QNW6|H2B2F_HUMAN;sp|P62807|H2B1C_HUMAN;sp|P58876|H2B1D_HUMAN;sp|P57053|H2BFS_HUMAN;sp|O60814|H2B1K_HUMAN;tr|I6L9F7|I6L9F7_HUMAN;tr|U3KQK0|U3KQK0_HUMAN;tr|B4DR52|B4DR52_HUMAN;tr|Q0D2M2|Q0D2M…	;;;;;;;;;;;;;;;;;;	21	9	9	2	53.2	13.906	1170700000	874680000	1022690000	11971000000	3180200000	7575600000	0.134998	0.274685
A0A024R6S1	DNAJA2	tr|A0A024R6S1|A0A024R6S1_HUMAN;sp|O60884|DNJA2_HUMAN;tr|T2DN57|T2DN57_HUMAN;tr|T2DPK5|T2DPK5_HUMAN;tr|A0A087WT48|A0A087WT48_HUMAN	;	5	7	7	7	22.6	45.745	62045000	80339000	71192000	58384000	5432800	31908400	2.23114	0.295858
O60888	CUTA	sp|O60888|CUTA_HUMAN;tr|C9IZG4|C9IZG4_HUMAN	;	2	3	3	3	29.6	19.116	38005000	42537000	40271000	35902000	21731000	28816500	1.3975	0.2635
A0A024R994	CPNE3	tr|A0A024R994|A0A024R994_HUMAN;sp|O75131|CPNE3_HUMAN;tr|Q05DL8|Q05DL8_HUMAN;tr|A0A087WYQ3|A0A087WYQ3_HUMAN;tr|E5RHZ0|E5RHZ0_HUMAN;tr|H0YB26|H0YB26_HUMAN;tr|A0A087WXR6|A0A087WXR6_HUMAN;tr|A0A087WUS8|A0A087WUS8_HUMAN;tr|E5RFT7|E5RFT7_HUMAN	;;;	9	17	17	16	40.8	60.13	1848600000	1247300000	1547950000	522040000	1179100000	850570000	1.8199	0.257847
A0A090N7V5	C7orf24	tr|A0A090N7V5|A0A090N7V5_HUMAN;sp|O75223|GGCT_HUMAN;tr|B8ZZK2|B8ZZK2_HUMAN;tr|M0QZK8|M0QZK8_HUMAN;tr|H7BZK5|H7BZK5_HUMAN;tr|B3KMN7|B3KMN7_HUMAN;tr|A0A0B4J1Y4|A0A0B4J1Y4_HUMAN	;;;;	7	5	5	5	31.9	21.007	55437000	46144000	50790500	34180000	67215000	50697500	1.00183	0.996167
O75264	SMIM24	sp|O75264|SIM24_HUMAN;tr|K7EKM7|K7EKM7_HUMAN	;	2	6	6	6	35.4	14.964	675760000	526400000	601080000	94640000	244730000	169685000	3.54233	0.0552826
Q53FC3		tr|Q53FC3|Q53FC3_HUMAN;sp|O75340|PDCD6_HUMAN;tr|A0A024QZ42|A0A024QZ42_HUMAN;tr|H0Y9X3|H0Y9X3_HUMAN;tr|E7EPW6|E7EPW6_HUMAN;tr|A0A087WZ38|A0A087WZ38_HUMAN;tr|B4DHG2|B4DHG2_HUMAN;tr|D6RA21|D6RA21_HUMAN;tr|Q86W51|Q86W51_HUMAN	;;	9	11	11	11	75.9	21.896	3403100000	2155100000	2779100000	609160000	1837700000	1223430000	2.27156	0.217606
E5RIW3	TBCA	tr|E5RIW3|E5RIW3_HUMAN;tr|Q6FGD7|Q6FGD7_HUMAN;sp|O75347|TBCA_HUMAN;tr|E5RJD8|E5RJD8_HUMAN;tr|E5RHG6|E5RHG6_HUMAN;tr|E5RIX8|E5RIX8_HUMAN;tr|A0A494C144|A0A494C144_HUMAN	;;;;;	7	8	8	8	66.7	10.08	27004000	12426000	19715000	152730000	20574000	86652000	0.227519	0.420006
A0A024R2C5	VPS4B	tr|A0A024R2C5|A0A024R2C5_HUMAN;sp|O75351|VPS4B_HUMAN;tr|A8K5D8|A8K5D8_HUMAN;tr|A8K4G7|A8K4G7_HUMAN;tr|K7EL71|K7EL71_HUMAN;tr|K7EKZ3|K7EKZ3_HUMAN;tr|Q6PJZ4|Q6PJZ4_HUMAN	;;;	7	24	19	19	58.3	49.301	6714100000	4305600000	5509850000	1342800000	2292300000	1817550000	3.03147	0.104072
G3XAF7	BCAS1	tr|G3XAF7|G3XAF7_HUMAN;tr|A0AVG7|A0AVG7_HUMAN;sp|O75363|BCAS1_HUMAN;tr|Q05CL3|Q05CL3_HUMAN;tr|H0Y542|H0Y542_HUMAN;tr|B2RCQ5|B2RCQ5_HUMAN;tr|B4E2C4|B4E2C4_HUMAN;tr|H7C1E7|H7C1E7_HUMAN;tr|B4DFL4|B4DFL4_HUMAN;tr|B4DHY3|B4DHY3_HUMAN	;;;;;	10	5	5	5	17	53.266	103560000	61319000	82439500	7835900	2004400	4920150	16.7555	0.0680188
V9HW48	HEL-S-115	tr|V9HW48|V9HW48_HUMAN;sp|O75368|SH3L1_HUMAN;tr|D3DTE6|D3DTE6_HUMAN	;;	3	3	3	3	30.7	12.774	32078000	4248300	18163150	5846700	7206800	6526750	2.78288	0.491456
O75369	FLNB	sp|O75369|FLNB_HUMAN;tr|A0A024R321|A0A024R321_HUMAN;tr|Q68CT4|Q68CT4_HUMAN;tr|E7EN95|E7EN95_HUMAN;tr|A0A0A0MT44|A0A0A0MT44_HUMAN;tr|H7C5L4|H7C5L4_HUMAN	;;;	6	33	30	29	19.4	278.16	162190000	125510000	143850000	177230000	73137000	125183500	1.14911	0.767373
B4DJV2	CS	tr|B4DJV2|B4DJV2_HUMAN;tr|A0A024RB75|A0A024RB75_HUMAN;sp|O75390|CISY_HUMAN;tr|B3KTN4|B3KTN4_HUMAN;tr|A0A0C4DGI3|A0A0C4DGI3_HUMAN;tr|F8VTT8|F8VTT8_HUMAN;tr|F8W4S1|F8W4S1_HUMAN;tr|H0YH82|H0YH82_HUMAN;tr|F8VPF9|F8VPF9_HUMAN;tr|F8VPA1|F8VPA1_HUMAN;tr|F8W1S4|F8W1S4_HUMAN;tr|B7Z1E1|B7Z1E1_HUMAN;tr|F8W642|F8W642_HUMAN;tr|F8VZK9|F8VZK9_HUMAN;tr|F8VX07|F8VX07_HUMAN;tr|F8VRP1|F8VRP1_HUMAN;tr|F8VX68|F8VX68_…	;;;;;;;	25	8	8	7	19.9	50.431	63151000	57366000	60258500	145310000	76709000	111009500	0.542823	0.278325
O75487	GPC4	sp|O75487|GPC4_HUMAN;tr|Q86SV6|Q86SV6_HUMAN;tr|B4E2M1|B4E2M1_HUMAN;sp|Q9Y625|GPC6_HUMAN;tr|A0A087WT82|A0A087WT82_HUMAN	;	5	9	9	9	21.8	62.411	329140000	115530000	222335000	54667000	15803000	35235000	6.31006	0.22694
A0A024R5H0	BANF1	tr|A0A024R5H0|A0A024R5H0_HUMAN;sp|O75531|BAF_HUMAN;tr|B2R4V4|B2R4V4_HUMAN;tr|E9PJJ8|E9PJJ8_HUMAN	;;	4	4	4	4	50.6	10.058	111340000	175130000	143235000	127450000	111940000	119695000	1.19667	0.547725
O75594	PGLYRP1	sp|O75594|PGRP1_HUMAN		1	7	7	7	57.1	21.731	11682000000	6148500000	8915250000	962270000	1487400000	1224835000	7.27874	0.109551
J3KQU4	TOM1L1	tr|J3KQU4|J3KQU4_HUMAN;tr|I3L4I4|I3L4I4_HUMAN;sp|O75674|TM1L1_HUMAN;tr|I3NI44|I3NI44_HUMAN;tr|B4E1M9|B4E1M9_HUMAN;tr|B4E1N0|B4E1N0_HUMAN;tr|B4DUW5|B4DUW5_HUMAN;tr|I3L4G0|I3L4G0_HUMAN;tr|I3L3T4|I3L3T4_HUMAN;tr|I3L367|I3L367_HUMAN;tr|I3L1G1|I3L1G1_HUMAN;tr|I3L1Q1|I3L1Q1_HUMAN;tr|I3L4N3|I3L4N3_HUMAN;tr|I3L0N2|I3L0N2_HUMAN;tr|I3L3M3|I3L3M3_HUMAN	;;;;;;;;;;	15	6	6	6	22.2	51.686	246060000	126280000	186170000	9832500	28481000	19156750	9.71825	0.110334
A0A087WTK8	PALM	tr|A0A087WTK8|A0A087WTK8_HUMAN;tr|B7Z6Y8|B7Z6Y8_HUMAN;tr|B2RCL4|B2RCL4_HUMAN;tr|A0A024R1Y6|A0A024R1Y6_HUMAN;sp|O75781|PALM_HUMAN;tr|A0A087WWY4|A0A087WWY4_HUMAN;tr|B3KMX3|B3KMX3_HUMAN;tr|A0A024R207|A0A024R207_HUMAN	;;;;;;;	8	2	2	2	12	25.706	49727000	31938000	40832500	2473200	7473200	4973200	8.21051	0.060429
V9HW40	HEL-S-25	tr|V9HW40|V9HW40_HUMAN;tr|Q53F60|Q53F60_HUMAN;sp|O75828|CBR3_HUMAN	;;	3	3	1	1	13.4	30.85	107600000	63628000	85614000	25692000	30409000	28050500	3.05214	0.121291
O75832	PSMD10	sp|O75832|PSD10_HUMAN;tr|B1AJY5|B1AJY5_HUMAN;tr|B1AJY7|B1AJY7_HUMAN;tr|B1AJY6|B1AJY6_HUMAN	;;	4	6	6	6	34.1	24.428	17159000	28870000	23014500	51556000	6577600	29066800	0.79178	0.818889
Q6FIA4	IDH1	tr|Q6FIA4|Q6FIA4_HUMAN;tr|B2R5M8|B2R5M8_HUMAN;tr|A0A024R3Y6|A0A024R3Y6_HUMAN;sp|O75874|IDHC_HUMAN;tr|V9HW78|V9HW78_HUMAN;tr|Q6FI37|Q6FI37_HUMAN;tr|Q0QER2|Q0QER2_HUMAN;tr|B4DXS4|B4DXS4_HUMAN;tr|C9J4N6|C9J4N6_HUMAN;tr|C9JJE5|C9JJE5_HUMAN;tr|C9JLU6|C9JLU6_HUMAN;tr|A0A0A0U6N4|A0A0A0U6N4_HUMAN	;;;;;;;	12	18	18	17	55.3	46.568	2555000000	1613300000	2084150000	385750000	474220000	429985000	4.84703	0.0729113
A8K243		tr|A8K243|A8K243_HUMAN;sp|O75936|BODG_HUMAN;tr|E9PKC9|E9PKC9_HUMAN	;	3	17	17	17	52.2	44.745	2930200000	1496000000	2213100000	84107000	227320000	155713500	14.2126	0.103921
B2R644	DDAH1	tr|B2R644|B2R644_HUMAN;sp|O94760|DDAH1_HUMAN;tr|B4DYP1|B4DYP1_HUMAN;tr|B4DGT0|B4DGT0_HUMAN;tr|B4E3V1|B4E3V1_HUMAN	;;;;	5	17	17	16	69.8	31.121	1250200000	839110000	1044655000	231570000	409680000	320625000	3.25818	0.0838575
B3KMR6		tr|B3KMR6|B3KMR6_HUMAN;tr|A1NY77|A1NY77_HUMAN;sp|O94886|CSCL1_HUMAN;tr|X6RI56|X6RI56_HUMAN	;;;	4	2	2	2	2.6	92.101	299630000	101230000	200430000	75591000	66426000	71008500	2.82262	0.322328
O94919	ENDOD1	sp|O94919|ENDD1_HUMAN		1	2	2	2	6.2	55.016	9634300	43542000	26588150	13608000	6770100	10189050	2.60948	0.443114
A0A024RDP0	UBL3	tr|A0A024RDP0|A0A024RDP0_HUMAN;sp|O95164|UBL3_HUMAN	;	2	2	2	2	23.1	13.157	65366000	45239000	55302500	10971000	24093000	17532000	3.15437	0.0880128
O95373	IPO7	sp|O95373|IPO7_HUMAN;tr|B3KQG6|B3KQG6_HUMAN;tr|E9PLB2|E9PLB2_HUMAN;tr|B3KNG9|B3KNG9_HUMAN;tr|Q59F59|Q59F59_HUMAN	;	5	8	8	7	9.7	119.52	32544000	18845000	25694500	47149000	20654000	33901500	0.757916	0.637362
H0Y8I3	PGM3	tr|H0Y8I3|H0Y8I3_HUMAN;tr|A0A087WT27|A0A087WT27_HUMAN;tr|A0A494C1Q4|A0A494C1Q4_HUMAN;tr|J3KN95|J3KN95_HUMAN;tr|A0A494C1E2|A0A494C1E2_HUMAN;tr|A0A494C0G1|A0A494C0G1_HUMAN;tr|B3KN28|B3KN28_HUMAN;sp|O95394|AGM1_HUMAN;tr|H0Y987|H0Y987_HUMAN	;;;;;;;;	9	1	1	1	11.5	12.315	21472000	6222800	13847400	5391400	6616800	6004100	2.30632	0.413005
O95433	AHSA1	sp|O95433|AHSA1_HUMAN;tr|G3V438|G3V438_HUMAN;tr|H0YJG7|H0YJG7_HUMAN;tr|H0YJ63|H0YJ63_HUMAN;tr|G3V3W9|G3V3W9_HUMAN;tr|H0YJU2|H0YJU2_HUMAN	;;	6	6	6	6	22.8	38.274	53073000	67252000	60162500	57123000	20628000	38875500	1.54757	0.390455
O95497	VNN1	sp|O95497|VNN1_HUMAN;tr|B2RAN2|B2RAN2_HUMAN;sp|Q9NY84|VNN3_HUMAN	;	3	7	7	7	18.7	57.011	224280000	89668000	156974000	3997600	63003000	33500300	4.68575	0.234936
A0A140VK54		tr|A0A140VK54|A0A140VK54_HUMAN;sp|O95630|STABP_HUMAN;tr|C9JK83|C9JK83_HUMAN;tr|F5H5B9|F5H5B9_HUMAN;tr|C9JEK5|C9JEK5_HUMAN;tr|C9JZ93|C9JZ93_HUMAN	;;	6	13	13	13	43.2	48.076	606000000	407660000	506830000	69398000	158610000	114004000	4.44572	0.0688112
O95747	OXSR1	sp|O95747|OXSR1_HUMAN;tr|C9JIG9|C9JIG9_HUMAN		2	5	5	5	10.4	58.022	134760000	63060000	98910000	20271000	39924000	30097500	3.28632	0.205354
O95831	AIFM1	sp|O95831|AIFM1_HUMAN;tr|A0A140VK04|A0A140VK04_HUMAN;tr|E9PMA0|E9PMA0_HUMAN;tr|Q5RZ99|Q5RZ99_HUMAN;tr|Q5RZA0|Q5RZA0_HUMAN	;;	5	7	7	7	16.5	66.9	14107000	3019100	8563050	47554000	28062000	37808000	0.226488	0.120907
O95833	CLIC3	sp|O95833|CLIC3_HUMAN;tr|Q6FGP1|Q6FGP1_HUMAN	;	2	5	5	5	32.2	26.648	92841000	43830000	68335500	10216000	2924100	6570050	10.4011	0.130202
V9HW53	HEL-S-277	tr|V9HW53|V9HW53_HUMAN;sp|O95865|DDAH2_HUMAN;tr|A0A140T971|A0A140T971_HUMAN;tr|Q5SSV3|Q5SSV3_HUMAN;tr|Q5SRR8|Q5SRR8_HUMAN;tr|H0Y7N1|H0Y7N1_HUMAN	;;;;;	6	14	13	13	60.4	29.644	745650000	1013800000	879725000	433900000	349770000	391835000	2.24514	0.073877
O95954	FTCD	sp|O95954|FTCD_HUMAN;tr|D3DSM8|D3DSM8_HUMAN;tr|A0A0G2JQF2|A0A0G2JQF2_HUMAN;tr|B7WPK3|B7WPK3_HUMAN;tr|Q49AR5|Q49AR5_HUMAN;tr|H7C315|H7C315_HUMAN	;;;	6	27	27	27	60.8	58.926	4046700000	2421600000	3234150000	126560000	341780000	234170000	13.8111	0.0672091
E9PRU1	EFEMP2	tr|E9PRU1|E9PRU1_HUMAN;tr|Q9H3D5|Q9H3D5_HUMAN;tr|Q96TF5|Q96TF5_HUMAN;tr|A0A024R5G1|A0A024R5G1_HUMAN;sp|O95967|FBLN4_HUMAN;tr|Q6FH22|Q6FH22_HUMAN;tr|B2RCM5|B2RCM5_HUMAN;tr|Q59GI8|Q59GI8_HUMAN;tr|H0YET5|H0YET5_HUMAN;tr|H0YEU0|H0YEU0_HUMAN;tr|E9PRQ8|E9PRQ8_HUMAN;tr|E9PKA3|E9PKA3_HUMAN	;;;;;;;	12	9	9	9	30	48.191	72446000	200280000	136363000	108520000	38405000	73462500	1.85623	0.479169
Q9UNH2		tr|Q9UNH2|Q9UNH2_HUMAN;tr|A0A024R5G2|A0A024R5G2_HUMAN;sp|O95998|I18BP_HUMAN;tr|G3V1C5|G3V1C5_HUMAN;tr|A0A024R5I1|A0A024R5I1_HUMAN;tr|A0A024R5M7|A0A024R5M7_HUMAN	;;;;	6	3	3	3	17.9	19.829	52909000	30806000	41857500	345410000	115980000	230695000	0.181441	0.24297
Q59F44		tr|Q59F44|Q59F44_HUMAN;tr|A0A384ME44|A0A384ME44_HUMAN;sp|P00167|CYB5_HUMAN;tr|J3KNC7|J3KNC7_HUMAN	;;	4	4	4	4	43.2	14.572	151070000	75684000	113377000	50086000	74122000	62104000	1.8256	0.324378
P00326	ADH1C	sp|P00326|ADH1G_HUMAN;sp|P07327|ADH1A_HUMAN;tr|A0A087WU81|A0A087WU81_HUMAN;tr|D6RHZ6|D6RHZ6_HUMAN;tr|F5HB16|F5HB16_HUMAN;tr|V9HW50|V9HW50_HUMAN;tr|A0A024RDE3|A0A024RDE3_HUMAN;sp|P00325|ADH1B_HUMAN;tr|B7ZB36|B7ZB36_HUMAN;tr|B4E1R1|B4E1R1_HUMAN;tr|A0A087WUC4|A0A087WUC4_HUMAN;tr|B4E2R9|B4E2R9_HUMAN	;;;;;;;	12	9	9	9	22.1	39.867	115980000	98678000	107329000	5432900	60602000	33017450	3.25068	0.123847
V9HWB9	HEL-S-133P	tr|V9HWB9|V9HWB9_HUMAN;sp|P00338|LDHA_HUMAN;tr|B4DJI1|B4DJI1_HUMAN;tr|F5GYU2|F5GYU2_HUMAN;tr|F5GXY2|F5GXY2_HUMAN;tr|F5GXH2|F5GXH2_HUMAN;tr|F5H5J4|F5H5J4_HUMAN;tr|F5H6W8|F5H6W8_HUMAN;tr|F5GZQ4|F5GZQ4_HUMAN;tr|F5H8H6|F5H8H6_HUMAN;tr|F5GXC7|F5GXC7_HUMAN;tr|F5GWW2|F5GWW2_HUMAN;tr|F5GXU1|F5GXU1_HUMAN;tr|F5H5G7|F5H5G7_HUMAN;tr|F5H155|F5H155_HUMAN;tr|A0A087WUM2|A0A087WUM2_HUMAN;tr|Q96L19|Q96L19_HUMAN;tr…	;;	25	13	12	12	48.8	36.688	1144400000	1188900000	1166650000	983320000	544530000	763925000	1.52718	0.209348
V9HWC9	HEL-S-44	tr|V9HWC9|V9HWC9_HUMAN;sp|P00441|SODC_HUMAN;tr|H7BYH4|H7BYH4_HUMAN;tr|X5D5A9|X5D5A9_HUMAN;tr|W8Q444|W8Q444_HUMAN;tr|X5CN18|X5CN18_HUMAN;tr|X5CHU1|X5CHU1_HUMAN;tr|A1YYW4|A1YYW4_HUMAN	;;	8	6	6	6	64.9	15.936	2205100000	2861200000	2533150000	804510000	1143600000	974055000	2.60062	0.0517797
Q5PY49		tr|Q5PY49|Q5PY49_HUMAN;tr|A0A024QZM9|A0A024QZM9_HUMAN;sp|P00749|UROK_HUMAN;tr|E7ET40|E7ET40_HUMAN;tr|B2R7F2|B2R7F2_HUMAN;tr|B4DNJ4|B4DNJ4_HUMAN;tr|Q59GZ8|Q59GZ8_HUMAN;tr|Q96SE8|Q96SE8_HUMAN;tr|S4R3G7|S4R3G7_HUMAN	;;;;;	9	20	20	20	61.6	46.367	1603500000	831540000	1217520000	2976400000	1007900000	1992150000	0.611159	0.539978
B4E1B3		tr|B4E1B3|B4E1B3_HUMAN;tr|Q86U78|Q86U78_HUMAN;tr|Q53YY1|Q53YY1_HUMAN;tr|Q53GY3|Q53GY3_HUMAN;tr|B0ZBE2|B0ZBE2_HUMAN;sp|P01019|ANGT_HUMAN;tr|Q59EP2|Q59EP2_HUMAN;tr|B2R5S1|B2R5S1_HUMAN;tr|B4DE80|B4DE80_HUMAN;tr|A7L3A5|A7L3A5_HUMAN;tr|A7L3A4|A7L3A4_HUMAN;tr|A7L3A3|A7L3A3_HUMAN	;;;;;;;;	12	7	7	7	19.7	51.062	380390000	980400000	680395000	107100000	52885000	79992500	8.50573	0.184434
V9HWA9	HEL-S-62p	tr|V9HWA9|V9HWA9_HUMAN;sp|P01024|CO3_HUMAN;tr|B4E216|B4E216_HUMAN;tr|M0QYC8|M0QYC8_HUMAN;CON__Q2UVX4;tr|B4DR57|B4DR57_HUMAN;tr|M0QXZ3|M0QXZ3_HUMAN;tr|M0R0Q9|M0R0Q9_HUMAN;tr|M0R1Q1|M0R1Q1_HUMAN;tr|A0A024R8Y7|A0A024R8Y7_HUMAN;sp|O95568|MET18_HUMAN	;;	11	86	86	86	62.5	187.15	19713000000	37235000000	28474000000	1250200000	3456400000	2353300000	12.0996	0.0978018
P01031	C5	sp|P01031|CO5_HUMAN;tr|Q59GS8|Q59GS8_HUMAN	;	2	24	24	23	20.2	188.3	253120000	869200000	561160000	25703000	65611000	45657000	12.2908	0.236871
A0A0K0K1J1	HEL-S-2	tr|A0A0K0K1J1|A0A0K0K1J1_HUMAN;sp|P01034|CYTC_HUMAN	;	2	6	6	6	50.7	15.799	1724000000	956860000	1340430000	2385200000	1258600000	1821900000	0.735732	0.553097
P01040	CSTA	sp|P01040|CYTA_HUMAN;tr|C9J0E4|C9J0E4_HUMAN	;	2	5	5	5	59.2	11.006	107040000	117590000	112315000	287720000	483000000	385360000	0.291455	0.107888
X5D945	HRAS	tr|X5D945|X5D945_HUMAN;sp|P01112|RASH_HUMAN;tr|Q92468|Q92468_HUMAN	;;	3	6	2	1	39.2	21.298	32300000	17959000	25129500	8512300	8586100	8549200	2.9394	0.146909
P01833	PIGR	sp|P01833|PIGR_HUMAN		1	26	26	26	44.1	83.283	5525900000	10025000000	7775450000	745930000	1539400000	1142665000	6.80466	0.100961
A0A4W9A917	IGHG3	tr|A0A4W9A917|A0A4W9A917_HUMAN;sp|P01860|IGHG3_HUMAN;tr|A0A286YES1|A0A286YES1_HUMAN;tr|Q8NF17|Q8NF17_HUMAN;tr|Q6N030|Q6N030_HUMAN;tr|Q5EBM2|Q5EBM2_HUMAN;tr|A0A5J6KJ24|A0A5J6KJ24_HUMAN;tr|Q86TT2|Q86TT2_HUMAN	;;;;;;;	8	14	7	6	51.7	41.215	3085300000	4959700000	4022500000	300130000	491250000	395690000	10.1658	0.0613282
P01861	IGHG4	sp|P01861|IGHG4_HUMAN;tr|A0A286YFJ8|A0A286YFJ8_HUMAN;tr|A0A4P8J6J1|A0A4P8J6J1_HUMAN;tr|A0A4P8J535|A0A4P8J535_HUMAN;tr|O95978|O95978_HUMAN;tr|A0A4P8J4B8|A0A4P8J4B8_HUMAN	;	6	12	6	0	53.8	35.94	5916000000	3589300000	4752650000	169240000	193190000	181215000	26.2266	0.0590861
P02452	COL1A1	sp|P02452|CO1A1_HUMAN;tr|Q6LAN8|Q6LAN8_HUMAN;tr|H9C5C5|H9C5C5_HUMAN;tr|D3DTX7|D3DTX7_HUMAN;tr|Q9UMA6|Q9UMA6_HUMAN;tr|T1RTD8|T1RTD8_HUMAN;tr|I3L3H7|I3L3H7_HUMAN;tr|B7Z4S2|B7Z4S2_HUMAN	;;	8	5	5	5	4.2	138.94	9086900	4456600	6771750	45986000	8748500	27367250	0.24744	0.386835
V9HW27	HEL-S-101	tr|V9HW27|V9HW27_HUMAN;sp|P02511|CRYAB_HUMAN;tr|A0A140G961|A0A140G961_HUMAN;tr|C3VMY8|C3VMY8_HUMAN;tr|A0A024R3B9|A0A024R3B9_HUMAN;tr|E9PJL7|E9PJL7_HUMAN;tr|E9PNH7|E9PNH7_HUMAN;tr|E9PRA8|E9PRA8_HUMAN;tr|B4DIA6|B4DIA6_HUMAN;tr|E9PS12|E9PS12_HUMAN	;;;;;;;;	10	12	12	12	68.6	20.159	2910200000	1769300000	2339750000	127840000	199950000	163895000	14.2759	0.0625991
Q8N519		tr|Q8N519|Q8N519_HUMAN;tr|Q5I6Y5|Q5I6Y5_HUMAN;tr|Q3BDU5|Q3BDU5_HUMAN;tr|W8QEH3|W8QEH3_HUMAN;tr|A0A384MQX1|A0A384MQX1_HUMAN;sp|P02545|LMNA_HUMAN;tr|Q5TCI8|Q5TCI8_HUMAN;tr|W5X314|W5X314_HUMAN;tr|H0YAB0|H0YAB0_HUMAN	;;;;;;	9	9	8	8	20.2	53.197	676030000	225710000	450870000	39092000	19155000	29123500	15.4813	0.202209
A0A024R3E3	APOA1	tr|A0A024R3E3|A0A024R3E3_HUMAN;sp|P02647|APOA1_HUMAN;tr|F8W696|F8W696_HUMAN;tr|Q9Y355|Q9Y355_HUMAN;tr|Q8TDB0|Q8TDB0_HUMAN;CON__P15497	;;	6	20	20	20	67	30.777	17961000000	11473000000	14717000000	1800400000	2831700000	2316050000	6.35435	0.0635455
A0A0S2Z3D5	APOE	tr|A0A0S2Z3D5|A0A0S2Z3D5_HUMAN;sp|P02649|APOE_HUMAN;tr|A0A346DBY2|A0A346DBY2_HUMAN;tr|J9ZVQ3|J9ZVQ3_HUMAN;tr|H0Y7L5|H0Y7L5_HUMAN;tr|A0A0S2Z3V0|A0A0S2Z3V0_HUMAN;tr|E9PEV4|E9PEV4_HUMAN;tr|E7ERP7|E7ERP7_HUMAN;tr|Q6LBZ1|Q6LBZ1_HUMAN;tr|A0A0S2Z3J5|A0A0S2Z3J5_HUMAN;tr|A0A0S2Z3B1|A0A0S2Z3B1_HUMAN;tr|Q6LA97|Q6LA97_HUMAN;tr|D9ZB55|D9ZB55_HUMAN;CON__Q03247;tr|Q6ZP45|Q6ZP45_HUMAN;tr|Q13791|Q13791_HUMAN;tr|Q…	;;;;;;;	17	20	20	20	69.4	36.154	1951900000	1242300000	1597100000	661100000	453760000	557430000	2.86511	0.106575
K7ERI9	APOC1	tr|K7ERI9|K7ERI9_HUMAN;tr|A0A024R0T8|A0A024R0T8_HUMAN;sp|P02654|APOC1_HUMAN;tr|K7EKP1|K7EKP1_HUMAN;tr|K7EJI9|K7EJI9_HUMAN;tr|K7ELM9|K7ELM9_HUMAN;tr|K7EPF9|K7EPF9_HUMAN	;;	7	3	3	3	26	8.647	214190000	98464000	156327000	39947000	30846000	35396500	4.41645	0.172598
A3KPE2	APOC3	tr|A3KPE2|A3KPE2_HUMAN;sp|P02656|APOC3_HUMAN;tr|B0YIW2|B0YIW2_HUMAN	;;	3	1	1	1	16.2	10.852	21747000	17794000	19770500	25621000	26664000	26142500	0.756259	0.0893371
P02671	FGA	sp|P02671|FIBA_HUMAN;tr|A0A0S2Z3E8|A0A0S2Z3E8_HUMAN;tr|Q3KRA7|Q3KRA7_HUMAN;tr|Q6NSD8|Q6NSD8_HUMAN;tr|A0A087WUA0|A0A087WUA0_HUMAN;tr|A0A0S2Z3M3|A0A0S2Z3M3_HUMAN;tr|A0A0S2Z3P3|A0A0S2Z3P3_HUMAN;tr|Q8WW76|Q8WW76_HUMAN;tr|Q86Z09|Q86Z09_HUMAN	;	9	26	26	26	41	94.972	3079700000	6341300000	4710500000	289180000	631000000	460090000	10.2382	0.12215
V9HVY1	HEL-S-78p	tr|V9HVY1|V9HVY1_HUMAN;sp|P02675|FIBB_HUMAN;tr|B4E1D3|B4E1D3_HUMAN;tr|D3DP13|D3DP13_HUMAN;tr|D6REL8|D6REL8_HUMAN;CON__P02676	;;;;	6	20	20	20	57	55.928	1289300000	3483000000	2386150000	158120000	404930000	281525000	8.4758	0.196805
A0A140VJJ6		tr|A0A140VJJ6|A0A140VJJ6_HUMAN;sp|P02679|FIBG_HUMAN;tr|C9JEU5|C9JEU5_HUMAN;tr|C9JC84|C9JC84_HUMAN;tr|Q7Z664|Q7Z664_HUMAN;tr|D3DP16|D3DP16_HUMAN;tr|C9JPQ9|C9JPQ9_HUMAN;tr|C9JU00|C9JU00_HUMAN	;;;;;	8	17	17	17	55.1	49.496	1317600000	2665200000	1991400000	134450000	276310000	205380000	9.69617	0.118801
G4V2I9		tr|G4V2I9|G4V2I9_HUMAN;tr|G4V2I8|G4V2I8_HUMAN;sp|P02730|B3AT_HUMAN;tr|E2RVJ0|E2RVJ0_HUMAN;tr|G4V2I7|G4V2I7_HUMAN;tr|A0A0A0MS98|A0A0A0MS98_HUMAN;tr|P78488|P78488_HUMAN;tr|A0A173G8H7|A0A173G8H7_HUMAN;tr|A0A173G4C3|A0A173G4C3_HUMAN;tr|A0A0H3YPP8|A0A0H3YPP8_HUMAN;tr|E2J829|E2J829_HUMAN;tr|E2J824|E2J824_HUMAN;tr|A0A346RF06|A0A346RF06_HUMAN;tr|A0A346REW0|A0A346REW0_HUMAN	;;;;;	14	9	9	9	14.9	101.81	309970000	185150000	247560000	5042200	80731000	42886600	5.77243	0.10712
V9HWP0	HEL-S-92n	tr|V9HWP0|V9HWP0_HUMAN;sp|P02743|SAMP_HUMAN	;	2	6	6	6	29.1	25.387	177990000	149990000	163990000	29982000	211910000	120946000	1.35589	0.686017
D9IWP9		tr|D9IWP9|D9IWP9_HUMAN;tr|A0A384NKM6|A0A384NKM6_HUMAN;sp|P02749|APOH_HUMAN;tr|B4DPN0|B4DPN0_HUMAN;tr|J3QRN2|J3QRN2_HUMAN;tr|J3QLI0|J3QLI0_HUMAN;tr|J3KS17|J3KS17_HUMAN;CON__P17690	;;;;;	8	8	8	8	38	36.254	344320000	219860000	282090000	273260000	177740000	225500000	1.25095	0.545599
Q5VY30	RBP4	tr|Q5VY30|Q5VY30_HUMAN;sp|P02753|RET4_HUMAN	;	2	8	8	8	52.3	22.974	346010000	352290000	349150000	248300000	95739000	172019500	2.02971	0.146122
P02760	AMBP	sp|P02760|AMBP_HUMAN;tr|B7Z8R6|B7Z8R6_HUMAN;tr|S4R471|S4R471_HUMAN;tr|S4R3Y4|S4R3Y4_HUMAN;CON__P00978	;;	5	16	16	14	52	38.999	5156500000	10051000000	7603750000	11776000000	5510100000	8643050000	0.879753	0.818222
V9HWF6	HEL-S-153w	tr|V9HWF6|V9HWF6_HUMAN;sp|P02763|A1AG1_HUMAN	;	2	7	7	5	40.8	23.511	1371000000	882950000	1126975000	101620000	153660000	127640000	8.82932	0.0553464
P02765	AHSG	sp|P02765|FETUA_HUMAN;tr|B7Z8Q2|B7Z8Q2_HUMAN;tr|C9JV77|C9JV77_HUMAN;tr|B7Z556|B7Z556_HUMAN	;;;	4	8	8	6	31.6	39.34	3055200000	2911900000	2983550000	2171600000	988360000	1579980000	1.88835	0.142682
E9KL36	HEL111	tr|E9KL36|E9KL36_HUMAN;sp|P02766|TTHY_HUMAN;tr|A6XGL1|A6XGL1_HUMAN;tr|A0A087WT59|A0A087WT59_HUMAN;tr|A6XMH1|A6XMH1_HUMAN;tr|A0A087WV45|A0A087WV45_HUMAN;tr|Q53WY6|Q53WY6_HUMAN;tr|Q8TDB2|Q8TDB2_HUMAN	;;;;;	8	6	6	6	63.9	15.887	1498200000	4321800000	2910000000	183330000	484740000	334035000	8.71166	0.211301
P02774	GC	sp|P02774|VTDB_HUMAN;tr|D6RF35|D6RF35_HUMAN;tr|D6RBJ7|D6RBJ7_HUMAN;tr|D6RF20|D6RF20_HUMAN;CON__Q3MHN5;CON__ENSEMBL:ENSBTAP00000018229;tr|Q6LDC6|Q6LDC6_HUMAN	;;	7	19	19	1	46.4	52.917	1518600000	934700000	1226650000	162900000	333560000	248230000	4.94159	0.0845638
B7Z2I6		tr|B7Z2I6|B7Z2I6_HUMAN;tr|G3V0E5|G3V0E5_HUMAN;tr|A8K6Q8|A8K6Q8_HUMAN;sp|P02786|TFR1_HUMAN;tr|H7C3V5|H7C3V5_HUMAN	;;;	5	5	5	5	13.2	53.483	19425000	27809000	23617000	28380000	17538000	22959000	1.02866	0.93226
Q06AH7	TF	tr|Q06AH7|Q06AH7_HUMAN;sp|P02787|TRFE_HUMAN;tr|A0PJA6|A0PJA6_HUMAN;tr|B4DEX9|B4DEX9_HUMAN;tr|C9JVG0|C9JVG0_HUMAN;tr|H7C5E8|H7C5E8_HUMAN;tr|F8WCI6|F8WCI6_HUMAN;tr|C9JB55|C9JB55_HUMAN;tr|F8WEK9|F8WEK9_HUMAN;CON__Q2HJF0;CON__Q29443;CON__Q0IIK2;tr|F8WC57|F8WC57_HUMAN	;	13	43	1	0	65.5	76.959	4365000000	1917500000	3141250000	102080000	115730000	108905000	28.8439	0.131498
P02790	HPX	sp|P02790|HEMO_HUMAN;tr|Q9BS19|Q9BS19_HUMAN;tr|B7Z8Q4|B7Z8Q4_HUMAN	;	3	21	21	21	62.6	51.676	6114800000	9580000000	7847400000	529100000	736820000	632960000	12.3979	0.0532975
Q6NZ44	FTH1	tr|Q6NZ44|Q6NZ44_HUMAN;tr|B3KXC3|B3KXC3_HUMAN;tr|A0A024R525|A0A024R525_HUMAN;sp|P02794|FRIH_HUMAN;tr|Q6NS36|Q6NS36_HUMAN;tr|G3V1D1|G3V1D1_HUMAN;tr|G3V192|G3V192_HUMAN;tr|E9PPQ4|E9PPQ4_HUMAN;tr|E9PRK8|E9PRK8_HUMAN;tr|E9PKY7|E9PKY7_HUMAN;tr|Q8TD27|Q8TD27_HUMAN;tr|A9JQE1|A9JQE1_HUMAN;tr|E9PQR3|E9PQR3_HUMAN;tr|E9PKM5|E9PKM5_HUMAN;tr|E9PK45|E9PK45_HUMAN	;;;;;;	15	6	6	6	31.1	21.241	169260000	165510000	167385000	60754000	107270000	84012000	1.99239	0.0701807
P03951	F11	sp|P03951|FA11_HUMAN;tr|D6RB32|D6RB32_HUMAN;tr|H0Y596|H0Y596_HUMAN;tr|Q9UEG0|Q9UEG0_HUMAN;tr|X6R3B1|X6R3B1_HUMAN;tr|E9PBC5|E9PBC5_HUMAN;tr|B4DMX2|B4DMX2_HUMAN;tr|A8K9A9|A8K9A9_HUMAN;sp|P03952|KLKB1_HUMAN;tr|H0YAC1|H0YAC1_HUMAN		10	12	12	12	22.7	70.108	177250000	97085000	137167500	84499000	24492000	54495500	2.51704	0.240495
P03973	SLPI	sp|P03973|SLPI_HUMAN		1	2	2	2	17.4	14.326	23321000	21706000	22513500	6082800	32026000	19054400	1.18154	0.815049
A0A384P5Q0		tr|A0A384P5Q0|A0A384P5Q0_HUMAN;sp|P04040|CATA_HUMAN;tr|B4DWK8|B4DWK8_HUMAN;tr|Q8TAK2|Q8TAK2_HUMAN;tr|A0A1C9J7V9|A0A1C9J7V9_HUMAN	;;	5	11	11	11	26.6	59.755	64506000	28434000	46470000	54413000	133260000	93836500	0.495223	0.388634
A0A0G2JNZ5	GBA	tr|A0A0G2JNZ5|A0A0G2JNZ5_HUMAN;tr|B7Z7G9|B7Z7G9_HUMAN;tr|B7Z6E6|B7Z6E6_HUMAN;tr|D3DV87|D3DV87_HUMAN;tr|B2R6A7|B2R6A7_HUMAN;tr|A0A223PQI4|A0A223PQI4_HUMAN;tr|A0A0G2JLB3|A0A0G2JLB3_HUMAN;tr|A0A068F658|A0A068F658_HUMAN;sp|P04062|GLCM_HUMAN;tr|B7Z6S9|B7Z6S9_HUMAN;tr|B7Z731|B7Z731_HUMAN;tr|A0A068FB60|A0A068FB60_HUMAN;tr|A0A068F753|A0A068F753_HUMAN;tr|A0A068F579|A0A068F579_HUMAN;tr|A0A0G2JNZ0|A0A0G2JNZ…	;;;;;;;;;;;;;;	19	3	3	2	8	50.263	18031000	37673000	27852000	5375000	4752200	5063600	5.50043	0.146214
V9HWN7	HEL-S-87p	tr|V9HWN7|V9HWN7_HUMAN;sp|P04075|ALDOA_HUMAN;tr|J3KPS3|J3KPS3_HUMAN;tr|H3BQN4|H3BQN4_HUMAN;tr|A0A0M4FNU3|A0A0M4FNU3_HUMAN;tr|H3BPS8|H3BPS8_HUMAN;tr|H3BUH7|H3BUH7_HUMAN;tr|H3BR04|H3BR04_HUMAN;tr|H3BMQ8|H3BMQ8_HUMAN;tr|H3BR68|H3BR68_HUMAN;tr|A4UCS9|A4UCS9_HUMAN;tr|H3BU78|H3BU78_HUMAN;tr|A4UCT0|A4UCT0_HUMAN;tr|B7Z1Z9|B7Z1Z9_HUMAN;tr|B7Z3K7|B7Z3K7_HUMAN;tr|B7Z1L5|B7Z1L5_HUMAN	;;;;;	16	24	24	20	78	39.42	2482000000	1681700000	2081850000	1090000000	775060000	932530000	2.23248	0.116109
Q5TZZ9	ANXA1	tr|Q5TZZ9|Q5TZZ9_HUMAN;sp|P04083|ANXA1_HUMAN;tr|A0A4D5RAA5|A0A4D5RAA5_HUMAN;tr|A0A4D5RA86|A0A4D5RA86_HUMAN;tr|A0A4D5RAB7|A0A4D5RAB7_HUMAN;tr|A0A4D5RAG0|A0A4D5RAG0_HUMAN;tr|A0A4D5RAJ5|A0A4D5RAJ5_HUMAN;tr|A0A4D5RAA2|A0A4D5RAA2_HUMAN;tr|A0A4D5RAI5|A0A4D5RAI5_HUMAN;tr|A0A4D5RAU4|A0A4D5RAU4_HUMAN;tr|Q5T3N1|Q5T3N1_HUMAN;tr|A0A4D5RAH8|A0A4D5RAH8_HUMAN;tr|B4DL19|B4DL19_HUMAN;tr|A0A4D5RAH1|A0A4D5RAH1_HUMA…	;;;;;;;;;	30	21	21	21	62.7	38.714	530000000	925950000	727975000	119850000	1259000000	689425000	1.05592	0.954841
B4DJ65		tr|B4DJ65|B4DJ65_HUMAN;tr|Q86XR1|Q86XR1_HUMAN;tr|D4P3Q7|D4P3Q7_HUMAN;tr|A2A2V1|A2A2V1_HUMAN;tr|Q6FGR8|Q6FGR8_HUMAN;tr|Q6FGN5|Q6FGN5_HUMAN;tr|Q53YK7|Q53YK7_HUMAN;tr|B2R5Q9|B2R5Q9_HUMAN;tr|A1YVW6|A1YVW6_HUMAN;sp|P04156|PRIO_HUMAN;tr|Q6SES1|Q6SES1_HUMAN;tr|O75942|O75942_HUMAN;tr|Q540C4|Q540C4_HUMAN;tr|B3KQX7|B3KQX7_HUMAN;tr|B4DI53|B4DI53_HUMAN;tr|B4DDS1|B4DDS1_HUMAN;tr|X6RKS3|X6RKS3_HUMAN;tr|B2NI05|…	;;;;;;;;;;;;;;;;;;;	20	5	5	5	23.1	25.298	65255000	48204000	56729500	226850000	140740000	183795000	0.308656	0.101477
B2R8I2		tr|B2R8I2|B2R8I2_HUMAN;sp|P04196|HRG_HUMAN;tr|Q68DR3|Q68DR3_HUMAN	;	3	7	7	7	18.1	59.512	127260000	207450000	167355000	88955000	30886000	59920500	2.79295	0.162185
Q59GA0		tr|Q59GA0|Q59GA0_HUMAN;tr|E9PIM6|E9PIM6_HUMAN;tr|B0YJA4|B0YJA4_HUMAN;sp|P04216|THY1_HUMAN;tr|E9PNQ8|E9PNQ8_HUMAN;tr|J3QRJ3|J3QRJ3_HUMAN	;;;;;	6	3	3	3	26.9	15.904	1554300000	1655600000	1604950000	893590000	2994700000	1944145000	0.82553	0.777667
P04259	KRT6B	sp|P04259|K2C6B_HUMAN		1	40	1	1	58.7	60.066	22056000	8810200	15433100	17369000	48264000	32816500	0.470285	0.409683
H6VRG3	KRT1	tr|H6VRG3|H6VRG3_HUMAN;tr|H6VRG0|H6VRG0_HUMAN;tr|H6VRF8|H6VRF8_HUMAN;sp|P04264|K2C1_HUMAN;tr|H6VRG1|H6VRG1_HUMAN;tr|H6VRF9|H6VRF9_HUMAN	;;;;;	6	66	1	0	64.9	66.11	22361000000	20021000000	21191000000	2381000000	37733000000	20057000000	1.05654	0.954781
V9HVZ4	HEL-S-162eP	tr|V9HVZ4|V9HVZ4_HUMAN;sp|P04406|G3P_HUMAN;tr|Q2TSD0|Q2TSD0_HUMAN;tr|E7EUT5|E7EUT5_HUMAN;tr|Q0QET7|Q0QET7_HUMAN;tr|A4UCT1|A4UCT1_HUMAN;tr|B4DRV9|B4DRV9_HUMAN;tr|Q5ZEY3|Q5ZEY3_HUMAN;tr|Q16768|Q16768_HUMAN;tr|A0A0K0K1K1|A0A0K0K1K1_HUMAN;sp|O14556|G3PT_HUMAN	;;;;;	11	19	19	19	73.4	36.053	28011000000	15585000000	21798000000	5681000000	3651300000	4666150000	4.67152	0.112664
B4DU69		tr|B4DU69|B4DU69_HUMAN;tr|A0A5F9ZHM8|A0A5F9ZHM8_HUMAN;tr|A0A0S2Z316|A0A0S2Z316_HUMAN;tr|A0A024RDL8|A0A024RDL8_HUMAN;sp|P04424|ARLY_HUMAN;tr|A0A5F9ZHC6|A0A5F9ZHC6_HUMAN;tr|A0A0S2Z3B0|A0A0S2Z3B0_HUMAN;tr|Q6XYD2|Q6XYD2_HUMAN;tr|F8W943|F8W943_HUMAN	;;;;;;;;	9	6	6	6	30.4	24.565	63749000	24704000	44226500	18103000	14299000	16201000	2.72986	0.289279
Q53F26		tr|Q53F26|Q53F26_HUMAN;sp|P04746|AMYP_HUMAN;tr|A0A024QYW2|A0A024QYW2_HUMAN;tr|H7BZQ8|H7BZQ8_HUMAN	;;	4	18	18	3	52.8	57.72	334110000	2803100000	1568605000	341710000	341210000	341460000	4.59382	0.424948
P04899	GNAI2	sp|P04899|GNAI2_HUMAN;tr|Q96C71|Q96C71_HUMAN;tr|B3KX51|B3KX51_HUMAN;tr|B3KP24|B3KP24_HUMAN;tr|Q93020|Q93020_HUMAN;tr|Q6LCB5|Q6LCB5_HUMAN	;;;;	6	19	19	11	67	40.45	3801000000	2743400000	3272200000	996680000	1204600000	1100640000	2.973	0.0564272
P05023	ATP1A1	sp|P05023|AT1A1_HUMAN;tr|B7Z3V1|B7Z3V1_HUMAN;tr|B7Z1N5|B7Z1N5_HUMAN;tr|B3KNQ8|B3KNQ8_HUMAN;tr|Q5TC01|Q5TC01_HUMAN;tr|Q58I23|Q58I23_HUMAN;tr|Q5TC02|Q5TC02_HUMAN;tr|B4DHD7|B4DHD7_HUMAN;tr|Q658V6|Q658V6_HUMAN;tr|Q53FM3|Q53FM3_HUMAN;tr|A0A384MR29|A0A384MR29_HUMAN;sp|P20648|ATP4A_HUMAN;tr|A0A2H4Y9T5|A0A2H4Y9T5_HUMAN;tr|M0QXF2|M0QXF2_HUMAN;tr|B4DRW5|B4DRW5_HUMAN;tr|A0A0S2Z3D3|A0A0S2Z3D3_HUMAN;tr|Q58I22…	;	19	39	39	23	43.6	112.89	2909700000	2434800000	2672250000	837950000	2841500000	1839725000	1.45253	0.503619
B7Z9S8		tr|B7Z9S8|B7Z9S8_HUMAN;tr|A6NGH2|A6NGH2_HUMAN;tr|Q6LEU2|Q6LEU2_HUMAN;tr|A3KLL5|A3KLL5_HUMAN;sp|P05026|AT1B1_HUMAN;tr|V9GYR2|V9GYR2_HUMAN;tr|Q58I20|Q58I20_HUMAN	;;;;;	7	8	8	8	42.9	28.627	928900000	777030000	852965000	226850000	641790000	434320000	1.96391	0.198585
A0A024R145	ALDOB	tr|A0A024R145|A0A024R145_HUMAN;sp|P05062|ALDOB_HUMAN;tr|A8K430|A8K430_HUMAN;tr|A0A3B3IS80|A0A3B3IS80_HUMAN;tr|A0A087WXX2|A0A087WXX2_HUMAN;tr|A0A3B3ITZ0|A0A3B3ITZ0_HUMAN	;;;;	6	21	20	6	76.1	39.473	10941000000	6956500000	8948750000	1436400000	2519900000	1978150000	4.5238	0.0776464
H7C0V9	APP	tr|H7C0V9|H7C0V9_HUMAN;tr|E9PG40|E9PG40_HUMAN;tr|A0A218KGR2|A0A218KGR2_HUMAN;tr|A0A140VJC8|A0A140VJC8_HUMAN;sp|P05067|A4_HUMAN;tr|B4DGD0|B4DGD0_HUMAN;tr|B4DJT9|B4DJT9_HUMAN;tr|A0A0A0MRG2|A0A0A0MRG2_HUMAN;tr|B4DQM1|B4DQM1_HUMAN;tr|B4DM00|B4DM00_HUMAN;tr|H7C2L2|H7C2L2_HUMAN;tr|B4DMD5|B4DMD5_HUMAN	;;;;;;;;;	12	6	6	6	15.7	54.981	198140000	43420000	120780000	56712000	36478000	46595000	2.59212	0.442033
P05089	ARG1	sp|P05089|ARGI1_HUMAN;tr|A0A5F9ZGN6|A0A5F9ZGN6_HUMAN;tr|A0A5F9ZH78|A0A5F9ZH78_HUMAN	;;	3	7	7	7	28	34.735	24024000	14543000	19283500	28154000	144380000	86267000	0.223533	0.369481
P05090	APOD	sp|P05090|APOD_HUMAN;tr|C9JF17|C9JF17_HUMAN;tr|B4DGC3|B4DGC3_HUMAN;tr|C9JX71|C9JX71_HUMAN;tr|F8WBT9|F8WBT9_HUMAN	;;;	5	6	6	6	34.4	21.275	4198800000	2534400000	3366600000	6185400000	3012900000	4599150000	0.732005	0.562493
B4DTY9		tr|B4DTY9|B4DTY9_HUMAN;tr|H3BM21|H3BM21_HUMAN;tr|L7UUZ7|L7UUZ7_HUMAN;tr|A0A5E4DMZ9|A0A5E4DMZ9_HUMAN;sp|P05106|ITB3_HUMAN;tr|Q2YFE1|Q2YFE1_HUMAN;tr|I3L4X8|I3L4X8_HUMAN;tr|L7UW06|L7UW06_HUMAN;tr|A7U833|A7U833_HUMAN;tr|L7WKL1|L7WKL1_HUMAN;tr|F1C632|F1C632_HUMAN;tr|F1C630|F1C630_HUMAN	;;;;;;;	12	5	5	5	8.9	83.586	119420000	46049000	82734500	19902000	52423000	36162500	2.28785	0.365613
P05109	S100A8	sp|P05109|S10A8_HUMAN		1	7	7	7	52.7	10.834	478570000	645860000	562215000	101230000	745710000	423470000	1.32764	0.717329
A0A024R6N9	SERPINA5	tr|A0A024R6N9|A0A024R6N9_HUMAN;sp|P05154|IPSP_HUMAN;tr|B4DPC7|B4DPC7_HUMAN;tr|B3KTV6|B3KTV6_HUMAN;tr|B4DDH1|B4DDH1_HUMAN;tr|G3V2M1|G3V2M1_HUMAN;tr|G3V264|G3V264_HUMAN;tr|G3V482|G3V482_HUMAN;tr|G3V265|G3V265_HUMAN;tr|G3V4B4|G3V4B4_HUMAN;tr|G3V3F5|G3V3F5_HUMAN;tr|G3V5I3|G3V5I3_HUMAN	;;;;	12	17	17	17	44.6	45.674	7140200000	8515700000	7827950000	7724500000	5715000000	6719750000	1.16492	0.458812
G3XAM2	CFI	tr|G3XAM2|G3XAM2_HUMAN;sp|P05156|CFAI_HUMAN;tr|E7ETH0|E7ETH0_HUMAN;tr|A8K3L0|A8K3L0_HUMAN;tr|B4DRF2|B4DRF2_HUMAN;tr|A0A2R8Y3M9|A0A2R8Y3M9_HUMAN;tr|A0A0U4BCF5|A0A0U4BCF5_HUMAN;tr|Q6LAM1|Q6LAM1_HUMAN;tr|Q8WW88|Q8WW88_HUMAN;tr|A0A087X0I2|A0A087X0I2_HUMAN;tr|Q6LAM0|Q6LAM0_HUMAN;tr|D6R9Z8|D6R9Z8_HUMAN;CON__Q32PI4	;;;;;;;;;	13	12	12	12	23.6	65.059	153710000	104290000	129000000	181690000	89552000	135621000	0.95118	0.910801
B2R6Q2		tr|B2R6Q2|B2R6Q2_HUMAN;tr|A0A024RAB4|A0A024RAB4_HUMAN;sp|P05186|PPBT_HUMAN;tr|B7Z1D1|B7Z1D1_HUMAN;tr|Q9UIL5|Q9UIL5_HUMAN;tr|B1ANL0|B1ANL0_HUMAN;tr|G8I0M6|G8I0M6_HUMAN	;;;;	7	12	12	12	32.6	57.279	579510000	321420000	450465000	37079000	107020000	72049500	6.25216	0.105452
Q53XC0	EIF2S1	tr|Q53XC0|Q53XC0_HUMAN;sp|P05198|IF2A_HUMAN;tr|H0YJS4|H0YJS4_HUMAN;tr|G3V4T5|G3V4T5_HUMAN	;;;	4	5	5	5	19	36.112	20089000	42725000	31407000	25982000	13077000	19529500	1.60818	0.458173
K7EKL8	ICAM1	tr|K7EKL8|K7EKL8_HUMAN;tr|Q5NKV8|Q5NKV8_HUMAN;tr|A0A384MEK5|A0A384MEK5_HUMAN;sp|P05362|ICAM1_HUMAN;tr|B4DNT6|B4DNT6_HUMAN;tr|B4DQW5|B4DQW5_HUMAN	;;;;;	6	2	2	2	15.6	19.443	43906000	6972900	25439450	12789000	4452100	8620550	2.95102	0.468048
Q6ICQ4	RPLP1	tr|Q6ICQ4|Q6ICQ4_HUMAN;tr|Q6FG99|Q6FG99_HUMAN;tr|A0A024R608|A0A024R608_HUMAN;sp|P05386|RLA1_HUMAN;tr|Q7Z612|Q7Z612_HUMAN	;;;;	5	2	1	1	28.9	11.5	166640000	15353000	90996500	59757000	27786000	43771500	2.0789	0.603489
A0A024RCA7	RPLP2	tr|A0A024RCA7|A0A024RCA7_HUMAN;sp|P05387|RLA2_HUMAN;tr|H0YDD8|H0YDD8_HUMAN	;;	3	5	5	4	84.3	11.665	30012000	75129000	52570500	155700000	121380000	138540000	0.379461	0.0936739
S4R371	FABP3	tr|S4R371|S4R371_HUMAN;tr|A0A384MDY5|A0A384MDY5_HUMAN;sp|P05413|FABPH_HUMAN;tr|Q6IBD7|Q6IBD7_HUMAN;tr|S4R3A2|S4R3A2_HUMAN	;;;;	5	6	6	6	47.7	14.787	501330000	324350000	412840000	160300000	184950000	172625000	2.39154	0.114965
P05546	SERPIND1	sp|P05546|HEP2_HUMAN;tr|Q8IVC0|Q8IVC0_HUMAN;CON__ENSEMBL:ENSBTAP00000018574	;	3	18	18	18	40.7	57.07	475180000	912020000	693600000	38638000	92034000	65336000	10.6159	0.103901
P05556	ITGB1	sp|P05556|ITB1_HUMAN;tr|C9JPK5|C9JPK5_HUMAN;tr|Q5T3E6|Q5T3E6_HUMAN;tr|E9PLR6|E9PLR6_HUMAN;tr|E7EUI6|E7EUI6_HUMAN;tr|E7EQW5|E7EQW5_HUMAN;tr|H7C4N8|H7C4N8_HUMAN;tr|E7ERX5|E7ERX5_HUMAN;tr|C9JJP8|C9JJP8_HUMAN;tr|Q5T3E5|Q5T3E5_HUMAN;tr|E9PQJ2|E9PQJ2_HUMAN		11	16	16	16	25.3	88.414	738340000	706490000	722415000	109710000	420110000	264910000	2.72702	0.0992741
P05937	CALB1	sp|P05937|CALB1_HUMAN;tr|B7Z380|B7Z380_HUMAN;tr|E5RIZ8|E5RIZ8_HUMAN;tr|E5RG14|E5RG14_HUMAN;tr|O75552|O75552_HUMAN;tr|V9H095|V9H095_HUMAN;tr|H3BN14|H3BN14_HUMAN;tr|A0A140VK08|A0A140VK08_HUMAN;sp|P22676|CALB2_HUMAN	;;	9	10	10	10	37.9	30.025	619320000	512100000	565710000	237230000	408200000	322715000	1.75297	0.137697
B7Z1L4		tr|B7Z1L4|B7Z1L4_HUMAN;tr|B2ZDQ2|B2ZDQ2_HUMAN;tr|A0A140VJK9|A0A140VJK9_HUMAN;sp|P05981|HEPS_HUMAN;tr|M0QZ63|M0QZ63_HUMAN	;;;	5	5	5	5	17.8	42.897	21143000	4218400	12680700	32225000	28176000	30200500	0.419884	0.181677
B8ZZQ6	PTMA	tr|B8ZZQ6|B8ZZQ6_HUMAN;tr|V9HVW6|V9HVW6_HUMAN;tr|Q15202|Q15202_HUMAN;tr|Q8TBK9|Q8TBK9_HUMAN;tr|Q86YS2|Q86YS2_HUMAN;tr|Q53S24|Q53S24_HUMAN;tr|Q15204|Q15204_HUMAN;sp|P06454|PTMA_HUMAN;tr|Q15200|Q15200_HUMAN;tr|B8ZZA1|B8ZZA1_HUMAN;tr|B8ZZW7|B8ZZW7_HUMAN;tr|H7C2N1|H7C2N1_HUMAN;tr|Q7Z4R6|Q7Z4R6_HUMAN;tr|Q15203|Q15203_HUMAN;tr|Q7KZ52|Q7KZ52_HUMAN;tr|Q9UMZ1|Q9UMZ1_HUMAN;tr|Q9NYD3|Q9NYD3_HUMAN;tr|Q15254|…	;;;;;;;;;;;;	19	5	5	5	36.4	11.758	19879000	17544000	18711500	256680000	50394000	153537000	0.12187	0.321255
Q0QEN7	ATP5B	tr|Q0QEN7|Q0QEN7_HUMAN;tr|V9HW31|V9HW31_HUMAN;sp|P06576|ATPB_HUMAN;tr|H0YH81|H0YH81_HUMAN;tr|F8W079|F8W079_HUMAN;tr|F8W0P7|F8W0P7_HUMAN;tr|H0YI37|H0YI37_HUMAN	;;;;	7	20	20	20	62.7	48.113	261910000	339850000	300880000	584970000	967340000	776155000	0.387655	0.135187
B2R4M6		tr|B2R4M6|B2R4M6_HUMAN;sp|P06702|S10A9_HUMAN	;	2	5	5	5	50.9	13.21	786440000	1257700000	1022070000	170730000	1301100000	735915000	1.38884	0.686243
R4GN98	S100A6	tr|R4GN98|R4GN98_HUMAN;sp|P06703|S10A6_HUMAN;tr|B2R577|B2R577_HUMAN	;;	3	4	4	4	28.2	9.681	2706000000	1445100000	2075550000	627070000	587160000	607115000	3.41871	0.145338
P06727	APOA4	sp|P06727|APOA4_HUMAN;tr|Q13784|Q13784_HUMAN;CON__Q32PJ2	;	3	24	24	24	60.6	45.398	1332500000	2299800000	1816150000	290000000	456100000	373050000	4.86838	0.0987956
Q8N4D0	CEACAM5	tr|Q8N4D0|Q8N4D0_HUMAN;tr|Q53G30|Q53G30_HUMAN;tr|A0A024R0K5|A0A024R0K5_HUMAN;sp|P06731|CEAM5_HUMAN;tr|T2HVB7|T2HVB7_HUMAN;tr|A0A087WYX0|A0A087WYX0_HUMAN;tr|M0QX98|M0QX98_HUMAN;tr|P78448|P78448_HUMAN;tr|M0R3J1|M0R3J1_HUMAN;tr|T2HUW8|T2HUW8_HUMAN;tr|Q13984|Q13984_HUMAN;tr|Q0Z7S6|Q0Z7S6_HUMAN;sp|P31997|CEAM8_HUMAN;tr|Q68DM9|Q68DM9_HUMAN	;;;;;;;;;	14	4	4	3	7.5	76.781	18545000	34651000	26598000	2345600	98308000	50326800	0.528506	0.673972
E9PK47	PYGL	tr|E9PK47|E9PK47_HUMAN;tr|B2R825|B2R825_HUMAN;sp|P06737|PYGL_HUMAN;tr|Q6P1L4|Q6P1L4_HUMAN	;;	4	7	7	4	9.8	94.069	19763000	51270000	35516500	32048000	49240000	40644000	0.873844	0.801969
A0A0S2Z4G7	NPM1	tr|A0A0S2Z4G7|A0A0S2Z4G7_HUMAN;tr|A0A0S2Z491|A0A0S2Z491_HUMAN;sp|P06748|NPM_HUMAN;tr|A0A140VJQ2|A0A140VJQ2_HUMAN;tr|A4ZU86|A4ZU86_HUMAN;tr|Q9BTI9|Q9BTI9_HUMAN;tr|E5RI98|E5RI98_HUMAN;tr|Q9NX34|Q9NX34_HUMAN;tr|E5RGW4|E5RGW4_HUMAN;tr|V9HVU7|V9HVU7_HUMAN;tr|A0A024RAP1|A0A024RAP1_HUMAN;tr|A0A024R3V9|A0A024R3V9_HUMAN	;;;;;	12	10	10	10	48.3	29.464	39354000	57526000	48440000	2036000000	734020000	1385010000	0.0349745	0.176487
L7RXH0	ITGAV	tr|L7RXH0|L7RXH0_HUMAN;tr|A5YM53|A5YM53_HUMAN;sp|P06756|ITAV_HUMAN;tr|B4DYQ7|B4DYQ7_HUMAN;tr|H7BZG1|H7BZG1_HUMAN	;;	5	25	25	25	27	116.04	613730000	248480000	431105000	27664000	287750000	157707000	2.73358	0.346962
B7Z4C6		tr|B7Z4C6|B7Z4C6_HUMAN;tr|B3KRV7|B3KRV7_HUMAN;tr|Q53HW6|Q53HW6_HUMAN;tr|A8K2M5|A8K2M5_HUMAN;tr|A0A1B1RVA9|A0A1B1RVA9_HUMAN;sp|P06858|LIPL_HUMAN;tr|Q6IAV0|Q6IAV0_HUMAN;tr|Q71UV2|Q71UV2_HUMAN;tr|Q4JIZ7|Q4JIZ7_HUMAN;tr|E7EW14|E7EW14_HUMAN;tr|E5RJI0|E5RJI0_HUMAN	;;;;;;;	11	7	7	7	35.6	30.972	207310000	245190000	226250000	101770000	37417000	69593500	3.25102	0.0523812
A0A024RCJ2	HIST1H2BJ	tr|A0A024RCJ2|A0A024RCJ2_HUMAN;sp|Q16778|H2B2E_HUMAN;sp|P33778|H2B1B_HUMAN;sp|P23527|H2B1O_HUMAN;sp|P06899|H2B1J_HUMAN;sp|Q8N257|H2B3B_HUMAN;sp|Q6DRA6|H2B2D_HUMAN;sp|Q6DN03|H2B2C_HUMAN	;;;;;	8	8	1	1	52.4	13.904	39277000	36510000	37893500	571130000	169980000	370555000	0.102261	0.239078
R4SBI6	EPHX1	tr|R4SBI6|R4SBI6_HUMAN;tr|Q6FGZ3|Q6FGZ3_HUMAN;sp|P07099|HYEP_HUMAN;tr|B1AQP8|B1AQP8_HUMAN;tr|B1AQP9|B1AQP9_HUMAN	;;;;	5	2	2	2	7	52.948	26007000	10296000	18151500	28656000	11314000	19985000	0.908256	0.889866
P07108	DBI	sp|P07108|ACBP_HUMAN;tr|B8ZWD1|B8ZWD1_HUMAN;tr|A0A024RAF2|A0A024RAF2_HUMAN;tr|A0A0A0MTI5|A0A0A0MTI5_HUMAN;tr|B8ZWD9|B8ZWD9_HUMAN;tr|B8ZWD8|B8ZWD8_HUMAN	;;;;;	6	4	4	4	58.6	10.044	568560000	298750000	433655000	152310000	160410000	156360000	2.77344	0.176277
A8MW49	FABP1	tr|A8MW49|A8MW49_HUMAN;tr|Q6FGL7|Q6FGL7_HUMAN;sp|P07148|FABPL_HUMAN;tr|Q05CP7|Q05CP7_HUMAN	;;;	4	5	5	5	51.6	13.808	926330000	647460000	786895000	140720000	266460000	203590000	3.8651	0.0623926
A0A2R8Y6B6	GPX1	tr|A0A2R8Y6B6|A0A2R8Y6B6_HUMAN;tr|A0A087WUQ6|A0A087WUQ6_HUMAN;tr|Q7L4Q3|Q7L4Q3_HUMAN;sp|P07203|GPX1_HUMAN;tr|Q6NSD4|Q6NSD4_HUMAN;tr|X5DQZ7|X5DQZ7_HUMAN;tr|A0A024R2T1|A0A024R2T1_HUMAN;tr|X5D926|X5D926_HUMAN;tr|A0A494C1C9|A0A494C1C9_HUMAN;tr|A0A494C118|A0A494C118_HUMAN	;;;;	10	4	4	4	33.1	16.914	117630000	69937000	93783500	5438700	8246000	6842350	13.7063	0.0678938
A0A024R8S5	P4HB	tr|A0A024R8S5|A0A024R8S5_HUMAN;sp|P07237|PDIA1_HUMAN;tr|B4DLN6|B4DLN6_HUMAN;tr|B4DUA5|B4DUA5_HUMAN;tr|H7BZ94|H7BZ94_HUMAN;tr|B4DNL5|B4DNL5_HUMAN;tr|I3L398|I3L398_HUMAN;tr|Q96C96|Q96C96_HUMAN;tr|H0Y3Z3|H0Y3Z3_HUMAN;tr|I3L4M2|I3L4M2_HUMAN;tr|I3NI03|I3NI03_HUMAN;tr|I3L312|I3L312_HUMAN;tr|B4DJS0|B4DJS0_HUMAN;tr|I3L3U6|I3L3U6_HUMAN;tr|B4DNP9|B4DNP9_HUMAN;tr|I3L514|I3L514_HUMAN;tr|I3L0S0|I3L0S0_HUMAN;t…	;;;;;;;;	20	12	12	12	26.6	57.116	43478000	124380000	83929000	212920000	159380000	186150000	0.450868	0.169647
A0A1B0GVD5	CTSD	tr|A0A1B0GVD5|A0A1B0GVD5_HUMAN;tr|A0A1B0GWE8|A0A1B0GWE8_HUMAN;tr|V9HWI3|V9HWI3_HUMAN;sp|P07339|CATD_HUMAN;tr|A0A1B0GW44|A0A1B0GW44_HUMAN;tr|A0A1B0GV23|A0A1B0GV23_HUMAN;tr|A0A1B0GVP3|A0A1B0GVP3_HUMAN;tr|A0A1B0GU92|A0A1B0GU92_HUMAN;tr|A0A1B0GU03|A0A1B0GU03_HUMAN;tr|H7C469|H7C469_HUMAN;tr|C9JH19|C9JH19_HUMAN;tr|F8WD96|F8WD96_HUMAN;tr|H7C1V0|H7C1V0_HUMAN;tr|A0A0S2Z3L4|A0A0S2Z3L4_HUMAN;tr|F8W787|F8W78…	;;;;;;;;;;;	17	14	14	14	43.8	44.237	751280000	1098600000	924940000	227710000	234170000	230940000	4.00511	0.0573057
V9HW65	HEL-S-270	tr|V9HW65|V9HW65_HUMAN;tr|A0A024R5Z7|A0A024R5Z7_HUMAN;sp|P07355|ANXA2_HUMAN;tr|H0YN42|H0YN42_HUMAN;tr|H0YMD0|H0YMD0_HUMAN;tr|H0YMU9|H0YMU9_HUMAN;sp|A6NMY6|AXA2L_HUMAN;tr|H0YM50|H0YM50_HUMAN;tr|H0YKS4|H0YKS4_HUMAN;tr|H0YNP5|H0YNP5_HUMAN;tr|B3KRQ1|B3KRQ1_HUMAN;tr|B4DNH8|B4DNH8_HUMAN;tr|H0YN28|H0YN28_HUMAN;tr|H0YL33|H0YL33_HUMAN;tr|H0YMM1|H0YMM1_HUMAN;tr|H0YKZ7|H0YKZ7_HUMAN;tr|H0YLV6|H0YLV6_HUMAN;tr…	;;;;;;;;;;;;;;	28	22	22	22	60.8	38.576	5000900000	3774100000	4387500000	1195800000	1790600000	1493200000	2.93832	0.0512473
P07360	C8G	sp|P07360|CO8G_HUMAN		1	2	2	2	15.3	22.277	21741000	45560000	33650500	10381000	7963800	9172400	3.66867	0.177536
Q5JP53	TUBB	tr|Q5JP53|Q5JP53_HUMAN;tr|A0A384NYT8|A0A384NYT8_HUMAN;tr|Q5SU16|Q5SU16_HUMAN;sp|P07437|TBB5_HUMAN;tr|B7ZAF0|B7ZAF0_HUMAN;tr|Q6LC01|Q6LC01_HUMAN;tr|B4DY90|B4DY90_HUMAN;tr|Q5ST81|Q5ST81_HUMAN;tr|B7ZAK1|B7ZAK1_HUMAN;tr|B4E052|B4E052_HUMAN;tr|B4DQN9|B4DQN9_HUMAN;tr|B4DMU8|B4DMU8_HUMAN;tr|Q96B85|Q96B85_HUMAN;tr|B4DXZ5|B4DXZ5_HUMAN;tr|Q1KSF8|Q1KSF8_HUMAN;tr|B4DMJ5|B4DMJ5_HUMAN;sp|A6NNZ2|TBB8B_HUMAN;tr|…	;;;;;;;;;;;;;;;	28	23	5	2	73.7	47.766	788900000	1077400000	933150000	799860000	1033300000	916580000	1.01808	0.936982
Q53FJ5		tr|Q53FJ5|Q53FJ5_HUMAN;tr|A0A024QZQ2|A0A024QZQ2_HUMAN;sp|P07602|SAP_HUMAN;tr|C9JIZ6|C9JIZ6_HUMAN;tr|Q59EN5|Q59EN5_HUMAN;tr|B4DEK5|B4DEK5_HUMAN;tr|B4DRB7|B4DRB7_HUMAN;tr|Q5BJH1|Q5BJH1_HUMAN;tr|A0A0J9YXB8|A0A0J9YXB8_HUMAN	;;;;;;;	9	11	11	11	21.9	58.14	4438700000	2334200000	3386450000	664880000	604440000	634660000	5.33585	0.120463
P07737	PFN1	sp|P07737|PROF1_HUMAN;tr|K7EJ44|K7EJ44_HUMAN;CON__P02584;tr|I3L3D5|I3L3D5_HUMAN	;	4	7	7	7	59.3	15.054	960410000	801590000	881000000	551990000	388610000	470300000	1.87327	0.069071
P07741	APRT	sp|P07741|APT_HUMAN;tr|H3BQF1|H3BQF1_HUMAN;tr|H3BQZ9|H3BQZ9_HUMAN;tr|H3BQB1|H3BQB1_HUMAN;tr|H3BSW3|H3BSW3_HUMAN;tr|Q12898|Q12898_HUMAN	;;;	6	7	7	7	49.4	19.608	358510000	217330000	287920000	213760000	81921000	147840500	1.9475	0.28403
P07814	EPRS1	sp|P07814|SYEP_HUMAN;tr|H6WCP5|H6WCP5_HUMAN;tr|V9GYZ6|V9GYZ6_HUMAN;tr|Q3KQZ8|Q3KQZ8_HUMAN;tr|B4DKX5|B4DKX5_HUMAN;tr|B4DP50|B4DP50_HUMAN;tr|V9GZ76|V9GZ76_HUMAN	;;;;	7	15	15	15	13	170.59	30250000	2725700	16487850	134840000	8874900	71857450	0.229452	0.480919
B4DL49		tr|B4DL49|B4DL49_HUMAN;tr|A0A024R374|A0A024R374_HUMAN;sp|P07858|CATB_HUMAN;tr|A8K2H4|A8K2H4_HUMAN;tr|B4DMY4|B4DMY4_HUMAN;tr|B3KUJ8|B3KUJ8_HUMAN;tr|Q6LAF9|Q6LAF9_HUMAN;tr|R4GMQ5|R4GMQ5_HUMAN;tr|E9PR54|E9PR54_HUMAN;tr|E9PJ67|E9PJ67_HUMAN;tr|Q5HYG5|Q5HYG5_HUMAN;tr|E9PCB3|E9PCB3_HUMAN;tr|E9PKQ7|E9PKQ7_HUMAN;tr|E9PNL5|E9PNL5_HUMAN;tr|E9PHZ5|E9PHZ5_HUMAN;tr|E9PLY3|E9PLY3_HUMAN;tr|E9PSG5|E9PSG5_HUMAN;tr…	;;;;;	19	7	7	7	35.2	30.767	513910000	246390000	380150000	70236000	80688000	75462000	5.03763	0.150601
K9JA46	EL52	tr|K9JA46|K9JA46_HUMAN;sp|P07900|HS90A_HUMAN;tr|Q2VPJ6|Q2VPJ6_HUMAN;tr|Q8TBA7|Q8TBA7_HUMAN;tr|Q86U12|Q86U12_HUMAN;tr|O75322|O75322_HUMAN;tr|Q96HX7|Q96HX7_HUMAN;tr|G3V2J8|G3V2J8_HUMAN;tr|B4DTA5|B4DTA5_HUMAN;tr|Q86SX1|Q86SX1_HUMAN;sp|Q14568|HS902_HUMAN;sp|Q58FG0|HS905_HUMAN;tr|Q58FF9|Q58FF9_HUMAN;sp|Q58FG1|HS904_HUMAN	;;;;;;	14	38	38	26	48.6	84.659	6344300000	4942600000	5643450000	4309900000	2968800000	3639350000	1.55068	0.17479
P07911	UMOD	sp|P07911|UROM_HUMAN;tr|X6RBG4|X6RBG4_HUMAN;tr|B3KTU0|B3KTU0_HUMAN;tr|A0A481NSA0|A0A481NSA0_HUMAN	;;	4	29	29	6	43.3	69.76	376650000000	212210000000	294430000000	10921000000	81819000000	46370000000	6.34958	0.109329
B2RA70		tr|B2RA70|B2RA70_HUMAN;sp|P07947|YES_HUMAN;tr|J3QRU1|J3QRU1_HUMAN;tr|B3KPS6|B3KPS6_HUMAN;sp|P06241|FYN_HUMAN;tr|Q9P134|Q9P134_HUMAN;tr|E5RFS5|E5RFS5_HUMAN;tr|Q5TGY6|Q5TGY6_HUMAN;tr|B7Z6W7|B7Z6W7_HUMAN;sp|P09769|FGR_HUMAN	;;	10	12	12	7	25.8	60.831	570470000	351300000	460885000	81325000	130410000	105867500	4.35341	0.0871741
B4DQ79		tr|B4DQ79|B4DQ79_HUMAN;tr|A8K379|A8K379_HUMAN;sp|P07948|LYN_HUMAN;tr|Q6NUK7|Q6NUK7_HUMAN;tr|A8K4G3|A8K4G3_HUMAN;tr|H0Y3C5|H0Y3C5_HUMAN;tr|J3KPD6|J3KPD6_HUMAN;sp|P08631|HCK_HUMAN;tr|E5RJ37|E5RJ37_HUMAN	;;;;;;;	9	5	3	3	11.3	48.56	78154000	6966200	42560100	3956700	7141800	5549250	7.66952	0.408014
A0A0S2Z4C3	FH	tr|A0A0S2Z4C3|A0A0S2Z4C3_HUMAN;sp|P07954|FUMH_HUMAN;tr|A0A0S2Z3S9|A0A0S2Z3S9_HUMAN;tr|A0A0S2Z3W2|A0A0S2Z3W2_HUMAN;tr|A0A0S2Z3X6|A0A0S2Z3X6_HUMAN;tr|A0A0S2Z4H0|A0A0S2Z4H0_HUMAN	;;;;;	6	4	4	4	9	54.636	14734000	7442700	11088350	24817000	14860000	19838500	0.558931	0.291938
A0A0S2Z2Z6	ANXA6	tr|A0A0S2Z2Z6|A0A0S2Z2Z6_HUMAN;sp|P08133|ANXA6_HUMAN;tr|A0A0S2Z377|A0A0S2Z377_HUMAN;tr|A8K3Q7|A8K3Q7_HUMAN;tr|B7Z582|B7Z582_HUMAN;tr|E5RK69|E5RK69_HUMAN;tr|Q6ZP35|Q6ZP35_HUMAN;tr|E7EMC6|E7EMC6_HUMAN;tr|A0A0S2Z301|A0A0S2Z301_HUMAN;tr|E5RK63|E5RK63_HUMAN;tr|E5RJF5|E5RJF5_HUMAN;tr|E5RFF0|E5RFF0_HUMAN;tr|E5RI05|E5RI05_HUMAN;tr|E5RJR0|E5RJR0_HUMAN;tr|E5RIU8|E5RIU8_HUMAN;tr|H0YC77|H0YC77_HUMAN	;;;;;;;	16	37	37	37	56.8	75.872	4399100000	3533400000	3966250000	1175700000	2562800000	1869250000	2.12184	0.124283
Q5JR08	RHOC	tr|Q5JR08|Q5JR08_HUMAN;tr|A0A024R0C8|A0A024R0C8_HUMAN;sp|P08134|RHOC_HUMAN;tr|E9PQH6|E9PQH6_HUMAN	;;;	4	10	3	3	59.6	21.523	59038000	85466000	72252000	15315000	37895000	26605000	2.71573	0.119531
H3BLV0	CD55	tr|H3BLV0|H3BLV0_HUMAN;tr|B2R658|B2R658_HUMAN;sp|P08174|DAF_HUMAN;tr|B1AP13|B1AP13_HUMAN;tr|H7BY55|H7BY55_HUMAN;tr|A0A172WBW8|A0A172WBW8_HUMAN;tr|B1AP15|B1AP15_HUMAN;tr|B4DUF2|B4DUF2_HUMAN;tr|Q8TD12|Q8TD12_HUMAN;tr|Q8TD11|Q8TD11_HUMAN;tr|Q8TD13|Q8TD13_HUMAN;tr|B4DPY4|B4DPY4_HUMAN;tr|A0A2R8YDY3|A0A2R8YDY3_HUMAN;tr|A0A2R8YEC5|A0A2R8YEC5_HUMAN;tr|Q8TD14|Q8TD14_HUMAN	;;;;;;;;;;	15	9	9	7	36.5	35.695	898780000	470710000	684745000	95911000	118120000	107015500	6.39856	0.11447
B2R6X2		tr|B2R6X2|B2R6X2_HUMAN;sp|P08236|BGLR_HUMAN;tr|B4DTH9|B4DTH9_HUMAN;tr|F8WBK6|F8WBK6_HUMAN;tr|F2Z3L6|F2Z3L6_HUMAN;tr|Q99919|Q99919_HUMAN	;;	6	7	7	7	12.4	74.705	288270000	118670000	203470000	7343800	22380000	14861900	13.6907	0.157093
A0A0S2Z4A1	PFKM	tr|A0A0S2Z4A1|A0A0S2Z4A1_HUMAN;tr|A0A024R0Y5|A0A024R0Y5_HUMAN;sp|P08237|PFKAM_HUMAN;tr|A0A2R8Y891|A0A2R8Y891_HUMAN;tr|B4E162|B4E162_HUMAN;tr|F8VZI0|F8VZI0_HUMAN;tr|Q96I60|Q96I60_HUMAN;tr|A0A0S2Z4I1|A0A0S2Z4I1_HUMAN;tr|A0A0S2Z4A8|A0A0S2Z4A8_HUMAN;tr|Q7KYX9|Q7KYX9_HUMAN;tr|P78457|P78457_HUMAN;tr|F8VX13|F8VX13_HUMAN;tr|F8VZQ1|F8VZQ1_HUMAN;tr|F8VP00|F8VP00_HUMAN;tr|Q7Z683|Q7Z683_HUMAN	;;;;;;;	15	11	8	8	19	79.236	1491400000	379500000	935450000	16662000	397470000	207066000	4.51764	0.340879
A0A024RD80	HSP90AB1	tr|A0A024RD80|A0A024RD80_HUMAN;sp|P08238|HS90B_HUMAN;tr|B4DMA2|B4DMA2_HUMAN;tr|B4DGL0|B4DGL0_HUMAN;tr|Q9H6X9|Q9H6X9_HUMAN;tr|A8K3W9|A8K3W9_HUMAN;tr|Q6PK50|Q6PK50_HUMAN;sp|Q58FF7|H90B3_HUMAN;tr|O14942|O14942_HUMAN	;;;;;	9	34	22	17	51.4	83.263	2005500000	1177300000	1591400000	1981300000	1438200000	1709750000	0.930779	0.833367
A0A140VJK4		tr|A0A140VJK4|A0A140VJK4_HUMAN;sp|P08263|GSTA1_HUMAN;tr|B7Z1F9|B7Z1F9_HUMAN;sp|Q16772|GSTA3_HUMAN;tr|Q5JW85|Q5JW85_HUMAN;sp|Q7RTV2|GSTA5_HUMAN;tr|Q5JW84|Q5JW84_HUMAN	;;	7	10	1	1	41	25.631	402310000	203400000	302855000	23281000	45953000	34617000	8.74874	0.115603
B2R9V7		tr|B2R9V7|B2R9V7_HUMAN;tr|A0A140VJU8|A0A140VJU8_HUMAN;sp|P08294|SODE_HUMAN;tr|M0R1V4|M0R1V4_HUMAN	;;	4	3	3	3	14.6	25.899	11851000	26413000	19132000	25640000	4312200	14976100	1.2775	0.778091
A0A3B3IU56	HMBS	tr|A0A3B3IU56|A0A3B3IU56_HUMAN;tr|F5GY90|F5GY90_HUMAN;tr|A0A1W2PNU5|A0A1W2PNU5_HUMAN;tr|A0A3B3IU34|A0A3B3IU34_HUMAN;tr|F5H0P4|F5H0P4_HUMAN;tr|F5H345|F5H345_HUMAN;tr|A0A3B3IRR1|A0A3B3IRR1_HUMAN;tr|A0A3F2YNY7|A0A3F2YNY7_HUMAN;sp|P08397|HEM3_HUMAN;tr|F5H226|F5H226_HUMAN	;;;;;;;;;	10	2	2	2	12.6	16.774	11331000	10227000	10779000	10522000	68193000	39357500	0.273874	0.426166
B7ZKY6	MME	tr|B7ZKY6|B7ZKY6_HUMAN;sp|P08473|NEP_HUMAN;tr|C9JR96|C9JR96_HUMAN;tr|C9J9X7|C9J9X7_HUMAN;tr|C9IYX7|C9IYX7_HUMAN;tr|C9JDZ3|C9JDZ3_HUMAN;tr|A0A087WWM7|A0A087WWM7_HUMAN;tr|Q3KQS6|Q3KQS6_HUMAN;tr|L7Z660|L7Z660_HUMAN;tr|L7ZC27|L7ZC27_HUMAN	;	10	45	45	45	59.1	85.512	56244000000	43734000000	49989000000	5248700000	20347000000	12797850000	3.90605	0.0629934
B2R888		tr|B2R888|B2R888_HUMAN;sp|P08571|CD14_HUMAN;tr|F1C4A7|F1C4A7_HUMAN;tr|D6RFL4|D6RFL4_HUMAN;tr|E7EVL5|E7EVL5_HUMAN	;;;	5	12	12	12	43.5	40.048	2225000000	3976000000	3100500000	1467800000	671320000	1069560000	2.89886	0.169133
A0A024RDW8	COL4A2	tr|A0A024RDW8|A0A024RDW8_HUMAN;sp|P08572|CO4A2_HUMAN;tr|B4DH43|B4DH43_HUMAN;tr|A0A3B3IS47|A0A3B3IS47_HUMAN;tr|A0A087WY39|A0A087WY39_HUMAN;tr|A0A3B3ITQ8|A0A3B3ITQ8_HUMAN	;;	6	5	5	5	3.5	167.55	86354000	32618000	59486000	57559000	22869000	40214000	1.47924	0.607989
P08582	MELTF	sp|P08582|TRFM_HUMAN;tr|Q53XS6|Q53XS6_HUMAN;tr|C9JVN1|C9JVN1_HUMAN		3	22	22	22	44.3	80.214	714290000	434200000	574245000	461710000	226550000	344130000	1.66869	0.335239
A0A024R962	hCG_40889	tr|A0A024R962|A0A024R962_HUMAN;sp|P08603|CFAH_HUMAN;tr|A0A024R984|A0A024R984_HUMAN;tr|A8K5T0|A8K5T0_HUMAN;tr|Q14006|Q14006_HUMAN;tr|Q5TFM2|Q5TFM2_HUMAN;tr|A0A0D9SG88|A0A0D9SG88_HUMAN;tr|U5TZG9|U5TZG9_HUMAN	;;;;	8	8	8	6	7.1	139.07	47686000	74686000	61186000	14546000	9690000	12118000	5.04918	0.0700343
P08754	GNAI3	sp|P08754|GNAI3_HUMAN		1	14	7	7	46.6	40.532	673120000	391880000	532500000	159720000	187000000	173360000	3.07164	0.12613
V9HWE0	HEL-S-7	tr|V9HWE0|V9HWE0_HUMAN;sp|P08758|ANXA5_HUMAN;tr|D6RBE9|D6RBE9_HUMAN;tr|E9PHT9|E9PHT9_HUMAN;tr|B4DNG6|B4DNG6_HUMAN;tr|D6RCN3|D6RCN3_HUMAN	;;;	6	19	19	6	59.4	35.936	3978600000	3086200000	3532400000	1117800000	1757200000	1437500000	2.45732	0.0623077
C9J9K3	RPSA	tr|C9J9K3|C9J9K3_HUMAN;tr|A0A024R2L6|A0A024R2L6_HUMAN;sp|P08865|RSSA_HUMAN;tr|A0A0C4DG17|A0A0C4DG17_HUMAN;tr|A0A024R7P5|A0A024R7P5_HUMAN;tr|Q96RS2|Q96RS2_HUMAN;tr|F8WD59|F8WD59_HUMAN	;;;;;	7	9	9	9	48.3	29.404	105980000	59666000	82823000	189100000	143340000	166220000	0.498273	0.124536
F8VV56	CD63	tr|F8VV56|F8VV56_HUMAN;tr|F8W022|F8W022_HUMAN;tr|F8VWK8|F8VWK8_HUMAN;tr|A0A024RB05|A0A024RB05_HUMAN;sp|P08962|CD63_HUMAN;tr|F8VNT9|F8VNT9_HUMAN;tr|W6A4U0|W6A4U0_HUMAN	;;;;;;	7	3	3	3	27.6	16.021	255800000	161590000	208695000	39853000	65496000	52674500	3.96197	0.0855321
B2R920		tr|B2R920|B2R920_HUMAN;tr|A8K987|A8K987_HUMAN;tr|A0A140VKE2|A0A140VKE2_HUMAN;sp|P09210|GSTA2_HUMAN;tr|Q12760|Q12760_HUMAN	;;;;	5	11	11	2	44.1	25.662	11153000000	5151800000	8152400000	1364900000	1669100000	1517000000	5.37403	0.15786
Q53F91		tr|Q53F91|Q53F91_HUMAN;sp|P09327|VILI_HUMAN;tr|B4DV78|B4DV78_HUMAN;tr|H7C0B6|H7C0B6_HUMAN;tr|C9J2B5|C9J2B5_HUMAN;sp|O75366|AVIL_HUMAN	;;	6	26	26	26	39.3	92.724	2414500000	1438700000	1926600000	169140000	203810000	186475000	10.3317	0.0704918
A0A140VKA9		tr|A0A140VKA9|A0A140VKA9_HUMAN;sp|P09417|DHPR_HUMAN;tr|B7Z415|B7Z415_HUMAN;tr|D6RGG7|D6RGG7_HUMAN;tr|H0Y8F7|H0Y8F7_HUMAN;tr|D6RHJ7|D6RHJ7_HUMAN	;;;	6	10	10	10	60.7	25.789	722220000	458620000	590420000	63504000	120590000	92047000	6.41433	0.0660481
P09496	CLTA	sp|P09496|CLCA_HUMAN;tr|F8WF69|F8WF69_HUMAN;tr|C9J8P9|C9J8P9_HUMAN	;	3	3	3	3	7.3	27.076	35559000	8185900	21872450	62133000	28806000	45469500	0.481036	0.38803
P09525	ANXA4	sp|P09525|ANXA4_HUMAN;tr|V9HW59|V9HW59_HUMAN;tr|Q6LES2|Q6LES2_HUMAN;tr|Q6P452|Q6P452_HUMAN;tr|B4DE02|B4DE02_HUMAN;tr|B4DDZ4|B4DDZ4_HUMAN;tr|Q59FK3|Q59FK3_HUMAN;tr|B4E1S2|B4E1S2_HUMAN;tr|Q6MZI0|Q6MZI0_HUMAN	;;;;;;	9	20	20	20	58.9	35.882	5560900000	4545200000	5053050000	843880000	2397000000	1620440000	3.11832	0.0659254
A0A024R1T5	CNP	tr|A0A024R1T5|A0A024R1T5_HUMAN;sp|P09543|CN37_HUMAN;tr|B4DI06|B4DI06_HUMAN;tr|B4DFN6|B4DFN6_HUMAN;tr|C9K0L8|C9K0L8_HUMAN;tr|K7ERZ0|K7ERZ0_HUMAN;tr|K7ERC4|K7ERC4_HUMAN;tr|K7EN66|K7EN66_HUMAN	;;	8	17	17	17	45.6	45.098	2099800000	1094900000	1597350000	518270000	550950000	534610000	2.98788	0.168837
B4DNW9		tr|B4DNW9|B4DNW9_HUMAN;tr|J3QLM0|J3QLM0_HUMAN;tr|Q29VG2|Q29VG2_HUMAN;tr|Q53F24|Q53F24_HUMAN;tr|Q29VG5|Q29VG5_HUMAN;tr|Q29VG4|Q29VG4_HUMAN;tr|Q29VG3|Q29VG3_HUMAN;sp|P09564|CD7_HUMAN	;;;;;;;	8	2	2	2	13.9	17.707	83550000	82800000	83175000	146970000	58057000	102513500	0.811357	0.706013
A8KAM8		tr|A8KAM8|A8KAM8_HUMAN;sp|P09619|PGFRB_HUMAN;tr|Q59F04|Q59F04_HUMAN;tr|E5RJ14|E5RJ14_HUMAN;tr|E5RII0|E5RII0_HUMAN;tr|E5RH16|E5RH16_HUMAN;tr|A0A1G4P1I6|A0A1G4P1I6_HUMAN;tr|I6MBV4|I6MBV4_HUMAN;tr|A0A0A7KU15|A0A0A7KU15_HUMAN	;;	9	5	5	5	5.7	123.92	76393000	46358000	61375500	12090000	27601000	19845500	3.09267	0.133302
F8W6I7	HNRNPA1	tr|F8W6I7|F8W6I7_HUMAN;tr|A0A024RB53|A0A024RB53_HUMAN;tr|A0A024RAZ7|A0A024RAZ7_HUMAN;sp|P09651|ROA1_HUMAN;tr|Q9BSM5|Q9BSM5_HUMAN;tr|Q6IPF2|Q6IPF2_HUMAN;tr|Q0VAC0|Q0VAC0_HUMAN;tr|F8VZ49|F8VZ49_HUMAN;tr|A0A024RC46|A0A024RC46_HUMAN;tr|A0A024QZ98|A0A024QZ98_HUMAN;sp|Q32P51|RA1L2_HUMAN;tr|B4DP35|B4DP35_HUMAN;tr|B4E0B5|B4E0B5_HUMAN;tr|A0A2R8Y4L2|A0A2R8Y4L2_HUMAN;tr|F8VYN5|F8VYN5_HUMAN;tr|F8VTQ5|F8VTQ5_…	;;;;;;;;;;;;;	19	11	10	10	48.2	33.155	51354000	136190000	93772000	355700000	229880000	292790000	0.320271	0.119786
P09758	TACSTD2	sp|P09758|TACD2_HUMAN;tr|C5IX07|C5IX07_HUMAN;tr|D1MF27|D1MF27_HUMAN	;	3	4	4	4	18.6	35.709	33486000	63972000	48729000	4159000	49003000	26581000	1.83323	0.49982
A0A087X232	C1S	tr|A0A087X232|A0A087X232_HUMAN;tr|A8K2N0|A8K2N0_HUMAN;sp|P09871|C1S_HUMAN;tr|H0Y5D1|H0Y5D1_HUMAN;tr|B3KNX0|B3KNX0_HUMAN;tr|B5MCV4|B5MCV4_HUMAN;tr|F8WCZ6|F8WCZ6_HUMAN;tr|F5H7T4|F5H7T4_HUMAN;tr|C9JMA2|C9JMA2_HUMAN;tr|F8W876|F8W876_HUMAN;tr|B4DUI7|B4DUI7_HUMAN;tr|Q5HYM1|Q5HYM1_HUMAN;sp|P48740|MASP1_HUMAN	;;;;;;	13	4	4	4	8.8	75.905	29828000	84544000	57186000	4573500	2087000	3330250	17.1717	0.188136
B2R5W3		tr|B2R5W3|B2R5W3_HUMAN;tr|A0A024R3T8|A0A024R3T8_HUMAN;sp|P09874|PARP1_HUMAN;tr|B4E0E1|B4E0E1_HUMAN;tr|Q05D33|Q05D33_HUMAN;tr|Q6PJL0|Q6PJL0_HUMAN;tr|Q96P95|Q96P95_HUMAN;tr|Q5VX84|Q5VX84_HUMAN;tr|Q5VX85|Q5VX85_HUMAN	;;;	9	36	36	36	41.4	113.08	151380000	72833000	112106500	1342400000	745480000	1043940000	0.107388	0.090431
V9HW74	HEL-117	tr|V9HW74|V9HW74_HUMAN;sp|P09936|UCHL1_HUMAN;tr|A6NLJ7|A6NLJ7_HUMAN;tr|D6RE83|D6RE83_HUMAN;tr|B2RD14|B2RD14_HUMAN;tr|D6R956|D6R956_HUMAN;tr|D6R974|D6R974_HUMAN;tr|D6RF53|D6RF53_HUMAN	;;;;;;	8	5	5	5	34.1	24.824	106670000	34605000	70637500	116410000	86123000	101266500	0.697541	0.515317
A3KPC7	HIST1H2AH	tr|A3KPC7|A3KPC7_HUMAN;sp|Q99878|H2A1J_HUMAN;sp|Q96KK5|H2A1H_HUMAN;tr|A0A024RAS2|A0A024RAS2_HUMAN;sp|Q9BTM1|H2AJ_HUMAN;sp|Q16777|H2A2C_HUMAN;tr|B2R5B3|B2R5B3_HUMAN;tr|A4FTV9|A4FTV9_HUMAN;sp|Q6FI13|H2A2A_HUMAN;sp|P20671|H2A1D_HUMAN;sp|P0C0S8|H2A1_HUMAN;tr|A0A0U1RR32|A0A0U1RR32_HUMAN;tr|A0A0U1RRH7|A0A0U1RRH7_HUMAN;tr|H0YFX9|H0YFX9_HUMAN;tr|B4E0B3|B4E0B3_HUMAN;tr|B2R5B6|B2R5B6_HUMAN;tr|Q08AJ9|Q08AJ9…	;;;;;;;;;;;;;;;;;;;;;;	36	7	7	3	35.9	13.906	1156000000	899680000	1027840000	9936700000	4383700000	7160200000	0.143549	0.158105
B7Z719		tr|B7Z719|B7Z719_HUMAN;tr|B4DVY9|B4DVY9_HUMAN;tr|B7ZW16|B7ZW16_HUMAN;tr|A0A1S5UZ02|A0A1S5UZ02_HUMAN;sp|P0DJD9|PEPA5_HUMAN;sp|P0DJD8|PEPA3_HUMAN;sp|P0DJD7|PEPA4_HUMAN;tr|F5H0H6|F5H0H6_HUMAN;tr|F5GWT0|F5GWT0_HUMAN;tr|Q658W9|Q658W9_HUMAN;tr|F5GXL4|F5GXL4_HUMAN;tr|C9JM59|C9JM59_HUMAN;tr|B7ZW66|B7ZW66_HUMAN;tr|B7ZW10|B7ZW10_HUMAN;tr|O95577|O95577_HUMAN;tr|O95576|O95576_HUMAN;tr|B4DVY3|B4DVY3_HUMAN	;;;;;;;;;;;;;	17	3	3	3	12.3	23.425	294050000	596480000	445265000	28341000	21355000	24848000	17.9196	0.108731
A8K5I0	HEL-S-103	tr|A8K5I0|A8K5I0_HUMAN;tr|A0A1U9X7W4|A0A1U9X7W4_HUMAN;sp|P0DMV9|HS71B_HUMAN;sp|P0DMV8|HS71A_HUMAN;tr|A0A0G2JIW1|A0A0G2JIW1_HUMAN;tr|Q59EJ3|Q59EJ3_HUMAN;tr|B4DNT8|B4DNT8_HUMAN;tr|B4DWK5|B4DWK5_HUMAN;tr|B4DI39|B4DI39_HUMAN;tr|B4DFN9|B4DFN9_HUMAN;tr|B4E1S9|B4E1S9_HUMAN;tr|B4DVU9|B4DVU9_HUMAN;tr|B4E388|B4E388_HUMAN;tr|V9GZ37|V9GZ37_HUMAN;tr|B3KTT5|B3KTT5_HUMAN;tr|B4E1T6|B4E1T6_HUMAN;tr|B4DNX1|B4DNX1_…	;;;;;;;;;;;;;;;;	19	28	25	12	56.6	70.051	5958000000	3663800000	4810900000	1701900000	1736400000	1719150000	2.79842	0.114515
B4DJ51	HEL-S-72	tr|B4DJ51|B4DJ51_HUMAN;tr|B2RDW0|B2RDW0_HUMAN;sp|P0DP25|CALM3_HUMAN;sp|P0DP24|CALM2_HUMAN;sp|P0DP23|CALM1_HUMAN;tr|Q9BRL5|Q9BRL5_HUMAN;tr|A0A590UK56|A0A590UK56_HUMAN;tr|E7EMB3|E7EMB3_HUMAN;tr|A8K1M2|A8K1M2_HUMAN;tr|M0QZ52|M0QZ52_HUMAN;tr|Q96HY3|Q96HY3_HUMAN;tr|F8WBR5|F8WBR5_HUMAN;tr|G3V479|G3V479_HUMAN;tr|G3V361|G3V361_HUMAN;tr|A0A590UJI2|A0A590UJI2_HUMAN;tr|A0A590UJC0|A0A590UJC0_HUMAN;tr|G3V226|…	;;;;;;;;;;	20	9	9	7	57.7	16.837	3172400000	2070900000	2621650000	1019700000	1228800000	1124250000	2.33191	0.116223
P0DP57	SLURP2	sp|P0DP57|SLUR2_HUMAN;tr|H0YB12|H0YB12_HUMAN		2	3	3	3	56.7	10.16	44241000	9998500	27119750	1061800000	317410000	689605000	0.0393265	0.217366
W0UV60	RAF3	tr|W0UV60|W0UV60_HUMAN;sp|P10153|RNAS2_HUMAN;tr|W0UV96|W0UV96_HUMAN;tr|Q12762|Q12762_HUMAN	;	4	3	3	3	19.9	18.354	267380000	159570000	213475000	262240000	113510000	187875000	1.13626	0.806632
A0A024R8Q1	GAA	tr|A0A024R8Q1|A0A024R8Q1_HUMAN;sp|P10253|LYAG_HUMAN;tr|I3L0S5|I3L0S5_HUMAN;tr|I3L3L3|I3L3L3_HUMAN	;	4	17	17	8	23.6	105.34	791790000	1258400000	1025095000	32185000	81542000	56863500	18.0273	0.0539997
H9ZYJ2	TXN	tr|H9ZYJ2|H9ZYJ2_HUMAN;sp|P10599|THIO_HUMAN	;	2	6	6	6	61	11.737	2376300000	1325300000	1850800000	935810000	1059100000	997455000	1.85552	0.248117
P10643	C7	sp|P10643|CO7_HUMAN;tr|B2R6W1|B2R6W1_HUMAN;tr|B4E3S6|B4E3S6_HUMAN;tr|Q05CI3|Q05CI3_HUMAN	;	4	21	21	21	38	93.517	600960000	1112800000	856880000	42277000	99422000	70849500	12.0944	0.0926525
A0A140VJJ2	ESD	tr|A0A140VJJ2|A0A140VJJ2_HUMAN;sp|P10768|ESTD_HUMAN;tr|X6RA14|X6RA14_HUMAN;tr|H7BZT7|H7BZT7_HUMAN;tr|U3KQT1|U3KQT1_HUMAN	;;;	5	11	11	11	64.2	31.462	565360000	397310000	481335000	164080000	111360000	137720000	3.49503	0.0598456
B3GQS7	HSPD1	tr|B3GQS7|B3GQS7_HUMAN;tr|A0A024R3X4|A0A024R3X4_HUMAN;sp|P10809|CH60_HUMAN;tr|B7Z5E7|B7Z5E7_HUMAN;tr|B7Z597|B7Z597_HUMAN;tr|B7Z4F6|B7Z4F6_HUMAN;tr|B7Z532|B7Z532_HUMAN;tr|Q53SE2|Q53SE2_HUMAN;tr|E7ESH4|E7ESH4_HUMAN;tr|E7EXB4|E7EXB4_HUMAN;tr|A0A0S2Z415|A0A0S2Z415_HUMAN;tr|B9VPB4|B9VPB4_HUMAN;tr|B9VP19|B9VP19_HUMAN;tr|Q53QD5|Q53QD5_HUMAN;tr|C9JL25|C9JL25_HUMAN;tr|B9VP24|B9VP24_HUMAN;tr|C9JL19|C9JL19_…	;;;;;	18	25	25	25	50.3	60.68	242080000	362240000	302160000	1007100000	1509500000	1258300000	0.240134	0.0658462
V9HWB4	HEL-S-89n	tr|V9HWB4|V9HWB4_HUMAN;sp|P11021|BIP_HUMAN;tr|B4DEF7|B4DEF7_HUMAN	;	3	22	21	21	40.4	72.332	585540000	456930000	521235000	578510000	512230000	545370000	0.955746	0.770396
V9HW22	HEL-S-72p	tr|V9HW22|V9HW22_HUMAN;sp|P11142|HSP7C_HUMAN;tr|E9PKE3|E9PKE3_HUMAN;tr|Q53GZ6|Q53GZ6_HUMAN;tr|Q96IS6|Q96IS6_HUMAN;tr|B3KTV0|B3KTV0_HUMAN;tr|Q53HF2|Q53HF2_HUMAN;tr|E9PNE6|E9PNE6_HUMAN;tr|A8K7Q2|A8K7Q2_HUMAN;tr|E9PN89|E9PN89_HUMAN;tr|B4DTX2|B4DTX2_HUMAN;tr|E9PLF4|E9PLF4_HUMAN;tr|E9PQQ4|E9PQQ4_HUMAN;tr|E9PQK7|E9PQK7_HUMAN;tr|E9PS65|E9PS65_HUMAN;tr|Q96BE0|Q96BE0_HUMAN;tr|E9PPY6|E9PPY6_HUMAN;tr|E9PI65…	;;;;;;;;;	24	30	30	0	52.5	70.897	12441000000	6802100000	9621550000	3522700000	3776900000	3649800000	2.63619	0.168605
P11216	PYGB	sp|P11216|PYGB_HUMAN;tr|Q59GM9|Q59GM9_HUMAN;tr|B4DSD8|B4DSD8_HUMAN;tr|H0Y4Z6|H0Y4Z6_HUMAN;tr|Q8TDG6|Q8TDG6_HUMAN;tr|B4DRQ4|B4DRQ4_HUMAN	;;	6	7	5	5	10.3	96.695	29268000	22057000	25662500	2903000	19495000	11199000	2.2915	0.250947
P11233	RALA	sp|P11233|RALA_HUMAN;tr|H7C3P7|H7C3P7_HUMAN;tr|C9JPE8|C9JPE8_HUMAN	;;	3	8	4	4	52.4	23.567	368020000	186500000	277260000	50054000	82176000	66115000	4.1936	0.149085
A0A024RAG3	RALB	tr|A0A024RAG3|A0A024RAG3_HUMAN;sp|P11234|RALB_HUMAN;tr|C9J6B1|C9J6B1_HUMAN;tr|C9JQB3|C9JQB3_HUMAN;tr|B4E364|B4E364_HUMAN;tr|C9JYR1|C9JYR1_HUMAN;tr|F8WEQ6|F8WEQ6_HUMAN	;;;;	7	9	9	5	50.5	23.408	664590000	331810000	498200000	111580000	211130000	161355000	3.0876	0.19199
B3KRY3		tr|B3KRY3|B3KRY3_HUMAN;tr|A0A024RDY3|A0A024RDY3_HUMAN;sp|P11279|LAMP1_HUMAN;tr|Q59FZ0|Q59FZ0_HUMAN	;;	4	7	7	7	16.2	42.585	2289700000	707310000	1498505000	157300000	275790000	216545000	6.92006	0.247521
B2R860		tr|B2R860|B2R860_HUMAN;sp|P11908|PRPS2_HUMAN;tr|A0A140VK41|A0A140VK41_HUMAN;tr|A6NMS2|A6NMS2_HUMAN;tr|D3YTJ7|D3YTJ7_HUMAN	;;;;	5	6	6	2	27.4	34.67	51657000	59601000	55629000	52897000	87657000	70277000	0.791568	0.497651
A0A087WTT1	PABPC1	tr|A0A087WTT1|A0A087WTT1_HUMAN;tr|E7EQV3|E7EQV3_HUMAN;tr|B4DZW4|B4DZW4_HUMAN;tr|E7ERJ7|E7ERJ7_HUMAN;tr|B4DQX0|B4DQX0_HUMAN;tr|A0A024R9C1|A0A024R9C1_HUMAN;sp|P11940|PABP1_HUMAN;tr|B3KT93|B3KT93_HUMAN;tr|A0A024R9E2|A0A024R9E2_HUMAN;tr|H0YAR2|H0YAR2_HUMAN;tr|Q2VIP3|Q2VIP3_HUMAN;tr|Q5VX58|Q5VX58_HUMAN;tr|Q3ZCS4|Q3ZCS4_HUMAN;sp|Q9H361|PABP3_HUMAN;tr|H0YAP2|H0YAP2_HUMAN;tr|H0YB86|H0YB86_HUMAN;tr|H0YAS6…	;;;;;;;;;;;;;	34	8	8	5	18	58.535	36462000	13365000	24913500	156690000	59373000	108031500	0.230613	0.238399
Q63HQ4	DKFZp686K04147	tr|Q63HQ4|Q63HQ4_HUMAN;tr|D9ZGF2|D9ZGF2_HUMAN;sp|P12111|CO6A3_HUMAN;tr|B4E0A4|B4E0A4_HUMAN;tr|E7ENL6|E7ENL6_HUMAN;tr|B7ZW00|B7ZW00_HUMAN;tr|C9JNG9|C9JNG9_HUMAN	;;;;;	7	13	13	13	14.4	133.18	470880000	601550000	536215000	382400000	129670000	256035000	2.0943	0.187711
H0Y4R1	IMPDH2	tr|H0Y4R1|H0Y4R1_HUMAN;tr|A0A384N6C2|A0A384N6C2_HUMAN;sp|P12268|IMDH2_HUMAN;tr|B7Z1G4|B7Z1G4_HUMAN;tr|Q6QE17|Q6QE17_HUMAN;tr|E7ETK5|E7ETK5_HUMAN;tr|Q6RUP9|Q6RUP9_HUMAN;tr|Q6RUP8|Q6RUP8_HUMAN	;;;;;	8	12	12	12	35.1	50.957	65768000	52051000	58909500	119060000	39616000	79338000	0.742513	0.662653
P12273	PIP	sp|P12273|PIP_HUMAN		1	6	6	6	55.5	16.572	54616000	65298000	59957000	108860000	142130000	125495000	0.477764	0.0642897
V9HWH2	HEL-S-29	tr|V9HWH2|V9HWH2_HUMAN;sp|P12277|KCRB_HUMAN;tr|V9HW77|V9HW77_HUMAN;tr|A0A0S2Z471|A0A0S2Z471_HUMAN;tr|B4DP56|B4DP56_HUMAN;tr|G3V4N7|G3V4N7_HUMAN;tr|H0YJG0|H0YJG0_HUMAN;tr|G3V461|G3V461_HUMAN;tr|G3V2I1|G3V2I1_HUMAN	;;;;;	9	18	18	16	60.1	42.644	644110000	1143900000	894005000	2184700000	1136500000	1660600000	0.538363	0.317584
P12429	ANXA3	sp|P12429|ANXA3_HUMAN;tr|D6RA82|D6RA82_HUMAN;tr|D6RFG5|D6RFG5_HUMAN;tr|D6RAZ8|D6RAZ8_HUMAN;tr|D6RCA8|D6RCA8_HUMAN;tr|D6RFJ9|D6RFJ9_HUMAN	;;	6	10	10	10	34.1	36.375	136680000	109150000	122915000	22933000	106570000	64751500	1.89826	0.317352
W0UUR6	RAF1	tr|W0UUR6|W0UUR6_HUMAN;sp|P12724|ECP_HUMAN	;	2	2	2	2	11.9	18.44	52958000	31166000	42062000	2052500	2926600	2489550	16.8954	0.0682531
A0A024R694	ACTN1	tr|A0A024R694|A0A024R694_HUMAN;sp|P12814|ACTN1_HUMAN;tr|H9KV75|H9KV75_HUMAN;tr|B7Z565|B7Z565_HUMAN;tr|Q86TX4|Q86TX4_HUMAN;tr|B4DFY0|B4DFY0_HUMAN;tr|B4DRP5|B4DRP5_HUMAN;tr|G3V2N5|G3V2N5_HUMAN;tr|B3KUX9|B3KUX9_HUMAN;tr|A0A494C1A0|A0A494C1A0_HUMAN;sp|P35609|ACTN2_HUMAN;tr|B7Z2W3|B7Z2W3_HUMAN;tr|G3V2W4|G3V2W4_HUMAN;tr|H7C5W8|H7C5W8_HUMAN;tr|B7Z2N5|B7Z2N5_HUMAN;tr|B2R8Y4|B2R8Y4_HUMAN;sp|Q08043|ACTN3_H…	;;;;;	39	24	7	7	31.4	103.06	109450000	167430000	138440000	27121000	30376000	28748500	4.81556	0.0634697
P12821	ACE	sp|P12821|ACE_HUMAN;tr|I3UJJ7|I3UJJ7_HUMAN;tr|A0A0A0MSN4|A0A0A0MSN4_HUMAN;tr|D3DU13|D3DU13_HUMAN;tr|I6L9B3|I6L9B3_HUMAN;tr|F6X3S4|F6X3S4_HUMAN;tr|B4DXK6|B4DXK6_HUMAN;tr|B4DKH4|B4DKH4_HUMAN;tr|J3KTB8|J3KTB8_HUMAN;tr|J3QRX8|J3QRX8_HUMAN;tr|J3KS28|J3KS28_HUMAN;tr|Q16425|Q16425_HUMAN;tr|B4DU66|B4DU66_HUMAN;tr|J3KTH9|J3KTH9_HUMAN;tr|J3KSQ5|J3KSQ5_HUMAN;tr|J3QLR4|J3QLR4_HUMAN;tr|J3KRH5|J3KRH5_HUMAN	;;;	17	44	44	44	41.3	149.71	6258500000	6804000000	6531250000	778040000	3532300000	2155170000	3.0305	0.0893405
A5D8W4	CDH1	tr|A5D8W4|A5D8W4_HUMAN;tr|A0A087WX17|A0A087WX17_HUMAN;tr|A0A087WU43|A0A087WU43_HUMAN;tr|B3GN61|B3GN61_HUMAN;tr|D3XNU5|D3XNU5_HUMAN;tr|A0A0U2ZQU7|A0A0U2ZQU7_HUMAN;sp|P12830|CADH1_HUMAN;tr|Q9UII7|Q9UII7_HUMAN;tr|A0A087WXI5|A0A087WXI5_HUMAN;tr|A0A0E3XJU3|A0A0E3XJU3_HUMAN;tr|H3BNC6|H3BNC6_HUMAN;tr|H3BVI7|H3BVI7_HUMAN;tr|B4DNH0|B4DNH0_HUMAN;tr|J3QKP1|J3QKP1_HUMAN	;;;;;;;;;;;;	14	8	8	8	17	71.338	161620000	305180000	233400000	9532500	37410000	23471250	9.94408	0.102929
P12931	SRC	sp|P12931|SRC_HUMAN;tr|Q9H7V3|Q9H7V3_HUMAN		2	10	4	4	19	59.834	82272000	21965000	52118500	4899500	7053600	5976550	8.7205	0.265816
J3K000	PEPD	tr|J3K000|J3K000_HUMAN;tr|A0A140VJR2|A0A140VJR2_HUMAN;sp|P12955|PEPD_HUMAN;tr|A0A494C165|A0A494C165_HUMAN;tr|K7ES25|K7ES25_HUMAN;tr|A0A494C194|A0A494C194_HUMAN;tr|V9GYE4|V9GYE4_HUMAN;tr|V9GYL0|V9GYL0_HUMAN	;;;;;	8	18	18	18	48.9	54.582	998120000	560420000	779270000	99165000	128270000	113717500	6.85268	0.0936045
B2RDN9		tr|B2RDN9|B2RDN9_HUMAN;tr|A0A024R1N4|A0A024R1N4_HUMAN;sp|P12956|XRCC6_HUMAN;tr|B1AHC9|B1AHC9_HUMAN;tr|B4DE32|B4DE32_HUMAN;tr|B4E356|B4E356_HUMAN;tr|Q6IC76|Q6IC76_HUMAN	;;;;;	7	17	17	17	36	69.784	51593000	84914000	68253500	379780000	214340000	297060000	0.229763	0.113345
P13010	XRCC5	sp|P13010|XRCC5_HUMAN;tr|Q53T09|Q53T09_HUMAN;tr|Q53TC2|Q53TC2_HUMAN;tr|C9JZ81|C9JZ81_HUMAN;tr|H7C0H9|H7C0H9_HUMAN	;	5	20	20	20	35.8	82.704	40199000	78409000	59304000	382260000	186470000	284365000	0.208549	0.152668
A0A024R7N7	IFI30	tr|A0A024R7N7|A0A024R7N7_HUMAN;sp|P13284|GILT_HUMAN	;	2	1	1	1	7.6	27.963	19818000	11253000	15535500	3467300	5550700	4509000	3.44544	0.129457
B4E2S7		tr|B4E2S7|B4E2S7_HUMAN;sp|P13473|LAMP2_HUMAN;tr|B7Z2R9|B7Z2R9_HUMAN;tr|H0YCG2|H0YCG2_HUMAN;tr|B4DF49|B4DF49_HUMAN	;;;;	5	6	6	6	17.4	39.811	1151500000	655930000	903715000	129910000	205980000	167945000	5.38102	0.0991255
A0A384N6H1		tr|A0A384N6H1|A0A384N6H1_HUMAN;sp|P13639|EF2_HUMAN;tr|Q8TA90|Q8TA90_HUMAN;tr|B4DPU3|B4DPU3_HUMAN;tr|Q6PK56|Q6PK56_HUMAN;tr|B4DRE8|B4DRE8_HUMAN;tr|B4DMC6|B4DMC6_HUMAN;tr|Q6W6M8|Q6W6M8_HUMAN;tr|M0R0I6|M0R0I6_HUMAN	;;;	9	35	35	34	47	95.337	1566800000	905960000	1236380000	1907800000	1329800000	1618800000	0.763763	0.475517
A0A0P1J1R0	seTCTP	tr|A0A0P1J1R0|A0A0P1J1R0_HUMAN;sp|P13693|TCTP_HUMAN;tr|Q5W0H4|Q5W0H4_HUMAN;tr|A0A0B4J2C3|A0A0B4J2C3_HUMAN;tr|A0A024RDY2|A0A024RDY2_HUMAN;tr|B4DKJ4|B4DKJ4_HUMAN;tr|J3KPG2|J3KPG2_HUMAN;tr|E9PJF7|E9PJF7_HUMAN;tr|H0YCX0|H0YCX0_HUMAN;tr|Q9UP43|Q9UP43_HUMAN;sp|Q9HAU6|TCTP8_HUMAN;sp|Q56UQ5|TPT1L_HUMAN;tr|B4DLD6|B4DLD6_HUMAN;tr|Q9NXW1|Q9NXW1_HUMAN	;;;;;;;	14	3	3	3	16.9	19.595	252750000	95389000	174069500	179010000	90020000	134515000	1.29405	0.7044
B2R6M5		tr|B2R6M5|B2R6M5_HUMAN;sp|P13726|TF_HUMAN;tr|Q86SE7|Q86SE7_HUMAN	;;	3	3	3	3	11.2	33.037	76241000	33942000	55091500	5975800	31967000	18971400	2.90392	0.28289
P13727	PRG2	sp|P13727|PRG2_HUMAN;tr|H0YCG3|H0YCG3_HUMAN		2	6	6	6	32	25.205	165210000	88989000	127099500	134870000	304590000	219730000	0.578435	0.424285
P13798	APEH	sp|P13798|ACPH_HUMAN;tr|C9JIF9|C9JIF9_HUMAN;tr|H7C393|H7C393_HUMAN;tr|H7C1U0|H7C1U0_HUMAN;tr|C9JLK2|C9JLK2_HUMAN;tr|H0YFE5|H0YFE5_HUMAN	;;;	6	8	8	8	13	81.224	122440000	72492000	97466000	23413000	37298000	30355500	3.21082	0.122391
A0A0S2Z472	PRKAR2A	tr|A0A0S2Z472|A0A0S2Z472_HUMAN;tr|A8KAH7|A8KAH7_HUMAN;tr|A0A024R2W3|A0A024R2W3_HUMAN;sp|P13861|KAP2_HUMAN;tr|H7C1L0|H7C1L0_HUMAN;tr|H7C330|H7C330_HUMAN;tr|O60380|O60380_HUMAN;tr|C9J830|C9J830_HUMAN;tr|A0A0K0K1I3|A0A0K0K1I3_HUMAN;tr|B3KY43|B3KY43_HUMAN;tr|Q6DHZ2|Q6DHZ2_HUMAN;tr|A0A024R712|A0A024R712_HUMAN;sp|P31323|KAP3_HUMAN	;;;;	13	6	6	6	21.5	43.066	33397000	89189000	61293000	31631000	15294000	23462500	2.61238	0.322831
P13866	SLC5A1	sp|P13866|SC5A1_HUMAN;tr|A4QPH0|A4QPH0_HUMAN	;	2	6	6	6	10.1	73.497	132220000	264090000	198155000	50163000	100250000	75206500	2.63481	0.223423
E9PNW4		tr|E9PNW4|E9PNW4_HUMAN;tr|A0A2U3TZL5|A0A2U3TZL5_HUMAN;tr|Q6FHM9|Q6FHM9_HUMAN;sp|P13987|CD59_HUMAN;tr|A0A3Q8TLE1|A0A3Q8TLE1_HUMAN;tr|A0A3G2LMK5|A0A3G2LMK5_HUMAN;tr|A0A3G2LMK3|A0A3G2LMK3_HUMAN;tr|A0A3G2LMJ8|A0A3G2LMJ8_HUMAN;tr|H0YET2|H0YET2_HUMAN;tr|A0A3G2LMK2|A0A3G2LMK2_HUMAN	;;;;;;;;	10	4	4	4	29.6	11.985	3071700000	1570200000	2320950000	2224800000	2298800000	2261800000	1.02615	0.944442
A0A024R7F1	PRKCSH	tr|A0A024R7F1|A0A024R7F1_HUMAN;sp|P14314|GLU2B_HUMAN;tr|K7ELL7|K7ELL7_HUMAN;tr|B4DJQ5|B4DJQ5_HUMAN;tr|A0A0S2Z4D8|A0A0S2Z4D8_HUMAN;tr|A0A0S2Z4W7|A0A0S2Z4W7_HUMAN;tr|A0A0C4DGP4|A0A0C4DGP4_HUMAN;tr|K7EKX1|K7EKX1_HUMAN;tr|K7EJ70|K7EJ70_HUMAN;tr|K7EPW7|K7EPW7_HUMAN;tr|K7EIP3|K7EIP3_HUMAN;tr|A0A0S2Z4A0|A0A0S2Z4A0_HUMAN;tr|A2VCQ4|A2VCQ4_HUMAN;tr|K7EL27|K7EL27_HUMAN	;;;;;	14	11	11	11	30	59.296	24419000	14218000	19318500	268380000	136160000	202270000	0.0955085	0.110084
P14384	CPM	sp|P14384|CBPM_HUMAN;tr|F8W111|F8W111_HUMAN;tr|F8VVI6|F8VVI6_HUMAN;tr|H0YHN7|H0YHN7_HUMAN	;;	4	6	6	6	16.9	50.513	190410000	133430000	161920000	100660000	84903000	92781500	1.74518	0.14426
Q5CAQ5	TRA1	tr|Q5CAQ5|Q5CAQ5_HUMAN;tr|V9HWP2|V9HWP2_HUMAN;sp|P14625|ENPL_HUMAN;tr|Q59FC6|Q59FC6_HUMAN;tr|B4DU71|B4DU71_HUMAN;tr|B4DHT9|B4DHT9_HUMAN;tr|Q96GW1|Q96GW1_HUMAN;tr|A0A1W2PRR1|A0A1W2PRR1_HUMAN;tr|B4DQX3|B4DQX3_HUMAN;tr|F8W026|F8W026_HUMAN;tr|Q58FF2|Q58FF2_HUMAN;tr|H0YIV0|H0YIV0_HUMAN;sp|Q58FF3|ENPLL_HUMAN	;;;;;	13	23	21	21	33.7	92.339	486380000	261920000	374150000	402200000	294710000	348455000	1.07374	0.855519
J3KRY3	SNRPN	tr|J3KRY3|J3KRY3_HUMAN;tr|S4R3P3|S4R3P3_HUMAN;tr|J3QLE5|J3QLE5_HUMAN;tr|Q66K91|Q66K91_HUMAN;tr|Q5XPV6|Q5XPV6_HUMAN;tr|B4DVS0|B4DVS0_HUMAN;tr|X5DP00|X5DP00_HUMAN;tr|Q53HE7|Q53HE7_HUMAN;sp|P63162|RSMN_HUMAN;sp|P14678|RSMB_HUMAN;tr|Q9UIS4|Q9UIS4_HUMAN;tr|Q15182|Q15182_HUMAN;tr|Q6LBS1|Q6LBS1_HUMAN	;;;;;;;;;;;;	13	2	2	2	25.4	6.9603	8745600	8953700	8849650	21454000	11064000	16259000	0.544292	0.289975
Q6NTA2	HNRNPL	tr|Q6NTA2|Q6NTA2_HUMAN;tr|A0A384N6C7|A0A384N6C7_HUMAN;sp|P14866|HNRPL_HUMAN;tr|B2R959|B2R959_HUMAN;tr|M0QXS5|M0QXS5_HUMAN;tr|A0A3B3ITJ4|A0A3B3ITJ4_HUMAN;tr|M0QYT0|M0QYT0_HUMAN;tr|M0R076|M0R076_HUMAN;tr|M0QYL7|M0QYL7_HUMAN;tr|M0R1W6|M0R1W6_HUMAN;tr|B4DPK8|B4DPK8_HUMAN	;;;;;	11	9	9	9	26	61.926	15357000	31177000	23267000	234090000	69701000	151895500	0.153178	0.259609
A0A140VJW5		tr|A0A140VJW5|A0A140VJW5_HUMAN;sp|P14868|SYDC_HUMAN;tr|D3DP78|D3DP78_HUMAN;tr|Q53T60|Q53T60_HUMAN;tr|H7BZ35|H7BZ35_HUMAN;tr|C9J7S3|C9J7S3_HUMAN;tr|C9JLC1|C9JLC1_HUMAN;tr|Q53R85|Q53R85_HUMAN;tr|C9JQM9|C9JQM9_HUMAN;tr|H7C278|H7C278_HUMAN	;;;;	10	12	12	12	27.5	57.136	72778000	46678000	59728000	106150000	26529000	66339500	0.900338	0.889099
A0A0S2Z487	JUP	tr|A0A0S2Z487|A0A0S2Z487_HUMAN;tr|A0A024R1X8|A0A024R1X8_HUMAN;sp|P14923|PLAK_HUMAN;tr|A0A0S2Z495|A0A0S2Z495_HUMAN;tr|C9JK18|C9JK18_HUMAN;tr|C9JKY1|C9JKY1_HUMAN;tr|C9J826|C9J826_HUMAN;tr|C9JTX4|C9JTX4_HUMAN;tr|Q7KZ86|Q7KZ86_HUMAN;tr|A0A2R8Y6G0|A0A2R8Y6G0_HUMAN;tr|A0A2R8Y804|A0A2R8Y804_HUMAN;tr|B4DSW9|B4DSW9_HUMAN;tr|A0A2R8Y543|A0A2R8Y543_HUMAN;tr|A0A2R8Y5C3|A0A2R8Y5C3_HUMAN;tr|B4DL06|B4DL06_HUMAN;…	;;	26	33	33	21	53.3	81.744	546090000	632990000	589540000	372490000	1483000000	927745000	0.635455	0.605449
B3KSS4		tr|B3KSS4|B3KSS4_HUMAN;tr|A0A0A0MSA9|A0A0A0MSA9_HUMAN;tr|A8K4I1|A8K4I1_HUMAN;tr|A0A0C4DG49|A0A0C4DG49_HUMAN;sp|P15151|PVR_HUMAN;tr|K7EMC6|K7EMC6_HUMAN	;;;;	6	5	5	5	16	39.579	38152000	46853000	42502500	53046000	16269000	34657500	1.22636	0.718321
Q7KZX8		tr|Q7KZX8|Q7KZX8_HUMAN;tr|A8K2W7|A8K2W7_HUMAN;sp|P15170|ERF3A_HUMAN;tr|H3BR35|H3BR35_HUMAN;tr|B2RCT6|B2RCT6_HUMAN;tr|B4DQM6|B4DQM6_HUMAN;tr|H3BSV8|H3BSV8_HUMAN	;;;;;	7	6	6	3	14.3	55.656	60401000	45853000	53127000	58547000	39680000	49113500	1.08172	0.768247
Q6NUR7	EZR	tr|Q6NUR7|Q6NUR7_HUMAN;tr|E7EQR4|E7EQR4_HUMAN;tr|B2R6J2|B2R6J2_HUMAN;sp|P15311|EZRI_HUMAN;tr|V9HW42|V9HW42_HUMAN;tr|B7Z5V2|B7Z5V2_HUMAN;tr|B7Z437|B7Z437_HUMAN;tr|J7M2B1|J7M2B1_HUMAN;tr|B7Z9R6|B7Z9R6_HUMAN;tr|Q9UJZ6|Q9UJZ6_HUMAN;tr|Q9UK20|Q9UK20_HUMAN;tr|Q9UJZ8|Q9UJZ8_HUMAN;tr|Q9UJZ2|Q9UJZ2_HUMAN;tr|Q9UJZ7|Q9UJZ7_HUMAN;tr|Q9UJU1|Q9UJU1_HUMAN;tr|E9PNP4|E9PNP4_HUMAN	;;;;;;;	16	38	38	28	55.8	69.241	18291000000	10078000000	14184500000	3158100000	3382500000	3270300000	4.33737	0.117269
A0A172Q3A8		tr|A0A172Q3A8|A0A172Q3A8_HUMAN;tr|A0A024R5H1|A0A024R5H1_HUMAN;sp|P15328|FOLR1_HUMAN;tr|Q9NP04|Q9NP04_HUMAN;tr|O14597|O14597_HUMAN;tr|Q6LDL1|Q6LDL1_HUMAN;tr|A0A650DF42|A0A650DF42_HUMAN;tr|A0A650DF39|A0A650DF39_HUMAN;tr|A0A650DF38|A0A650DF38_HUMAN;tr|Q96QD1|Q96QD1_HUMAN	;;;	10	8	8	8	51.7	24.281	1252500000	677430000	964965000	517000000	141040000	329020000	2.93285	0.205349
A0A140VJZ4		tr|A0A140VJZ4|A0A140VJZ4_HUMAN;sp|P15374|UCHL3_HUMAN;tr|A0A087WTB8|A0A087WTB8_HUMAN;tr|Q5TBK7|Q5TBK7_HUMAN	;;;	4	4	4	4	27.4	26.182	41752000	28712000	35232000	29689000	6318600	18003800	1.95692	0.326797
P15428	HPGD	sp|P15428|PGDH_HUMAN;tr|E9PBZ2|E9PBZ2_HUMAN;tr|Q9NZQ5|Q9NZQ5_HUMAN;tr|E9PD69|E9PD69_HUMAN;tr|D6RA66|D6RA66_HUMAN;tr|D6RA83|D6RA83_HUMAN;tr|D6RHF8|D6RHF8_HUMAN	;	7	8	8	8	41.4	28.977	669120000	415580000	542350000	38273000	41856000	40064500	13.5369	0.0582047
P15529	CD46	sp|P15529|MCP_HUMAN;tr|B4DL30|B4DL30_HUMAN	;	2	2	2	2	5.9	43.747	61205000	14557000	37881000	10297000	29282000	19789500	1.9142	0.54708
A0A384MTW7		tr|A0A384MTW7|A0A384MTW7_HUMAN;sp|P15531|NDKA_HUMAN	;	2	8	1	1	61.8	17.149	30957000	35732000	33344500	76850000	31181000	54015500	0.617314	0.462959
B4DLR8	NQO1	tr|B4DLR8|B4DLR8_HUMAN;tr|Q3B792|Q3B792_HUMAN;tr|H3BNV2|H3BNV2_HUMAN;tr|H3BRK3|H3BRK3_HUMAN;sp|P15559|NQO1_HUMAN;tr|B4DQP5|B4DQP5_HUMAN;tr|Q53G81|Q53G81_HUMAN	;;;;;;	7	2	2	2	10.4	22.793	29480000	11801000	20640500	9585500	20720000	15152750	1.36216	0.651792
B4DTT0		tr|B4DTT0|B4DTT0_HUMAN;tr|Q7Z3X3|Q7Z3X3_HUMAN;tr|H7C3P4|H7C3P4_HUMAN;tr|A8K6V6|A8K6V6_HUMAN;tr|A0A024RBC5|A0A024RBC5_HUMAN;sp|P15586|GNS_HUMAN;tr|F6S8M0|F6S8M0_HUMAN;tr|B4E284|B4E284_HUMAN;tr|F5H4C6|F5H4C6_HUMAN;tr|H0YFA9|H0YFA9_HUMAN;tr|A0A0S2Z3S2|A0A0S2Z3S2_HUMAN	;;;;;;;;;	11	3	3	3	7	53.42	23172000	28630000	25901000	10171000	39883000	25027000	1.03492	0.959119
H0YEN5	RPS2	tr|H0YEN5|H0YEN5_HUMAN;tr|Q8J014|Q8J014_HUMAN;tr|Q3KQT6|Q3KQT6_HUMAN;sp|P15880|RS2_HUMAN;tr|Q6IPX5|Q6IPX5_HUMAN;tr|Q8N5L9|Q8N5L9_HUMAN;tr|E9PQD7|E9PQD7_HUMAN;tr|Q9BSW5|Q9BSW5_HUMAN;tr|O60249|O60249_HUMAN;tr|I3L404|I3L404_HUMAN;tr|E9PM36|E9PM36_HUMAN;tr|E9PMM9|E9PMM9_HUMAN;tr|Q8NI62|Q8NI62_HUMAN;tr|A4D0Y7|A4D0Y7_HUMAN;tr|E9PPT0|E9PPT0_HUMAN;tr|Q8NI61|Q8NI61_HUMAN;tr|H3BNG3|H3BNG3_HUMAN;tr|H0YE27|H…	;;;;;;;;;;;	19	8	8	8	44.6	21.154	37141000	32061000	34601000	97318000	37897000	67607500	0.511792	0.383649
P15924	DSP	sp|P15924|DESP_HUMAN;tr|Q4LE79|Q4LE79_HUMAN;tr|B4E2A0|B4E2A0_HUMAN;tr|B4DKX6|B4DKX6_HUMAN;tr|B4DWT7|B4DWT7_HUMAN;tr|G1UI31|G1UI31_HUMAN;tr|Q6ZP16|Q6ZP16_HUMAN	;	7	100	100	100	38.1	331.77	1354500000	779460000	1066980000	1131500000	4021200000	2576350000	0.414144	0.41331
A0A024R8V7	TIMP2	tr|A0A024R8V7|A0A024R8V7_HUMAN;tr|A0A140VK57|A0A140VK57_HUMAN;sp|P16035|TIMP2_HUMAN	;;	3	1	1	1	7.8	20.195	27307000	12535000	19921000	19592000	5819500	12705750	1.56787	0.549053
A0A140VJE6		tr|A0A140VJE6|A0A140VJE6_HUMAN;sp|P16066|ANPRA_HUMAN	;	2	2	2	2	2.2	118.92	12717000	9037600	10877300	3035100	3879000	3457050	3.14641	0.0590315
A0A1Z1VXF2	CD44	tr|A0A1Z1VXF2|A0A1Z1VXF2_HUMAN;tr|H0YD13|H0YD13_HUMAN;tr|H0YDW7|H0YDW7_HUMAN;tr|H0YCV9|H0YCV9_HUMAN;tr|H0Y5E4|H0Y5E4_HUMAN;tr|B4DN59|B4DN59_HUMAN;tr|A8K309|A8K309_HUMAN;tr|A0A385KNS5|A0A385KNS5_HUMAN;sp|P16070|CD44_HUMAN;tr|E9PKC6|E9PKC6_HUMAN;tr|H0YDX6|H0YDX6_HUMAN;tr|H0YD17|H0YD17_HUMAN;tr|H0Y2P0|H0Y2P0_HUMAN;tr|C1PHC4|C1PHC4_HUMAN;tr|C1PHC3|C1PHC3_HUMAN;tr|Q86UZ1|Q86UZ1_HUMAN	;;;;;;;;;;;;	16	3	3	3	15.6	21.862	95380000	49515000	72447500	56574000	260980000	158777000	0.456285	0.496477
A0A024QZT9	NQO2	tr|A0A024QZT9|A0A024QZT9_HUMAN;sp|P16083|NQO2_HUMAN;tr|Q5TD07|Q5TD07_HUMAN;tr|B3KPX6|B3KPX6_HUMAN;tr|Q5TD05|Q5TD05_HUMAN;tr|Q59EN2|Q59EN2_HUMAN;tr|A2A2U4|A2A2U4_HUMAN	;;;	7	10	10	10	58.4	25.952	678750000	366460000	522605000	151990000	190450000	171220000	3.05224	0.155123
P16402	H1-3	sp|P16402|H13_HUMAN;sp|P16403|H12_HUMAN;tr|Q4VB24|Q4VB24_HUMAN;tr|B2R984|B2R984_HUMAN;tr|A3R0T8|A3R0T8_HUMAN;sp|P10412|H14_HUMAN;tr|A3R0T7|A3R0T7_HUMAN;sp|Q02539|H11_HUMAN;sp|P16401|H15_HUMAN	;;;;;;	9	7	7	5	29.9	22.35	183010000	92717000	137863500	2469900000	667430000	1568665000	0.0878859	0.253709
P16422	EPCAM	sp|P16422|EPCAM_HUMAN;tr|B5MCA4|B5MCA4_HUMAN;tr|C9JKY3|C9JKY3_HUMAN	;;	3	2	2	2	6.4	34.932	6506200	3098000	4802100	5405600	2110700	3758150	1.27778	0.702649
Q6I9V1	DPEP1	tr|Q6I9V1|Q6I9V1_HUMAN;tr|A0A140VJI3|A0A140VJI3_HUMAN;sp|P16444|DPEP1_HUMAN;tr|H3BQS5|H3BQS5_HUMAN;tr|H3BP43|H3BP43_HUMAN	;;	5	21	21	21	71.3	45.574	27263000000	21692000000	24477500000	3415600000	13571000000	8493300000	2.88198	0.110035
B3KXD3		tr|B3KXD3|B3KXD3_HUMAN;tr|A0A384N679|A0A384N679_HUMAN;sp|P16870|CBPE_HUMAN;tr|D6RF88|D6RF88_HUMAN;tr|C9JE88|C9JE88_HUMAN;tr|D6R930|D6R930_HUMAN	;;	6	5	5	5	17.6	47.311	24115000	13987000	19051000	31491000	75081000	53286000	0.357524	0.265649
A0A384P5L6		tr|A0A384P5L6|A0A384P5L6_HUMAN;sp|P16930|FAAA_HUMAN;tr|H0YLC7|H0YLC7_HUMAN;tr|B7Z4W2|B7Z4W2_HUMAN	;;;	4	4	4	4	11.2	46.374	112380000	50037000	81208500	14290000	39537000	26913500	3.01739	0.247785
A2A2D0	STMN1	tr|A2A2D0|A2A2D0_HUMAN;tr|B5BU83|B5BU83_HUMAN;sp|P16949|STMN1_HUMAN;tr|A0A140VJW2|A0A140VJW2_HUMAN;tr|B7Z4K3|B7Z4K3_HUMAN;tr|Q59G27|Q59G27_HUMAN;tr|Q96CE4|Q96CE4_HUMAN;sp|Q9H169|STMN4_HUMAN;tr|E5RIR6|E5RIR6_HUMAN;tr|E7EVN3|E7EVN3_HUMAN;tr|B7Z1W4|B7Z1W4_HUMAN	;;;;;;	11	3	3	1	29.4	9.7931	10017000	14589000	12303000	65921000	13071000	39496000	0.3115	0.413059
Q53FC7		tr|Q53FC7|Q53FC7_HUMAN;tr|B3KSM6|B3KSM6_HUMAN;tr|B2R6X5|B2R6X5_HUMAN;tr|A0A384NKX5|A0A384NKX5_HUMAN;sp|P17066|HSP76_HUMAN;tr|B4DHP5|B4DHP5_HUMAN;sp|P48741|HSP77_HUMAN	;;;;;;	7	10	1	1	15.4	71.003	785390000	336400000	560895000	200010000	211070000	205540000	2.72888	0.254374
Q59FI5		tr|Q59FI5|Q59FI5_HUMAN;tr|Q2TSD3|Q2TSD3_HUMAN;tr|L7RSM7|L7RSM7_HUMAN;sp|P17252|KPCA_HUMAN;tr|A0A169TED2|A0A169TED2_HUMAN;tr|J3KRN5|J3KRN5_HUMAN;tr|Q7Z727|Q7Z727_HUMAN;sp|P05771|KPCB_HUMAN;tr|H3BV73|H3BV73_HUMAN;tr|B7Z3V9|B7Z3V9_HUMAN;tr|B2R5T1|B2R5T1_HUMAN;sp|P05129|KPCG_HUMAN;tr|B7Z3W6|B7Z3W6_HUMAN	;;;;	13	5	5	5	18	52.976	49738000	21563000	35650500	52397000	86231000	69314000	0.514333	0.265842
Q60I31	NPRC	tr|Q60I31|Q60I31_HUMAN;tr|A8K4A5|A8K4A5_HUMAN;sp|P17342|ANPRC_HUMAN;tr|H0Y9B9|H0Y9B9_HUMAN	;;	4	3	3	3	8	59.766	97967000	69120000	83543500	56790000	44449000	50619500	1.65042	0.170713
A8K8B9		tr|A8K8B9|A8K8B9_HUMAN;tr|A0A024R7J0|A0A024R7J0_HUMAN;sp|P17612|KAPCA_HUMAN;tr|B7ZA00|B7ZA00_HUMAN;tr|A0A087WVC4|A0A087WVC4_HUMAN;tr|B2RB89|B2RB89_HUMAN;sp|P22694|KAPCB_HUMAN;tr|A0A0A0MS54|A0A0A0MS54_HUMAN;tr|B4E2L0|B4E2L0_HUMAN;tr|Q15136|Q15136_HUMAN;tr|B7Z708|B7Z708_HUMAN;tr|K7ERP6|K7ERP6_HUMAN	;;;;;;;;	12	3	3	3	9	39.879	33285000	21127000	27206000	14775000	10844000	12809500	2.12389	0.152992
Q5T9B9	ENG	tr|Q5T9B9|Q5T9B9_HUMAN;tr|Q96CG0|Q96CG0_HUMAN;tr|A8K2X4|A8K2X4_HUMAN;tr|A0A024R878|A0A024R878_HUMAN;sp|P17813|EGLN_HUMAN;tr|F5GX88|F5GX88_HUMAN;tr|B7Z6Y5|B7Z6Y5_HUMAN	;;;;;;	7	2	2	2	4.6	67.541	11382000	23460000	17421000	7324500	1680600	4502550	3.86914	0.192206
B4DN41		tr|B4DN41|B4DN41_HUMAN;tr|J3KTA4|J3KTA4_HUMAN;tr|B5BUE6|B5BUE6_HUMAN;sp|P17844|DDX5_HUMAN;tr|B4DNG2|B4DNG2_HUMAN;tr|Q7Z2V5|Q7Z2V5_HUMAN;tr|Q59E92|Q59E92_HUMAN;tr|J3KRZ1|J3KRZ1_HUMAN;tr|J3QSF1|J3QSF1_HUMAN;tr|J3QRQ7|J3QRQ7_HUMAN;tr|J3QR02|J3QR02_HUMAN;tr|J3KRX8|J3KRX8_HUMAN;tr|J3KTQ4|J3KTQ4_HUMAN;tr|C1IK54|C1IK54_HUMAN;tr|A0A0U1RQJ0|A0A0U1RQJ0_HUMAN;tr|X6RLV5|X6RLV5_HUMAN	;;;;;;	16	13	13	8	24.5	67.762	15595000	5015700	10305350	207310000	68404000	137857000	0.0747539	0.208544
P17927	CR1	sp|P17927|CR1_HUMAN;tr|Q5SR44|Q5SR44_HUMAN;tr|E9PDY4|E9PDY4_HUMAN;tr|H0YE06|H0YE06_HUMAN;tr|E9PQN4|E9PQN4_HUMAN;sp|Q2VPA4|CR1L_HUMAN;tr|A0A0C4DGF5|A0A0C4DGF5_HUMAN;tr|A0A346RD82|A0A346RD82_HUMAN;tr|A0A346RD80|A0A346RD80_HUMAN;tr|A0A346RD63|A0A346RD63_HUMAN;tr|A0A346RD54|A0A346RD54_HUMAN;tr|Q5SBK6|Q5SBK6_HUMAN;tr|Q5SBK1|Q5SBK1_HUMAN;tr|Q5SBK0|Q5SBK0_HUMAN;tr|Q5SBJ7|Q5SBJ7_HUMAN;tr|Q5SBJ6|Q5SBJ6_HU…	;;	23	42	42	41	48.9	223.66	8297000000	5626300000	6961650000	415060000	3161100000	1788080000	3.89337	0.114075
A6XND1	IGFBP3	tr|A6XND1|A6XND1_HUMAN;tr|A6XND0|A6XND0_HUMAN;sp|P17936|IBP3_HUMAN;tr|B3KTQ0|B3KTQ0_HUMAN;tr|B4DP07|B4DP07_HUMAN;tr|B3KVF9|B3KVF9_HUMAN;tr|B4DN53|B4DN53_HUMAN;tr|B3KWK7|B3KWK7_HUMAN;tr|A6XNC9|A6XNC9_HUMAN;tr|H0Y5K2|H0Y5K2_HUMAN;tr|B3KVY6|B3KVY6_HUMAN;tr|B3KTS0|B3KTS0_HUMAN;tr|Q6ZSD0|Q6ZSD0_HUMAN;tr|B3KRZ1|B3KRZ1_HUMAN;tr|B3KTS7|B3KTS7_HUMAN;tr|B3KPF0|B3KPF0_HUMAN;tr|C9JMX4|C9JMX4_HUMAN;tr|H0Y485|…	;;;;;;;;;;;;;	19	6	6	6	26.2	28.98	2170400000	1288100000	1729250000	469610000	446070000	457840000	3.77697	0.10232
R4GNH3	PSMC3	tr|R4GNH3|R4GNH3_HUMAN;tr|A8K781|A8K781_HUMAN;tr|A0A140VK42|A0A140VK42_HUMAN;sp|P17980|PRS6A_HUMAN;tr|E9PMD8|E9PMD8_HUMAN;tr|E9PKD5|E9PKD5_HUMAN;tr|E9PM69|E9PM69_HUMAN;tr|E9PN50|E9PN50_HUMAN;tr|E9PLG2|E9PLG2_HUMAN	;;;;;;;;	9	7	7	7	22.5	47.352	48132000	34339000	41235500	35772000	11301000	23536500	1.75198	0.334734
P17987	TCP1	sp|P17987|TCPA_HUMAN;tr|E7ERF2|E7ERF2_HUMAN;tr|E7EQR6|E7EQR6_HUMAN;tr|F5H282|F5H282_HUMAN;tr|F5H136|F5H136_HUMAN;tr|F5GZ03|F5GZ03_HUMAN;tr|F5GZI8|F5GZI8_HUMAN;tr|F5H676|F5H676_HUMAN;tr|F5H726|F5H726_HUMAN;tr|F5H7Y1|F5H7Y1_HUMAN;tr|F5GYL4|F5GYL4_HUMAN	;;;	11	19	19	19	39.4	60.343	687300000	341510000	514405000	226730000	181290000	204010000	2.52147	0.21704
P18065	IGFBP2	sp|P18065|IBP2_HUMAN;tr|C9JMY1|C9JMY1_HUMAN;tr|Q59FF1|Q59FF1_HUMAN;tr|C9JW52|C9JW52_HUMAN;tr|H7C1H0|H7C1H0_HUMAN	;	5	10	10	10	39.7	34.814	657040000	334510000	495775000	291260000	75192000	183226000	2.70581	0.248651
P18085	ARF4	sp|P18085|ARF4_HUMAN;tr|C9JPM4|C9JPM4_HUMAN;tr|C9JAK5|C9JAK5_HUMAN;tr|U3KQF2|U3KQF2_HUMAN	;;;	4	8	5	5	56.7	20.511	230800000	159110000	194955000	67370000	94679000	81024500	2.40612	0.0971188
A8MUD9	RPL7	tr|A8MUD9|A8MUD9_HUMAN;sp|P18124|RL7_HUMAN;tr|A0A024R814|A0A024R814_HUMAN;tr|O95036|O95036_HUMAN;tr|C9JIJ5|C9JIJ5_HUMAN	;;;	5	7	7	7	33.7	24.433	10608000	23404000	17006000	130960000	42923000	86941500	0.195603	0.256514
A0A384NYN5		tr|A0A384NYN5|A0A384NYN5_HUMAN;tr|A0A024QZN4|A0A024QZN4_HUMAN;tr|V9HWK2|V9HWK2_HUMAN;sp|P18206|VINC_HUMAN;tr|B4E3Q9|B4E3Q9_HUMAN;tr|B3KXA2|B3KXA2_HUMAN;tr|B4DKC9|B4DKC9_HUMAN;tr|B4DTM7|B4DTM7_HUMAN	;;;;;	8	22	22	22	25	116.74	358770000	249000000	303885000	143340000	133410000	138375000	2.1961	0.0952845
Q8TCF0	LBP	tr|Q8TCF0|Q8TCF0_HUMAN;sp|P18428|LBP_HUMAN	;	2	5	5	5	15.1	52.933	79512000	203700000	141606000	26592000	10499000	18545500	7.6356	0.188293
A0A087WXM6	RPL17	tr|A0A087WXM6|A0A087WXM6_HUMAN;tr|J3QQT2|J3QQT2_HUMAN;tr|J3KRX5|J3KRX5_HUMAN;tr|A0A024R261|A0A024R261_HUMAN;sp|P18621|RL17_HUMAN;tr|A0A0A6YYL6|A0A0A6YYL6_HUMAN;tr|J3KRB3|J3KRB3_HUMAN;tr|A0A087WWH0|A0A087WWH0_HUMAN;tr|J3QS96|J3QS96_HUMAN;tr|J3QLC8|J3QLC8_HUMAN;tr|A0A0A0MRF8|A0A0A0MRF8_HUMAN;tr|A0A087WY81|A0A087WY81_HUMAN;tr|J3KSJ0|J3KSJ0_HUMAN	;;;;;;;;;;;	13	4	4	4	25.4	19.586	11041000	8493900	9767450	76055000	46551000	61303000	0.159331	0.073557
P19021	PAM	sp|P19021|AMD_HUMAN;tr|H7BYD9|H7BYD9_HUMAN;tr|B4DKE0|B4DKE0_HUMAN	;;	3	2	2	2	2.9	108.33	18798000	15839000	17318500	8032300	11656000	9844150	1.75927	0.0855609
Q53FL7		tr|Q53FL7|Q53FL7_HUMAN;sp|P19320|VCAM1_HUMAN;tr|F2YYR6|F2YYR6_HUMAN;tr|G0ZI12|G0ZI12_HUMAN;tr|E9PDD2|E9PDD2_HUMAN	;;;;	5	2	2	2	3	81.263	10197000	7484000	8840500	8198800	2290500	5244650	1.68562	0.383899
P19338	NCL	sp|P19338|NUCL_HUMAN;tr|B3KM80|B3KM80_HUMAN;tr|Q6ZS99|Q6ZS99_HUMAN;tr|B3KTP9|B3KTP9_HUMAN;tr|Q9BQ02|Q9BQ02_HUMAN;tr|H7BY16|H7BY16_HUMAN;tr|C9JYW2|C9JYW2_HUMAN;tr|C9JLB1|C9JLB1_HUMAN;tr|C9J1H7|C9J1H7_HUMAN;tr|C9JWL1|C9JWL1_HUMAN	;;;;;	10	18	18	18	28.9	76.613	28767000	78539000	53653000	851960000	242000000	546980000	0.0980895	0.248239
A0A140VJJ9		tr|A0A140VJJ9|A0A140VJJ9_HUMAN;sp|P19440|GGT1_HUMAN;tr|A0A024R1F4|A0A024R1F4_HUMAN;tr|E7ET76|E7ET76_HUMAN;sp|A6NGU5|GGT3_HUMAN;tr|B5MCK8|B5MCK8_HUMAN;sp|P36268|GGT2_HUMAN;tr|Q6NZY2|Q6NZY2_HUMAN;tr|A2VCM7|A2VCM7_HUMAN;tr|B5MC34|B5MC34_HUMAN;tr|E7ETR7|E7ETR7_HUMAN;tr|B5MC36|B5MC36_HUMAN;tr|A0A0C4DG87|A0A0C4DG87_HUMAN;tr|A0A494C1J8|A0A494C1J8_HUMAN;sp|Q14390|GGTL2_HUMAN;tr|Q6ISU8|Q6ISU8_HUMAN;sp|B5M…	;;;;;;	34	22	22	22	43.6	61.409	23732000000	16086000000	19909000000	3021200000	7089900000	5055550000	3.93805	0.0755025
Q5T985	ITIH2	tr|Q5T985|Q5T985_HUMAN;tr|A2RTY6|A2RTY6_HUMAN;sp|P19823|ITIH2_HUMAN;tr|D3DRR6|D3DRR6_HUMAN;tr|Q5T987|Q5T987_HUMAN;tr|B4DM79|B4DM79_HUMAN;CON__Q9TRI1	;;;	7	25	25	25	33.8	105.21	2121200000	3985300000	3053250000	60912000	147300000	104106000	29.3283	0.0872023
B7Z549		tr|B7Z549|B7Z549_HUMAN;sp|P19827|ITIH1_HUMAN;tr|B7Z539|B7Z539_HUMAN;tr|F8WAS2|F8WAS2_HUMAN;tr|B7Z8B6|B7Z8B6_HUMAN;tr|Q9P1C5|Q9P1C5_HUMAN;tr|H7C0N0|H7C0N0_HUMAN;CON__Q0VCM5;tr|H7C5I0|H7C5I0_HUMAN	;;	9	17	17	17	34.9	75.507	1101900000	2347300000	1724600000	157280000	119510000	138395000	12.4614	0.125798
O75612		tr|O75612|O75612_HUMAN;tr|Q86SR3|Q86SR3_HUMAN;sp|P19835|CEL_HUMAN;tr|X6R868|X6R868_HUMAN;tr|B4DSX9|B4DSX9_HUMAN;tr|A0A024R8D0|A0A024R8D0_HUMAN;tr|Q9UMB1|Q9UMB1_HUMAN	;;;;	7	10	10	10	22.9	66.362	112320000	136070000	124195000	143820000	62838000	103329000	1.20194	0.669934
B4DT77		tr|B4DT77|B4DT77_HUMAN;tr|B4DWU2|B4DWU2_HUMAN;tr|B4DHY4|B4DHY4_HUMAN;tr|Q53HM8|Q53HM8_HUMAN;sp|P20073|ANXA7_HUMAN;tr|B2R657|B2R657_HUMAN;tr|B2R7L2|B2R7L2_HUMAN	;;;;;;	7	21	21	21	58.9	37.805	2480600000	1857400000	2169000000	504340000	1425100000	964720000	2.24832	0.16264
A0A024R2K1	RAB5A	tr|A0A024R2K1|A0A024R2K1_HUMAN;sp|P20339|RAB5A_HUMAN;tr|A0A0A1HAN9|A0A0A1HAN9_HUMAN	;	3	7	4	4	46.5	23.658	81568000	46583000	64075500	11730000	34963000	23346500	2.74454	0.191973
B7Z5Z9		tr|B7Z5Z9|B7Z5Z9_HUMAN;tr|Q6FGX3|Q6FGX3_HUMAN;tr|A0A024R5J5|A0A024R5J5_HUMAN;tr|A0A024R5H8|A0A024R5H8_HUMAN;sp|P20340|RAB6A_HUMAN;tr|Q53ET8|Q53ET8_HUMAN;tr|C9JU14|C9JU14_HUMAN;tr|J3KR73|J3KR73_HUMAN;sp|Q9NRW1|RAB6B_HUMAN;tr|Q6AZ91|Q6AZ91_HUMAN;tr|C9JB90|C9JB90_HUMAN;tr|F5H3K7|F5H3K7_HUMAN;sp|Q14964|RB39A_HUMAN;sp|Q53S08|RAB6D_HUMAN	;;;;;;;;	14	6	6	6	47.2	16.618	525330000	351620000	438475000	148190000	176400000	162295000	2.70172	0.0882759
B8ZZ19	PVALB	tr|B8ZZ19|B8ZZ19_HUMAN;tr|A0A024R1K9|A0A024R1K9_HUMAN;sp|P20472|PRVA_HUMAN;tr|H0Y3U0|H0Y3U0_HUMAN;tr|B1AH72|B1AH72_HUMAN	;;;	5	4	4	4	47.5	11.095	40507000	32891000	36699000	28768000	18238000	23503000	1.56146	0.179369
Q53FT8		tr|Q53FT8|Q53FT8_HUMAN;tr|A0A140VK45|A0A140VK45_HUMAN;sp|P20618|PSB1_HUMAN;tr|Q59GN1|Q59GN1_HUMAN	;;;	4	6	6	6	35.7	26.491	90998000	65275000	78136500	55766000	43215000	49490500	1.57882	0.183272
P20700	LMNB1	sp|P20700|LMNB1_HUMAN;tr|E9PBF6|E9PBF6_HUMAN;tr|A0A0D9SFE5|A0A0D9SFE5_HUMAN;tr|Q6DC98|Q6DC98_HUMAN;tr|A0A0D9SFY5|A0A0D9SFY5_HUMAN;tr|B4DZT3|B4DZT3_HUMAN;tr|B4DFR3|B4DFR3_HUMAN;tr|A0A0C4DGC5|A0A0C4DGC5_HUMAN	;;;	8	25	25	24	39.8	66.408	27034000	9021200	18027600	518820000	190490000	354655000	0.0508314	0.177195
Q6FGJ9	GSTM3	tr|Q6FGJ9|Q6FGJ9_HUMAN;sp|P21266|GSTM3_HUMAN;tr|A0A0A0MTN3|A0A0A0MTN3_HUMAN;tr|A4UJ43|A4UJ43_HUMAN;tr|Q59EJ5|Q59EJ5_HUMAN;tr|B4E2J2|B4E2J2_HUMAN	;;;;;	6	16	16	14	61.8	26.559	1738100000	1117600000	1427850000	306630000	357900000	332265000	4.29732	0.0721147
A0A140VK65		tr|A0A140VK65|A0A140VK65_HUMAN;sp|P21281|VATB2_HUMAN;tr|Q59HF3|Q59HF3_HUMAN;tr|B4DFM5|B4DFM5_HUMAN;tr|H0YC04|H0YC04_HUMAN;tr|B4DQI9|B4DQI9_HUMAN;tr|E5RGH6|E5RGH6_HUMAN;tr|H0YC45|H0YC45_HUMAN;tr|H0YAT8|H0YAT8_HUMAN	;;;;	9	16	16	10	45.8	56.5	1499600000	884410000	1192005000	230910000	351320000	291115000	4.09462	0.102728
A0A024R9I0	ATP6V1C1	tr|A0A024R9I0|A0A024R9I0_HUMAN;sp|P21283|VATC1_HUMAN;tr|E7EV59|E7EV59_HUMAN;tr|B7Z593|B7Z593_HUMAN	;;;	4	8	8	8	21.5	43.941	92935000	59730000	76332500	39619000	45844000	42731500	1.78633	0.184981
Q60FE6	FLNA	tr|Q60FE6|Q60FE6_HUMAN;tr|Q60FE5|Q60FE5_HUMAN;sp|P21333|FLNA_HUMAN;tr|A6NDY9|A6NDY9_HUMAN;tr|A0A087WWY3|A0A087WWY3_HUMAN;tr|Q8TES4|Q8TES4_HUMAN;tr|Q6NXF2|Q6NXF2_HUMAN;tr|Q96C61|Q96C61_HUMAN;tr|B4E2F9|B4E2F9_HUMAN;tr|F8WE98|F8WE98_HUMAN;tr|B4DTD5|B4DTD5_HUMAN;tr|Q86TQ3|Q86TQ3_HUMAN;tr|H0Y5C6|H0Y5C6_HUMAN;tr|Q2VP91|Q2VP91_HUMAN;tr|H0Y5F3|H0Y5F3_HUMAN;tr|Q59H94|Q59H94_HUMAN	;;;;;	16	49	49	44	31	277.5	80357000	20524000	50440500	483940000	190420000	337180000	0.149595	0.195664
A0A024R138	GPD1	tr|A0A024R138|A0A024R138_HUMAN;sp|P21695|GPDA_HUMAN;tr|B2R6C0|B2R6C0_HUMAN;tr|B4DJ37|B4DJ37_HUMAN;tr|Q13139|Q13139_HUMAN	;;	5	19	19	18	64.2	37.567	2402500000	1251700000	1827100000	293140000	403110000	348125000	5.2484	0.124788
A0A140VJG8		tr|A0A140VJG8|A0A140VJG8_HUMAN;sp|P21964|COMT_HUMAN;tr|B8XPJ7|B8XPJ7_HUMAN;tr|B8XPJ8|B8XPJ8_HUMAN;tr|E7EMS6|E7EMS6_HUMAN;tr|E7EUU8|E7EUU8_HUMAN;tr|F8WBW9|F8WBW9_HUMAN;tr|A0A4D6GI41|A0A4D6GI41_HUMAN;tr|A0A286SD53|A0A286SD53_HUMAN;tr|A0A1S6YJG6|A0A1S6YJG6_HUMAN;tr|A0A4D6GKQ6|A0A4D6GKQ6_HUMAN;tr|A0A4D6GI32|A0A4D6GI32_HUMAN;tr|H7BZ45|H7BZ45_HUMAN;tr|F2WW55|F2WW55_HUMAN;tr|F2WW53|F2WW53_HUMAN;tr|A0A4D…	;;;;;	29	9	9	9	60.5	30.037	590450000	412870000	501660000	82902000	134910000	108906000	4.60636	0.051262
A0A384MDK7		tr|A0A384MDK7|A0A384MDK7_HUMAN;sp|P22061|PIMT_HUMAN;tr|A0A0A0MRJ6|A0A0A0MRJ6_HUMAN;tr|H7BY58|H7BY58_HUMAN;tr|B7Z972|B7Z972_HUMAN;tr|F6S8N6|F6S8N6_HUMAN;tr|A0A3F2YNX8|A0A3F2YNX8_HUMAN;tr|F8WDT3|F8WDT3_HUMAN;tr|F8WAV5|F8WAV5_HUMAN;tr|F8WAX2|F8WAX2_HUMAN;tr|H7C4X2|H7C4X2_HUMAN;tr|C9J0F2|C9J0F2_HUMAN	;;;;;;	12	6	6	6	45.4	24.636	105630000	80963000	93296500	112000000	64871000	88435500	1.05497	0.871832
Q3B7A7	GART	tr|Q3B7A7|Q3B7A7_HUMAN;sp|P22102|PUR2_HUMAN;tr|Q59HH3|Q59HH3_HUMAN;tr|Q15374|Q15374_HUMAN;tr|F8WD69|F8WD69_HUMAN;tr|B4DJ93|B4DJ93_HUMAN;tr|C9JBJ1|C9JBJ1_HUMAN;tr|C9JTV6|C9JTV6_HUMAN;tr|O14660|O14660_HUMAN;tr|C9JZG2|C9JZG2_HUMAN;tr|C9JKQ7|C9JKQ7_HUMAN;tr|H7C366|H7C366_HUMAN;tr|A0A140TA71|A0A140TA71_HUMAN;tr|Q71VH3|Q71VH3_HUMAN	;;;	14	21	21	21	30.3	107.72	81756000	40053000	60904500	191240000	126910000	159075000	0.382867	0.1246
A0A024R1A3	UBE1	tr|A0A024R1A3|A0A024R1A3_HUMAN;sp|P22314|UBA1_HUMAN;tr|B4DDE4|B4DDE4_HUMAN;tr|B4DL67|B4DL67_HUMAN;tr|Q5JRR9|Q5JRR9_HUMAN;tr|Q5JRS0|Q5JRS0_HUMAN;tr|Q5JRR6|Q5JRR6_HUMAN;tr|B3KUJ2|B3KUJ2_HUMAN;tr|Q5JRS2|Q5JRS2_HUMAN;tr|Q5JRS1|Q5JRS1_HUMAN;tr|Q5JRS3|Q5JRS3_HUMAN;tr|Q8WY81|Q8WY81_HUMAN	;;	12	31	31	31	37.3	117.85	1867000000	1283400000	1575200000	881740000	768130000	824935000	1.90948	0.127626
P22528	SPRR1B	sp|P22528|SPR1B_HUMAN;tr|Q2I377|Q2I377_HUMAN;sp|P35321|SPR1A_HUMAN	;;	3	4	4	2	61.8	9.8875	28767000	16580000	22673500	33826000	68255000	51040500	0.444226	0.26054
P22626	HNRNPA2B1	sp|P22626|ROA2_HUMAN;tr|A0A384NL58|A0A384NL58_HUMAN;tr|A0A024RA28|A0A024RA28_HUMAN;tr|A0A087WUI2|A0A087WUI2_HUMAN;tr|I6L957|I6L957_HUMAN	;;;;	5	15	15	14	51.8	37.429	73346000	73059000	73202500	532310000	154510000	343410000	0.213164	0.288875
B4DXU9		tr|B4DXU9|B4DXU9_HUMAN;tr|B4DXN5|B4DXN5_HUMAN;sp|P22732|GTR5_HUMAN;tr|B4DT82|B4DT82_HUMAN;tr|B4DU31|B4DU31_HUMAN;tr|B4DXM7|B4DXM7_HUMAN;tr|B4DG19|B4DG19_HUMAN;tr|K7EQI3|K7EQI3_HUMAN;tr|K7EJZ0|K7EJZ0_HUMAN;tr|K7EIT1|K7EIT1_HUMAN;tr|A0A140VJK5|A0A140VJK5_HUMAN;tr|K7EJR1|K7EJR1_HUMAN;tr|B4DIU4|B4DIU4_HUMAN	;;;;;;	13	9	9	9	14.7	51.496	3365000000	2376100000	2870550000	777410000	829910000	803660000	3.57185	0.0528787
B0AZN7		tr|B0AZN7|B0AZN7_HUMAN;tr|B0AZM8|B0AZM8_HUMAN;tr|A8K5N5|A8K5N5_HUMAN;sp|P22735|TGM1_HUMAN;tr|B4DRV1|B4DRV1_HUMAN;tr|H0YMQ8|H0YMQ8_HUMAN;tr|H0YLT9|H0YLT9_HUMAN	;;;;	7	9	9	9	12.9	89.798	13603000	45766000	29684500	36967000	91163000	64065000	0.46335	0.389157
P22748	CA4	sp|P22748|CAH4_HUMAN;tr|K7EKY5|K7EKY5_HUMAN;tr|K7EIH9|K7EIH9_HUMAN;tr|K7ENI8|K7ENI8_HUMAN	;	4	12	12	12	41.3	35.032	1312900000	653650000	983275000	89830000	206200000	148015000	6.64308	0.130001
P22891	PROZ	sp|P22891|PROZ_HUMAN;tr|B0YJC6|B0YJC6_HUMAN	;	2	11	11	11	43.2	44.743	1667800000	1124100000	1395950000	636930000	278490000	457710000	3.04986	0.102292
Q9BSV4	SFPQ	tr|Q9BSV4|Q9BSV4_HUMAN;tr|Q86VG2|Q86VG2_HUMAN;tr|A0A384N5Z8|A0A384N5Z8_HUMAN;sp|P23246|SFPQ_HUMAN;tr|Q6PIX2|Q6PIX2_HUMAN;tr|H0Y9K7|H0Y9K7_HUMAN	;;;;	6	10	10	9	21.1	68.63	43844000	19039000	31441500	212600000	82194000	147397000	0.213312	0.222741
V9HWC6	HEL-S-39	tr|V9HWC6|V9HWC6_HUMAN;sp|P23284|PPIB_HUMAN	;	2	7	7	7	31.2	22.742	156870000	164960000	160915000	152770000	46388000	99579000	1.61595	0.369157
A0A024R6K8	WARS	tr|A0A024R6K8|A0A024R6K8_HUMAN;sp|P23381|SYWC_HUMAN;tr|H0YJP3|H0YJP3_HUMAN;tr|G3V423|G3V423_HUMAN;tr|G3V5U1|G3V5U1_HUMAN;tr|G3V456|G3V456_HUMAN;tr|B4DTK8|B4DTK8_HUMAN;tr|G3V277|G3V277_HUMAN;tr|G3V3H8|G3V3H8_HUMAN;tr|G3V3Y5|G3V3Y5_HUMAN	;	10	5	5	5	14	53.165	76195000	110690000	93442500	63096000	14170000	38633000	2.41872	0.208556
E9PPU1	RPS3	tr|E9PPU1|E9PPU1_HUMAN;sp|P23396|RS3_HUMAN;tr|F2Z2S8|F2Z2S8_HUMAN;tr|H0YF32|H0YF32_HUMAN;tr|H0YCJ7|H0YCJ7_HUMAN;tr|H0YEU2|H0YEU2_HUMAN;tr|E9PL09|E9PL09_HUMAN;tr|Q53G83|Q53G83_HUMAN;tr|E9PQ96|E9PQ96_HUMAN;tr|E9PJH4|E9PJH4_HUMAN;tr|E9PK82|E9PK82_HUMAN;tr|E9PSF4|E9PSF4_HUMAN;tr|A7E2S3|A7E2S3_HUMAN;tr|Q9NQS8|Q9NQS8_HUMAN;tr|H0YES8|H0YES8_HUMAN;tr|E9PQX2|E9PQX2_HUMAN	;;;;;;;	16	7	7	7	45.6	17.407	25492000	46747000	36119500	94761000	59378000	77069500	0.468661	0.185672
P23490	LORICRIN	sp|P23490|LORI_HUMAN;tr|Q6FHY3|Q6FHY3_HUMAN;tr|O60354|O60354_HUMAN	;;	3	3	3	3	7.7	25.76	18690000	7401200	13045600	17210000	47550000	32380000	0.402891	0.354729
A0A384MTQ3		tr|A0A384MTQ3|A0A384MTQ3_HUMAN;sp|P23526|SAHH_HUMAN;tr|Q1RMG2|Q1RMG2_HUMAN	;;	3	17	17	17	39.8	47.716	3062700000	1845900000	2454300000	413690000	449620000	431655000	5.68579	0.0798589
V9HWI5	HEL-S-15	tr|V9HWI5|V9HWI5_HUMAN;sp|P23528|COF1_HUMAN;tr|G3V1A4|G3V1A4_HUMAN;tr|E9PK25|E9PK25_HUMAN;tr|E9PP50|E9PP50_HUMAN;tr|E9PQB7|E9PQB7_HUMAN;tr|B4E112|B4E112_HUMAN;tr|E9PLJ3|E9PLJ3_HUMAN;tr|E9PS23|E9PS23_HUMAN	;;;;;;;;	9	13	13	10	72.3	18.502	2980100000	1943600000	2461850000	975240000	631280000	803260000	3.06482	0.0934421
B4DEP6		tr|B4DEP6|B4DEP6_HUMAN;sp|P23588|IF4B_HUMAN;tr|E7EX17|E7EX17_HUMAN;tr|B4DRM3|B4DRM3_HUMAN;tr|F8W0K0|F8W0K0_HUMAN;tr|F8VYE9|F8VYE9_HUMAN;tr|F8VSC7|F8VSC7_HUMAN;tr|F8VP89|F8VP89_HUMAN;tr|Q7Z5Y0|Q7Z5Y0_HUMAN;tr|F8VX11|F8VX11_HUMAN;tr|B4DS01|B4DS01_HUMAN;tr|F8VRU1|F8VRU1_HUMAN	;;;	12	5	5	5	11.1	66.127	20080000	6111900	13095950	68503000	12717000	40610000	0.322481	0.43961
A0A024R3W7	EEF1B2	tr|A0A024R3W7|A0A024R3W7_HUMAN;sp|P24534|EF1B_HUMAN;tr|A4D1M6|A4D1M6_HUMAN;tr|C9JZW3|C9JZW3_HUMAN;tr|F2Z2G2|F2Z2G2_HUMAN;tr|F8WF65|F8WF65_HUMAN	;;	6	8	7	7	54.7	24.763	84274000	127430000	105852000	364640000	180920000	272780000	0.388049	0.21891
P24666	ACP1	sp|P24666|PPAC_HUMAN;tr|Q59EH3|Q59EH3_HUMAN;tr|G5E9R5|G5E9R5_HUMAN;tr|A0A140VK37|A0A140VK37_HUMAN;tr|F2Z2Q9|F2Z2Q9_HUMAN;tr|O75702|O75702_HUMAN;tr|D3YTI2|D3YTI2_HUMAN	;;;;;	7	4	4	4	31.6	18.042	600240000	16595000	308417500	22393000	26128000	24260500	12.7127	0.432902
A0A140VJX1		tr|A0A140VJX1|A0A140VJX1_HUMAN;sp|P24752|THIL_HUMAN;tr|A0A5F9ZHL1|A0A5F9ZHL1_HUMAN;tr|A0A5F9ZHJ7|A0A5F9ZHJ7_HUMAN;tr|A0A5F9ZHH9|A0A5F9ZHH9_HUMAN;tr|A0A5F9ZHD4|A0A5F9ZHD4_HUMAN;tr|A0A5F9ZI66|A0A5F9ZI66_HUMAN;tr|A0A5F9ZHJ0|A0A5F9ZHJ0_HUMAN;tr|A0A5F9ZHL7|A0A5F9ZHL7_HUMAN;tr|H0YEL7|H0YEL7_HUMAN;tr|E9PRQ6|E9PRQ6_HUMAN	;;;;;;;	11	7	7	7	19.9	45.199	36739000	23177000	29958000	94343000	35377000	64860000	0.461887	0.36788
F5H7V9	TNC	tr|F5H7V9|F5H7V9_HUMAN;tr|D3YHM4|D3YHM4_HUMAN;tr|A7MBN2|A7MBN2_HUMAN;tr|E9PC84|E9PC84_HUMAN;tr|J3QSU6|J3QSU6_HUMAN;tr|A0A024R884|A0A024R884_HUMAN;sp|P24821|TENA_HUMAN;tr|Q4LE33|Q4LE33_HUMAN;tr|H0YGZ3|H0YGZ3_HUMAN;tr|B4E1W8|B4E1W8_HUMAN	;;;;;;;	10	7	7	7	6.4	201.14	39777000	129290000	84533500	15100000	5276400	10188200	8.2972	0.240495
P24855	DNASE1	sp|P24855|DNAS1_HUMAN;tr|I3L0Z9|I3L0Z9_HUMAN;tr|I3L4B8|I3L4B8_HUMAN;tr|I3L298|I3L298_HUMAN;tr|A0A089NFS3|A0A089NFS3_HUMAN;tr|I3L530|I3L530_HUMAN;tr|I3L4C7|I3L4C7_HUMAN		7	7	7	7	35.5	31.433	336150000	2125900000	1231025000	24382000	85085000	54733500	22.4913	0.319404
Q53HJ4		tr|Q53HJ4|Q53HJ4_HUMAN;tr|B2R7C5|B2R7C5_HUMAN;tr|A0A0S2Z4T1|A0A0S2Z4T1_HUMAN;sp|P25205|MCM3_HUMAN;tr|Q8NHX6|Q8NHX6_HUMAN;tr|A0A0S2Z492|A0A0S2Z492_HUMAN;tr|J3KQ69|J3KQ69_HUMAN;tr|B4DUQ9|B4DUQ9_HUMAN;tr|A0A499FHX9|A0A499FHX9_HUMAN;tr|B4DS46|B4DS46_HUMAN;tr|Q7Z6P5|Q7Z6P5_HUMAN	;;;;;;;;;	11	14	14	14	20.2	90.98	84865000	25235000	55050000	128480000	30214000	79347000	0.693788	0.713584
P25398	RPS12	sp|P25398|RS12_HUMAN		1	5	5	5	45.5	14.515	51671000	35855000	43763000	70417000	64329000	67373000	0.649563	0.108286
V9HW26	HEL-S-123m	tr|V9HW26|V9HW26_HUMAN;sp|P25705|ATPA_HUMAN;tr|K7EK77|K7EK77_HUMAN;tr|K7ERX7|K7ERX7_HUMAN;tr|B4DGW3|B4DGW3_HUMAN;tr|K7EJP1|K7EJP1_HUMAN;tr|K7ENJ4|K7ENJ4_HUMAN;tr|K7EQH4|K7EQH4_HUMAN;tr|K7ESA0|K7ESA0_HUMAN	;;	9	17	17	17	34.2	59.75	119230000	247200000	183215000	272250000	472970000	372610000	0.491707	0.252534
P25786	PSMA1	sp|P25786|PSA1_HUMAN;tr|V9HW55|V9HW55_HUMAN;tr|F5GX11|F5GX11_HUMAN;tr|B4E0X6|B4E0X6_HUMAN;tr|B4DEV8|B4DEV8_HUMAN	;;;;	5	7	7	7	31.2	29.555	110940000	63637000	87288500	40840000	98752000	69796000	1.25062	0.68591
Q53GF5		tr|Q53GF5|Q53GF5_HUMAN;tr|A0A024RA52|A0A024RA52_HUMAN;sp|P25787|PSA2_HUMAN;tr|H7C402|H7C402_HUMAN;tr|H3BT36|H3BT36_HUMAN;tr|C9JCK5|C9JCK5_HUMAN	;;	6	3	3	3	23.5	25.84	80994000	166750000	123872000	12613000	28680000	20646500	5.99966	0.141622
Q6IB71	PSMA3	tr|Q6IB71|Q6IB71_HUMAN;tr|A0A140VK43|A0A140VK43_HUMAN;sp|P25788|PSA3_HUMAN;tr|G3V3W4|G3V3W4_HUMAN;tr|G3V5N4|G3V5N4_HUMAN;tr|G3V4X5|G3V4X5_HUMAN	;;	6	5	5	5	25.1	28.415	62593000	47499000	55046000	32699000	22079000	27389000	2.00978	0.095624
H0YMZ1	PSMA4	tr|H0YMZ1|H0YMZ1_HUMAN;tr|H0YN18|H0YN18_HUMAN;tr|H0YL69|H0YL69_HUMAN;tr|B2RDG0|B2RDG0_HUMAN;sp|P25789|PSA4_HUMAN;tr|H0YKT8|H0YKT8_HUMAN;tr|H0YMA1|H0YMA1_HUMAN;tr|H0YKS0|H0YKS0_HUMAN;tr|H0YLS6|H0YLS6_HUMAN;tr|H0YLC2|H0YLC2_HUMAN;tr|H0YMI6|H0YMI6_HUMAN	;;;;;;	11	3	3	3	21.8	24.526	26232000	13295000	19763500	22556000	26425000	24490500	0.806986	0.556325
P25815	S100P	sp|P25815|S100P_HUMAN		1	2	2	2	24.2	10.4	555970000	340030000	448000000	76876000	62426000	69651000	6.43207	0.0729619
B4E0H8		tr|B4E0H8|B4E0H8_HUMAN;tr|A0A140VJM0|A0A140VJM0_HUMAN;sp|P26006|ITA3_HUMAN;tr|Q59F03|Q59F03_HUMAN;tr|D6R9X8|D6R9X8_HUMAN;tr|B4DDT0|B4DDT0_HUMAN;tr|K7EMU3|K7EMU3_HUMAN;tr|H0YA49|H0YA49_HUMAN;tr|H0YA32|H0YA32_HUMAN	;;;	9	13	13	13	12.3	115.17	698620000	227200000	462910000	30038000	231690000	130864000	3.53734	0.324608
V9HWC0	HEL70	tr|V9HWC0|V9HWC0_HUMAN;sp|P26038|MOES_HUMAN;tr|Q6PJT4|Q6PJT4_HUMAN;tr|V9GZ54|V9GZ54_HUMAN	;;	4	36	27	18	56.3	67.819	6501200000	3343600000	4922400000	1000300000	879060000	939680000	5.23838	0.127875
K7ENG2	U2AF2	tr|K7ENG2|K7ENG2_HUMAN;sp|P26368|U2AF2_HUMAN;tr|B5BU25|B5BU25_HUMAN	;;	3	8	8	8	41.7	33.901	3278500	1875900	2577200	232010000	72219000	152114500	0.0169425	0.202158
P26599	PTBP1	sp|P26599|PTBP1_HUMAN;tr|A0A0U1RRM4|A0A0U1RRM4_HUMAN;tr|A6NLN1|A6NLN1_HUMAN;tr|Q59H49|Q59H49_HUMAN;tr|K7EKJ7|K7EKJ7_HUMAN;tr|K7ES59|K7ES59_HUMAN;tr|A0A0D9SF20|A0A0D9SF20_HUMAN;tr|K7ELW5|K7ELW5_HUMAN;tr|A0A087WUW5|A0A087WUW5_HUMAN;tr|K7EK45|K7EK45_HUMAN;tr|A0A024R163|A0A024R163_HUMAN;sp|O95758|PTBP3_HUMAN;tr|A0A087WU68|A0A087WU68_HUMAN;tr|X6R242|X6R242_HUMAN	;;;;	14	12	12	12	29.8	57.221	20060000	11889000	15974500	241650000	118200000	179925000	0.0887842	0.117743
B2RDX5		tr|B2RDX5|B2RDX5_HUMAN;tr|Q53GX7|Q53GX7_HUMAN;sp|P26639|SYTC_HUMAN;tr|Q5M7Z9|Q5M7Z9_HUMAN;tr|B4DKZ9|B4DKZ9_HUMAN;tr|B3KTN2|B3KTN2_HUMAN;tr|D6R9F8|D6R9F8_HUMAN;tr|D6RBR8|D6RBR8_HUMAN;tr|D6RCA5|D6RCA5_HUMAN;tr|D6RDJ6|D6RDJ6_HUMAN	;;;;;	10	10	10	10	16.9	82.113	103790000	99558000	101674000	100940000	39179000	70059500	1.45125	0.41451
Q53YD7	EEF1G	tr|Q53YD7|Q53YD7_HUMAN;sp|P26641|EF1G_HUMAN;tr|B4DUP0|B4DUP0_HUMAN;tr|B4DUK7|B4DUK7_HUMAN;tr|Q2F838|Q2F838_HUMAN;tr|B4DSR4|B4DSR4_HUMAN	;;	6	14	14	14	33.4	50.118	364270000	161850000	263060000	647880000	435080000	541480000	0.485817	0.198427
P26992	CNTFR	sp|P26992|CNTFR_HUMAN;tr|A0A0A0N0N2|A0A0A0N0N2_HUMAN;tr|B3KXJ2|B3KXJ2_HUMAN;tr|Q5T8H6|Q5T8H6_HUMAN	;;;	4	4	4	4	19.4	40.633	24178000	146040000	85109000	43132000	15902000	29517000	2.88339	0.467192
Q53FB5		tr|Q53FB5|Q53FB5_HUMAN;sp|P27216|ANX13_HUMAN;tr|Q6FHB6|Q6FHB6_HUMAN;tr|A8K2L6|A8K2L6_HUMAN;tr|E5RIN3|E5RIN3_HUMAN	;;;	5	12	11	11	45.3	35.343	87123000	234050000	160586500	50281000	112190000	81235500	1.9768	0.424429
P27348	YWHAQ	sp|P27348|1433T_HUMAN;tr|E9PG15|E9PG15_HUMAN;tr|B4DMT8|B4DMT8_HUMAN;tr|Q53S41|Q53S41_HUMAN;tr|B4DY04|B4DY04_HUMAN;tr|Q53RR5|Q53RR5_HUMAN;tr|Q3YBA8|Q3YBA8_HUMAN	;;;;	7	12	8	8	53.1	27.764	501980000	1231800000	866890000	346250000	341850000	344050000	2.51966	0.288301
P27482	CALML3	sp|P27482|CALL3_HUMAN		1	6	4	4	45.6	16.891	25339000	8413400	16876200	7146200	32577000	19861600	0.84969	0.863094
P27487	DPP4	sp|P27487|DPP4_HUMAN;tr|F8WE17|F8WE17_HUMAN;tr|H7C1N5|H7C1N5_HUMAN;tr|F8WBB6|F8WBB6_HUMAN		4	39	39	39	45.3	88.278	43965000000	22796000000	33380500000	5689000000	16031000000	10860000000	3.07371	0.196063
Q53G71		tr|Q53G71|Q53G71_HUMAN;tr|V9HW88|V9HW88_HUMAN;sp|P27797|CALR_HUMAN;tr|B4DHR1|B4DHR1_HUMAN;tr|K7EJB9|K7EJB9_HUMAN;tr|B4E2Y9|B4E2Y9_HUMAN;tr|K7EL50|K7EL50_HUMAN	;;;;;	7	12	12	12	43.3	46.918	538100000	333760000	435930000	532950000	206240000	369595000	1.17948	0.763462
P27824	CANX	sp|P27824|CALX_HUMAN;tr|H0Y9Q7|H0Y9Q7_HUMAN;tr|Q16094|Q16094_HUMAN;tr|D6RB85|D6RB85_HUMAN;tr|D6RDP7|D6RDP7_HUMAN;tr|D6RGY2|D6RGY2_HUMAN;tr|Q6ZP56|Q6ZP56_HUMAN;tr|D6RAU8|D6RAU8_HUMAN;tr|D6RAQ8|D6RAQ8_HUMAN;tr|D6RFL1|D6RFL1_HUMAN;tr|H0Y9H1|H0Y9H1_HUMAN;tr|D6RHJ3|D6RHJ3_HUMAN;tr|D6RD16|D6RD16_HUMAN		13	17	17	17	37	67.567	195700000	144460000	170080000	492400000	303350000	397875000	0.427471	0.145541
Q5U0A0		tr|Q5U0A0|Q5U0A0_HUMAN;tr|A0A109NGN6|A0A109NGN6_HUMAN;sp|P28066|PSA5_HUMAN	;;	3	7	7	7	36.9	26.425	178400000	98001000	138200500	70169000	72553000	71361000	1.93664	0.23841
F6UB75		tr|F6UB75|F6UB75_HUMAN;tr|A0A140T9U6|A0A140T9U6_HUMAN;tr|A0A140T9T8|A0A140T9T8_HUMAN;tr|A0A140T9R2|A0A140T9R2_HUMAN;tr|A0A140T9R0|A0A140T9R0_HUMAN;tr|A0A140T9I2|A0A140T9I2_HUMAN;tr|A0A140T9C9|A0A140T9C9_HUMAN;tr|A0A140T926|A0A140T926_HUMAN;tr|E9PD01|E9PD01_HUMAN;tr|B4DJ08|B4DJ08_HUMAN;tr|A0A0G2JIJ2|A0A0G2JIJ2_HUMAN;tr|A0A0G2JI43|A0A0G2JI43_HUMAN;tr|X5CKA5|X5CKA5_HUMAN;tr|A0A1V0E3P2|A0A1V0E3P2_HUM…	;;;;;;;;;;;;;;;;;;;;	21	4	4	4	31.4	19.438	101700000	41817000	71758500	11495000	10535000	11015000	6.51462	0.179683
A0A140VK46		tr|A0A140VK46|A0A140VK46_HUMAN;sp|P28070|PSB4_HUMAN;tr|B4DFL3|B4DFL3_HUMAN	;	3	3	3	3	15.5	29.204	45660000	13784000	29722000	22557000	13395000	17976000	1.65343	0.552181
Q6IAT9	PSMB6	tr|Q6IAT9|Q6IAT9_HUMAN;sp|P28072|PSB6_HUMAN;tr|I3L3X7|I3L3X7_HUMAN;tr|A0A087X2I4|A0A087X2I4_HUMAN	;;;	4	2	2	2	8.8	25.357	20975000	17003000	18989000	19541000	22132000	20836500	0.911333	0.517449
P28074	PSMB5	sp|P28074|PSB5_HUMAN;tr|A0A140VJS7|A0A140VJS7_HUMAN;tr|H0YJM8|H0YJM8_HUMAN	;	3	5	5	5	24	28.48	109550000	57535000	83542500	45221000	33009000	39115000	2.13582	0.238203
H7C2Z6	GCA	tr|H7C2Z6|H7C2Z6_HUMAN;tr|H7BXD5|H7BXD5_HUMAN;tr|B7Z322|B7Z322_HUMAN;sp|P28676|GRAN_HUMAN;tr|C9JIZ3|C9JIZ3_HUMAN;tr|C9JWQ8|C9JWQ8_HUMAN	;;;;	6	6	6	6	50	16.712	235560000	133120000	184340000	48752000	118490000	83621000	2.20447	0.245566
V9HW38	HEL-S-106	tr|V9HW38|V9HW38_HUMAN;sp|P28838|AMPL_HUMAN;tr|B4DQG5|B4DQG5_HUMAN;tr|H0Y9Q1|H0Y9Q1_HUMAN;tr|H0Y983|H0Y983_HUMAN	;;	5	22	22	22	54.1	56.049	1682500000	786430000	1234465000	129810000	159810000	144810000	8.52472	0.135649
P29373	CRABP2	sp|P29373|RABP2_HUMAN		1	1	1	1	11.6	15.693	79269000	34284000	56776500	10431000	19624000	15027500	3.77817	0.210603
V9HWD9	HEL107	tr|V9HWD9|V9HWD9_HUMAN;tr|Q53EM5|Q53EM5_HUMAN;sp|P29401|TKT_HUMAN;tr|B4E022|B4E022_HUMAN;tr|B3KSI4|B3KSI4_HUMAN;tr|A0A0B4J1R6|A0A0B4J1R6_HUMAN;tr|A0A0K0K1H9|A0A0K0K1H9_HUMAN;tr|B3KPZ8|B3KPZ8_HUMAN;tr|B4DVU1|B4DVU1_HUMAN;tr|E9PFF2|E9PFF2_HUMAN;tr|A0A0S2Z5C0|A0A0S2Z5C0_HUMAN;tr|F8W888|F8W888_HUMAN;tr|Q6MZE3|Q6MZE3_HUMAN;tr|A0A0S2Z4T2|A0A0S2Z4T2_HUMAN;tr|F8WAX4|F8WAX4_HUMAN	;;;;;;;;	15	19	19	19	48.3	67.877	1048300000	561880000	805090000	466560000	329850000	398205000	2.0218	0.248571
P29508	SERPINB3	sp|P29508|SPB3_HUMAN		1	13	13	0	33.3	44.564	11832000	416510000	214171000	13645000	135200000	74422500	2.87777	0.576324
B2R815		tr|B2R815|B2R815_HUMAN;tr|A0A024R6I9|A0A024R6I9_HUMAN;sp|P29622|KAIN_HUMAN	;;	3	11	11	11	33	48.525	1590800000	2839000000	2214900000	58090000	83117000	70603500	31.371	0.075298
P29692	EEF1D	sp|P29692|EF1D_HUMAN;tr|D3DWK1|D3DWK1_HUMAN;tr|B2RAR6|B2RAR6_HUMAN;tr|E9PRY8|E9PRY8_HUMAN;tr|E9PK01|E9PK01_HUMAN;tr|Q9BW34|Q9BW34_HUMAN;tr|E9PQZ1|E9PQZ1_HUMAN;tr|H0YE72|H0YE72_HUMAN;tr|A0A087X1X7|A0A087X1X7_HUMAN;tr|Q71RH4|Q71RH4_HUMAN;tr|Q9H7G6|Q9H7G6_HUMAN;tr|H0YE58|H0YE58_HUMAN;tr|E9PQ49|E9PQ49_HUMAN;tr|E9PI39|E9PI39_HUMAN;tr|E9PMW7|E9PMW7_HUMAN;tr|E9PPR1|E9PPR1_HUMAN;tr|E9PL12|E9PL12_HUMAN;tr…	;;;;;;;;;;;;;	27	10	10	9	44.8	31.121	192260000	97316000	144788000	282110000	253810000	267960000	0.540334	0.130757
P29966	MARCKS	sp|P29966|MARCS_HUMAN;tr|Q6NVI1|Q6NVI1_HUMAN;tr|Q05C82|Q05C82_HUMAN	;	3	7	7	7	41.3	31.554	230090000	103580000	166835000	61510000	92922000	77216000	2.16063	0.302894
B4DNW4		tr|B4DNW4|B4DNW4_HUMAN;tr|B2R6P2|B2R6P2_HUMAN;tr|A0A024RA31|A0A024RA31_HUMAN;sp|P29972|AQP1_HUMAN;tr|B4E220|B4E220_HUMAN;tr|K7N7A8|K7N7A8_HUMAN;tr|Q6JSD7|Q6JSD7_HUMAN;tr|Q6JSD8|Q6JSD8_HUMAN;tr|A0A494C1U4|A0A494C1U4_HUMAN;tr|B4DW35|B4DW35_HUMAN;tr|A0A494C115|A0A494C115_HUMAN;tr|B4DPF5|B4DPF5_HUMAN;tr|B4DVA2|B4DVA2_HUMAN;tr|B4E3E3|B4E3E3_HUMAN;tr|B4F4P6|B4F4P6_HUMAN;tr|A0A0M7BEW0|A0A0M7BEW0_HUMAN;t…	;;;;;;;;;;;;;;;	17	3	3	3	16.5	26.875	1331200000	957590000	1144395000	494200000	734570000	614385000	1.86267	0.139748
Q59FM5		tr|Q59FM5|Q59FM5_HUMAN;sp|P29992|GNA11_HUMAN;tr|K7EL62|K7EL62_HUMAN;sp|O95837|GNA14_HUMAN;tr|A0A087WVZ3|A0A087WVZ3_HUMAN;tr|Q99061|Q99061_HUMAN	;;	6	14	13	9	44.5	41.891	2371100000	1347900000	1859500000	292900000	538600000	415750000	4.47264	0.111108
Q53Y51	DDT	tr|Q53Y51|Q53Y51_HUMAN;sp|P30046|DOPD_HUMAN;tr|B4DJQ7|B4DJQ7_HUMAN;tr|A0A0F7RPW6|A0A0F7RPW6_HUMAN;sp|A6NHG4|DDTL_HUMAN;tr|B5MC82|B5MC82_HUMAN;tr|B4E259|B4E259_HUMAN;tr|J3KQ18|J3KQ18_HUMAN;tr|A0A0F7RQT4|A0A0F7RQT4_HUMAN;tr|H7C342|H7C342_HUMAN	;;;;;;;	10	6	6	6	52.5	12.712	356340000	519950000	438145000	131880000	140930000	136405000	3.21209	0.0664604
P30050	RPL12	sp|P30050|RL12_HUMAN;tr|Q59FI9|Q59FI9_HUMAN;tr|D3DS95|D3DS95_HUMAN;tr|Q76P68|Q76P68_HUMAN	;	4	4	4	4	35.8	17.818	34686000	22334000	28510000	61790000	29246000	45518000	0.626346	0.431521
P30085	CMPK1	sp|P30085|KCY_HUMAN;tr|B4DDL4|B4DDL4_HUMAN;tr|Q5T0D2|Q5T0D2_HUMAN;tr|A0A494BXC7|A0A494BXC7_HUMAN;tr|B4DFW6|B4DFW6_HUMAN;tr|E9PJD2|E9PJD2_HUMAN	;;;;	6	9	9	9	51	22.222	274550000	156210000	215380000	65491000	51657000	58574000	3.67706	0.119095
B3KQT9		tr|B3KQT9|B3KQT9_HUMAN;tr|V9HVY3|V9HVY3_HUMAN;sp|P30101|PDIA3_HUMAN;tr|B3KQT2|B3KQT2_HUMAN;tr|B4DJ98|B4DJ98_HUMAN;tr|B4DDM1|B4DDM1_HUMAN	;;;;	6	19	19	15	52.7	54.102	200850000	169890000	185370000	273200000	74828000	174014000	1.06526	0.920265
P30530	AXL	sp|P30530|UFO_HUMAN;tr|M0R0W6|M0R0W6_HUMAN	;	2	4	4	4	5.4	98.336	118620000	95454000	107037000	55276000	20216000	37746000	2.83572	0.0809417
A0A1B0GWJ0	ADSL	tr|A0A1B0GWJ0|A0A1B0GWJ0_HUMAN;tr|A0A1B0GTJ7|A0A1B0GTJ7_HUMAN;tr|X5D8S6|X5D8S6_HUMAN;tr|Q71UA4|Q71UA4_HUMAN;sp|P30566|PUR8_HUMAN;tr|B4DP46|B4DP46_HUMAN;tr|A0A0A6YY92|A0A0A6YY92_HUMAN;tr|B4DUM2|B4DUM2_HUMAN;tr|A0A096LNY6|A0A096LNY6_HUMAN;tr|A0A1B0GWF8|A0A1B0GWF8_HUMAN;tr|A8K4X6|A8K4X6_HUMAN;tr|A0A096LNY5|A0A096LNY5_HUMAN;tr|X5DP48|X5DP48_HUMAN;tr|X5D2Z4|X5D2Z4_HUMAN;tr|A0A1B0GTG9|A0A1B0GTG9_HUMAN;…	;;;;;;;;;;;;;;	25	4	4	4	12.9	54.465	40449000	4133800	22291400	28295000	12973000	20634000	1.08032	0.940638
C9J0K6	SRI	tr|C9J0K6|C9J0K6_HUMAN;sp|P30626|SORCN_HUMAN;tr|B4DHQ6|B4DHQ6_HUMAN;tr|Q75MZ6|Q75MZ6_HUMAN;tr|E9PG82|E9PG82_HUMAN	;;	5	11	11	11	70.3	17.605	1369600000	577370000	973485000	342800000	559640000	451220000	2.15745	0.331355
P31151	S100A7	sp|P31151|S10A7_HUMAN;sp|Q86SG5|S1A7A_HUMAN	;	2	4	4	4	41.6	11.471	30769000	42892000	36830500	50224000	139010000	94617000	0.389259	0.326159
B4DEX8	MAT2A	tr|B4DEX8|B4DEX8_HUMAN;tr|A0A140VJP5|A0A140VJP5_HUMAN;sp|P31153|METK2_HUMAN;tr|B4DFQ8|B4DFQ8_HUMAN;tr|B4E1K2|B4E1K2_HUMAN;tr|B4DN74|B4DN74_HUMAN	;;	6	6	6	5	23.2	39.71	275650000	180300000	227975000	92424000	42791000	67607500	3.37204	0.0963636
P31431	SDC4	sp|P31431|SDC4_HUMAN;tr|M1VE83|M1VE83_HUMAN;tr|M1VKI3|M1VKI3_HUMAN;tr|B4E1S6|B4E1S6_HUMAN;tr|M1VRM8|M1VRM8_HUMAN	;;;	5	3	3	3	18.2	21.641	208090000	86178000	147134000	6145800	26447000	16296400	9.02862	0.168439
P31639	SLC5A2	sp|P31639|SC5A2_HUMAN;tr|Q8WY15|Q8WY15_HUMAN;tr|H3BP44|H3BP44_HUMAN	;	3	11	11	11	16.7	72.896	644040000	540130000	592085000	277250000	357980000	317615000	1.86416	0.0529383
P31689	DNAJA1	sp|P31689|DNJA1_HUMAN;tr|B7Z5C0|B7Z5C0_HUMAN;tr|Q9NXZ8|Q9NXZ8_HUMAN	;;	3	6	6	6	24.4	44.868	47980000	87144000	67562000	65945000	100420000	83182500	0.812214	0.610117
V9HWH7	HEL-S-70p	tr|V9HWH7|V9HWH7_HUMAN;sp|P31939|PUR9_HUMAN;tr|B2R7P8|B2R7P8_HUMAN;tr|B4DP06|B4DP06_HUMAN;tr|C9JLK0|C9JLK0_HUMAN;tr|H7C1S2|H7C1S2_HUMAN;tr|F8WEF0|F8WEF0_HUMAN	;;;	7	24	24	24	56.6	64.615	822380000	526230000	674305000	245110000	100410000	172760000	3.90313	0.0931357
E9PCY7	HNRNPH1	tr|E9PCY7|E9PCY7_HUMAN;tr|A0A384MEJ3|A0A384MEJ3_HUMAN;sp|P31943|HNRH1_HUMAN;tr|G8JLB6|G8JLB6_HUMAN;tr|H0YB39|H0YB39_HUMAN;tr|E5RGV0|E5RGV0_HUMAN;tr|D6RIT2|D6RIT2_HUMAN;tr|D6RIU0|D6RIU0_HUMAN;tr|H0YBG7|H0YBG7_HUMAN;tr|Q68DG4|Q68DG4_HUMAN;tr|H0YBD7|H0YBD7_HUMAN;tr|D6RBM0|D6RBM0_HUMAN;tr|E5RGH4|E5RGH4_HUMAN;tr|E7EQJ0|E7EQJ0_HUMAN;tr|D6RAM1|D6RAM1_HUMAN;tr|B4DP51|B4DP51_HUMAN;tr|D6R9T0|D6R9T0_HUMAN;t…	;;;;;;;;;;;	26	8	8	3	27	47.087	31363000	12432000	21897500	400480000	158220000	279350000	0.0783873	0.168234
B2CIS9	CASP14	tr|B2CIS9|B2CIS9_HUMAN;sp|P31944|CASPE_HUMAN;tr|A9UFC0|A9UFC0_HUMAN	;;	3	13	13	13	47.9	27.679	79817000	91959000	85888000	80756000	295280000	188018000	0.456807	0.442125
V9HWD6	HEL-S-1	tr|V9HWD6|V9HWD6_HUMAN;sp|P31946|1433B_HUMAN;tr|B5BU24|B5BU24_HUMAN;tr|Q4VY20|Q4VY20_HUMAN;tr|Q4VY19|Q4VY19_HUMAN;tr|A0A0J9YWE8|A0A0J9YWE8_HUMAN;tr|Q59EQ2|Q59EQ2_HUMAN;tr|A0A0J9YWZ2|A0A0J9YWZ2_HUMAN	;;	8	11	6	6	56.9	28.082	1650000000	1013500000	1331750000	456120000	479050000	467585000	2.84815	0.113203
P31947	SFN	sp|P31947|1433S_HUMAN		1	8	5	5	33.5	27.774	297900000	160900000	229400000	105790000	115530000	110660000	2.07302	0.225938
V9HW72	HEL-S-94n	tr|V9HW72|V9HW72_HUMAN;tr|A8K690|A8K690_HUMAN;sp|P31948|STIP1_HUMAN;tr|F5H783|F5H783_HUMAN;tr|F5GXD8|F5GXD8_HUMAN;tr|H0YGI8|H0YGI8_HUMAN	;;;	6	24	24	24	46.2	62.639	164480000	133120000	148800000	556320000	140920000	348620000	0.426826	0.438624
V9HWH9	HEL-S-43	tr|V9HWH9|V9HWH9_HUMAN;sp|P31949|S10AB_HUMAN;tr|B2R5H0|B2R5H0_HUMAN	;;	3	5	5	5	49.5	11.74	867900000	334890000	601395000	127480000	188100000	157790000	3.81136	0.239975
V9HW12	HEL-S-2a	tr|V9HW12|V9HW12_HUMAN;sp|P32119|PRDX2_HUMAN;tr|B4DF70|B4DF70_HUMAN;tr|A6NIW5|A6NIW5_HUMAN;tr|A0A024R7F2|A0A024R7F2_HUMAN	;;	5	14	13	13	65.7	21.892	1578400000	758430000	1168415000	446570000	495590000	471080000	2.48029	0.231632
V9HW29	HEL-S-61	tr|V9HW29|V9HW29_HUMAN;sp|P33176|KINH_HUMAN;tr|D3DRX6|D3DRX6_HUMAN;tr|M1VE91|M1VE91_HUMAN;tr|C1PHA2|C1PHA2_HUMAN;tr|A8K048|A8K048_HUMAN;tr|M1V490|M1V490_HUMAN;tr|M1VRN1|M1VRN1_HUMAN;tr|M1VPF9|M1VPF9_HUMAN;tr|M1VKJ2|M1VKJ2_HUMAN;tr|M1V481|M1V481_HUMAN;tr|M1VPF7|M1VPF7_HUMAN;tr|M1VRN0|M1VRN0_HUMAN;tr|M1VKI9|M1VKI9_HUMAN;tr|M1VE89|M1VE89_HUMAN;tr|Q6P164|Q6P164_HUMAN;tr|Q2TA90|Q2TA90_HUMAN;tr|Q66K46|…	;;;;;;;;;;;;;;	36	29	29	29	35.9	109.68	580870000	366120000	473495000	147960000	179370000	163665000	2.89307	0.103904
A0A0C4DGL3	DUT	tr|A0A0C4DGL3|A0A0C4DGL3_HUMAN;tr|H0YNW5|H0YNW5_HUMAN;sp|P33316|DUT_HUMAN;tr|H0YKC5|H0YKC5_HUMAN;tr|H0YMP1|H0YMP1_HUMAN;tr|H0YMM5|H0YMM5_HUMAN;tr|H0YNJ9|H0YNJ9_HUMAN;tr|H0YKI0|H0YKI0_HUMAN	;;;;;;;	8	7	7	7	61	15.395	6846500	4733100	5789800	85617000	34399000	60008000	0.0964838	0.168672
P33908	MAN1A1	sp|P33908|MA1A1_HUMAN;tr|B3KMI5|B3KMI5_HUMAN;tr|H0Y7H1|H0Y7H1_HUMAN;sp|O60476|MA1A2_HUMAN		4	22	22	22	44.3	72.968	10340000000	5693100000	8016550000	964780000	657050000	810915000	9.88581	0.09048
E5RJB8	SDC2	tr|E5RJB8|E5RJB8_HUMAN;tr|E5RHU3|E5RHU3_HUMAN;tr|E7ESK6|E7ESK6_HUMAN;tr|E9PBI9|E9PBI9_HUMAN;tr|B7Z5H2|B7Z5H2_HUMAN;tr|B4DQ56|B4DQ56_HUMAN;tr|A0A024R9D1|A0A024R9D1_HUMAN;sp|P34741|SDC2_HUMAN	;;;;;;;	8	1	1	1	5.8	14.905	189680000	100110000	144895000	9238600	10459000	9848800	14.7119	0.0946404
P34932	HSPA4	sp|P34932|HSP74_HUMAN;tr|Q59GF8|Q59GF8_HUMAN;tr|B4DH02|B4DH02_HUMAN;tr|V9HW33|V9HW33_HUMAN;tr|B4DUS3|B4DUS3_HUMAN;tr|A0A087WYC1|A0A087WYC1_HUMAN;tr|B4DIZ3|B4DIZ3_HUMAN;tr|B4DT47|B4DT47_HUMAN;tr|B4E354|B4E354_HUMAN;tr|O14992|O14992_HUMAN;tr|A0A087WTS8|A0A087WTS8_HUMAN;tr|B4E0H6|B4E0H6_HUMAN;tr|Q7KYN0|Q7KYN0_HUMAN;tr|B0AZU6|B0AZU6_HUMAN;tr|B0AZS1|B0AZS1_HUMAN;tr|B4DSE8|B4DSE8_HUMAN;tr|B0AZT0|B0AZT0…	;;;;;;;;;;;	18	24	24	22	38.8	94.33	327190000	169030000	248110000	348020000	134110000	241065000	1.02922	0.962575
H3BPB8	MPI	tr|H3BPB8|H3BPB8_HUMAN;sp|P34949|MPI_HUMAN;tr|H3BMZ9|H3BMZ9_HUMAN;tr|Q8NHZ6|Q8NHZ6_HUMAN;tr|H3BPP3|H3BPP3_HUMAN;tr|H3BP57|H3BP57_HUMAN;tr|H3BT48|H3BT48_HUMAN;tr|H3BUZ9|H3BUZ9_HUMAN;tr|B4DFC4|B4DFC4_HUMAN;tr|H3BPU7|H3BPU7_HUMAN;tr|H3BPM5|H3BPM5_HUMAN;tr|H3BT46|H3BT46_HUMAN;tr|F5GX71|F5GX71_HUMAN;tr|B4DW50|B4DW50_HUMAN;tr|H3BUG1|H3BUG1_HUMAN;tr|H3BU66|H3BU66_HUMAN;tr|H3BN01|H3BN01_HUMAN;tr|H3BQX0|H…	;;;;;;;;;;;;;	20	5	5	5	16.1	44.45	97002000	61396000	79199000	17243000	28298000	22770500	3.47814	0.0939988
C9J712	PFN2	tr|C9J712|C9J712_HUMAN;sp|P35080|PROF2_HUMAN;tr|C9JQ45|C9JQ45_HUMAN;tr|C9J2N0|C9J2N0_HUMAN	;;;	4	3	3	1	41.8	9.7982	69390000	27874000	48632000	27627000	26323000	26975000	1.80285	0.406527
P35270	SPR	sp|P35270|SPRE_HUMAN;tr|Q93041|Q93041_HUMAN;tr|Q9UEC5|Q9UEC5_HUMAN;REV__tr|D9IVD5|D9IVD5_HUMAN;REV__tr|A0A024R241|A0A024R241_HUMAN;REV__sp|Q16649|NFIL3_HUMAN	;;;;;	6	2	2	2	8.4	28.048	8609700	18029000	13319350	4959000	12389000	8674000	1.53555	0.519701
A0A384MDM4		tr|A0A384MDM4|A0A384MDM4_HUMAN;sp|P35555|FBN1_HUMAN;tr|Q75N88|Q75N88_HUMAN;tr|Q9NP01|Q9NP01_HUMAN;tr|Q59HB9|Q59HB9_HUMAN;tr|H0YND0|H0YND0_HUMAN;tr|B4E3I6|B4E3I6_HUMAN	;;	7	5	5	5	2.1	312.24	14797000	25722000	20259500	56628000	98000000	77314000	0.262042	0.116545
P35558	PCK1	sp|P35558|PCKGC_HUMAN;tr|B4E1E8|B4E1E8_HUMAN		2	27	27	25	57.2	69.194	3304900000	1945600000	2625250000	133850000	214530000	174190000	15.0712	0.0692414
A0A0S2A4E4	AGL	tr|A0A0S2A4E4|A0A0S2A4E4_HUMAN;tr|A0A0M4G3H8|A0A0M4G3H8_HUMAN;sp|P35573|GDE_HUMAN;tr|G1UI17|G1UI17_HUMAN	;;;	4	3	3	3	2.5	174.76	12981000	17156000	15068500	20386000	44785000	32585500	0.46243	0.29262
P35580	MYH10	sp|P35580|MYH10_HUMAN;tr|E7ERA5|E7ERA5_HUMAN;tr|G1UI33|G1UI33_HUMAN;tr|Q9UE82|Q9UE82_HUMAN;tr|Q9UMG3|Q9UMG3_HUMAN		5	43	36	33	28.8	229	106200000	164250000	135225000	290150000	188090000	239120000	0.565511	0.218795
P35606	COPB2	sp|P35606|COPB2_HUMAN;tr|B4E2C9|B4E2C9_HUMAN;tr|D6R997|D6R997_HUMAN;tr|D6RBZ7|D6RBZ7_HUMAN;tr|D6RCL6|D6RCL6_HUMAN;tr|D6RBG7|D6RBG7_HUMAN;tr|D6RBT6|D6RBT6_HUMAN;tr|H0YAC7|H0YAC7_HUMAN		8	17	17	17	24.8	102.49	400490000	248610000	324550000	105220000	29287000	67253500	4.82577	0.0938138
B4DY23		tr|B4DY23|B4DY23_HUMAN;tr|Q54A51|Q54A51_HUMAN;sp|P35613|BASI_HUMAN;tr|A0A087WUV8|A0A087WUV8_HUMAN;tr|A0A087X2B5|A0A087X2B5_HUMAN;tr|B4DNE1|B4DNE1_HUMAN;tr|I3L192|I3L192_HUMAN;tr|R4GMX5|R4GMX5_HUMAN;tr|A0A346RCR1|A0A346RCR1_HUMAN;tr|A0A346RCP0|A0A346RCP0_HUMAN;tr|R4GN83|R4GN83_HUMAN;tr|A8MZ77|A8MZ77_HUMAN	;;;;;;	12	7	7	7	44.3	28.432	116930000	25422000	71176000	175730000	163640000	169685000	0.41946	0.166373
Q8TAY0	IGFALS	tr|Q8TAY0|Q8TAY0_HUMAN;tr|B0AZL7|B0AZL7_HUMAN;sp|P35858|ALS_HUMAN	;;	3	17	17	17	37.4	66.066	587020000	979310000	783165000	47675000	61367000	54521000	14.3645	0.0655042
P35908	KRT2	sp|P35908|K22E_HUMAN		1	57	1	1	88.6	65.432	253390000	157240000	205315000	122450000	216720000	169585000	1.21069	0.648665
A0A140VK70		tr|A0A140VK70|A0A140VK70_HUMAN;sp|P35998|PRS7_HUMAN;tr|Q75L23|Q75L23_HUMAN;tr|C9JLS9|C9JLS9_HUMAN;tr|B7Z571|B7Z571_HUMAN	;;;	5	10	10	10	28.9	48.633	168850000	51312000	110081000	39626000	34188000	36907000	2.98266	0.339589
P36405	ARL3	sp|P36405|ARL3_HUMAN		1	10	10	10	73.1	20.455	1099200000	532740000	815970000	146220000	198970000	172595000	4.72766	0.152103
B3KS97	MAP2K2	tr|B3KS97|B3KS97_HUMAN;tr|Q7Z370|Q7Z370_HUMAN;tr|G5E9C7|G5E9C7_HUMAN;sp|P36507|MP2K2_HUMAN;tr|H3BRW9|H3BRW9_HUMAN;tr|A0A1B0GUL7|A0A1B0GUL7_HUMAN	;;;;;	6	2	2	1	15.7	23.293	15936000	5932900	10934450	4923800	4331300	4627550	2.3629	0.335133
Q53Y06	ATP6V1E1	tr|Q53Y06|Q53Y06_HUMAN;sp|P36543|VATE1_HUMAN;tr|C9J8H1|C9J8H1_HUMAN;tr|A0A140VKA8|A0A140VKA8_HUMAN;sp|Q96A05|VATE2_HUMAN	;	5	8	8	8	35	26.145	667450000	319080000	493265000	97512000	116860000	107186000	4.60195	0.157356
P36578	RPL4	sp|P36578|RL4_HUMAN;tr|Q59GY2|Q59GY2_HUMAN;tr|B4DMJ6|B4DMJ6_HUMAN;tr|H3BM89|H3BM89_HUMAN;tr|Q53G74|Q53G74_HUMAN;tr|H3BU31|H3BU31_HUMAN;tr|B4DFI6|B4DFI6_HUMAN;tr|B4DMJ2|B4DMJ2_HUMAN;tr|B4DP82|B4DP82_HUMAN;tr|H3BTP7|H3BTP7_HUMAN	;;;;;;;	10	6	6	6	18.3	47.697	31927000	40538000	36232500	87039000	44227000	65633000	0.552047	0.310443
F5H5Q2	ACVR1B	tr|F5H5Q2|F5H5Q2_HUMAN;sp|P36896|ACV1B_HUMAN	;	2	3	3	3	43.7	8.1753	48234000	11281000	29757500	108870000	44491000	76680500	0.388071	0.333527
K7ERP4	GPX4	tr|K7ERP4|K7ERP4_HUMAN;tr|A0A087X2I2|A0A087X2I2_HUMAN;sp|P36969|GPX4_HUMAN;tr|A0A087WT12|A0A087WT12_HUMAN;tr|K7EKX7|K7EKX7_HUMAN;tr|R4GNE4|R4GNE4_HUMAN;tr|K7ENB4|K7ENB4_HUMAN;tr|Q6PI42|Q6PI42_HUMAN;tr|K7EJ20|K7EJ20_HUMAN;tr|A0A087X247|A0A087X247_HUMAN;tr|A0A0A0MTT1|A0A0A0MTT1_HUMAN;tr|Q6PJX4|Q6PJX4_HUMAN;tr|A0A384MTT0|A0A384MTT0_HUMAN	;;;;;;;;	13	5	5	5	37.4	17.629	234470000	139530000	187000000	25494000	76620000	51057000	3.66257	0.127822
Q6FGY1	HPCAL1	tr|Q6FGY1|Q6FGY1_HUMAN;sp|P37235|HPCL1_HUMAN;tr|Q68CP5|Q68CP5_HUMAN;tr|E9PC71|E9PC71_HUMAN;tr|Q5U068|Q5U068_HUMAN;sp|P84074|HPCA_HUMAN;tr|O75544|O75544_HUMAN;tr|B2RB70|B2RB70_HUMAN;sp|P61601|NCALD_HUMAN;tr|C9JW46|C9JW46_HUMAN;tr|E5RK89|E5RK89_HUMAN;tr|E5RFL9|E5RFL9_HUMAN;tr|E5RJT1|E5RJT1_HUMAN;tr|E5RJJ6|E5RJJ6_HUMAN;tr|E5RGZ0|E5RGZ0_HUMAN;tr|H7BZC1|H7BZC1_HUMAN;tr|E5RI95|E5RI95_HUMAN;tr|A0A1B0GXG…	;;;;;	26	8	8	8	44	22.313	251810000	196470000	224140000	48881000	151440000	100160500	2.23781	0.167179
A0A140VK56		tr|A0A140VK56|A0A140VK56_HUMAN;sp|P37837|TALDO_HUMAN;tr|F2Z393|F2Z393_HUMAN;tr|B4DID5|B4DID5_HUMAN	;;	4	6	6	6	19.9	37.54	12721000	25377000	19049000	78350000	21747000	50048500	0.380611	0.397016
P38159	RBMX	sp|P38159|RBMX_HUMAN;tr|H0Y6E7|H0Y6E7_HUMAN;tr|H3BT71|H3BT71_HUMAN;tr|B4E352|B4E352_HUMAN;tr|Q2VIN3|Q2VIN3_HUMAN;sp|Q96E39|RMXL1_HUMAN;tr|B3KRG5|B3KRG5_HUMAN;tr|H3BUY5|H3BUY5_HUMAN;tr|H3BR27|H3BR27_HUMAN;tr|A0A1B0GUK8|A0A1B0GUK8_HUMAN;tr|A8K8A6|A8K8A6_HUMAN;sp|O75526|RMXL2_HUMAN;tr|H3BNC1|H3BNC1_HUMAN;sp|Q8N7X1|RMXL3_HUMAN	;;;;;;;	14	10	10	10	26.1	42.331	103220000	40032000	71626000	130200000	23733000	76966500	0.930613	0.93911
B3KTP7		tr|B3KTP7|B3KTP7_HUMAN;tr|A0A087X0K0|A0A087X0K0_HUMAN;sp|P39059|COFA1_HUMAN	;;	3	7	7	7	14.2	75.358	1413100000	2070600000	1741850000	907090000	318210000	612650000	2.84314	0.124792
Q59ET3		tr|Q59ET3|Q59ET3_HUMAN;tr|B2R9K8|B2R9K8_HUMAN;tr|A0A024RDL1|A0A024RDL1_HUMAN;sp|P40227|TCPZ_HUMAN;tr|A1JUI8|A1JUI8_HUMAN;tr|B4DPJ8|B4DPJ8_HUMAN;tr|B4DN39|B4DN39_HUMAN;sp|Q92526|TCPW_HUMAN;tr|J3KRI6|J3KRI6_HUMAN	;;;;;;	9	14	14	14	31.2	57.761	679170000	349110000	514140000	228390000	112430000	170410000	3.01708	0.188339
V9HWF2	HEL-S-32	tr|V9HWF2|V9HWF2_HUMAN;sp|P40925|MDHC_HUMAN;tr|B9A041|B9A041_HUMAN;tr|A0A5K1VW95|A0A5K1VW95_HUMAN;tr|B8ZZ51|B8ZZ51_HUMAN;tr|C9JF79|C9JF79_HUMAN;tr|C9JRL4|C9JRL4_HUMAN;tr|C9JLV6|C9JLV6_HUMAN	;;;;;	8	10	10	10	35	36.426	1476700000	983250000	1229975000	431060000	388280000	409670000	3.00236	0.0803165
Q0QF37	MDH2	tr|Q0QF37|Q0QF37_HUMAN;tr|Q75MT9|Q75MT9_HUMAN;tr|Q6FHZ0|Q6FHZ0_HUMAN;tr|A0A024R4K3|A0A024R4K3_HUMAN;sp|P40926|MDHM_HUMAN;tr|G3XAL0|G3XAL0_HUMAN;tr|B3KTM1|B3KTM1_HUMAN	;;;;;;	7	15	15	15	61.6	31.969	127720000	80243000	103981500	673390000	325670000	499530000	0.208159	0.152906
P41091	EIF2S3	sp|P41091|IF2G_HUMAN;sp|Q2VIR3|IF2GL_HUMAN;tr|H7BZU1|H7BZU1_HUMAN	;	3	7	7	7	22.9	51.109	54204000	61389000	57796500	93728000	51621000	72674500	0.795279	0.558123
A0A024R8G3	PTGDS	tr|A0A024R8G3|A0A024R8G3_HUMAN;sp|P41222|PTGDS_HUMAN;tr|H0Y5A1|H0Y5A1_HUMAN;tr|Q5SQ11|Q5SQ11_HUMAN	;;;	4	5	5	5	40	21.029	485910000	1878400000	1182155000	523340000	365020000	444180000	2.66143	0.402729
A0A090N8G0	GARS	tr|A0A090N8G0|A0A090N8G0_HUMAN;sp|P41250|GARS_HUMAN;tr|Q75MN1|Q75MN1_HUMAN	;	3	8	8	8	13.7	77.53	65223000	43991000	54607000	51719000	32372000	42045500	1.29876	0.474015
P41252	IARS1	sp|P41252|SYIC_HUMAN;tr|Q59G75|Q59G75_HUMAN;tr|Q7Z355|Q7Z355_HUMAN;tr|J3KR24|J3KR24_HUMAN;tr|Q7Z3U5|Q7Z3U5_HUMAN;tr|A0A0A0MSX9|A0A0A0MSX9_HUMAN;tr|Q6P0M4|Q6P0M4_HUMAN;tr|B4DVX2|B4DVX2_HUMAN;tr|Q7L4K8|Q7L4K8_HUMAN;tr|Q5TCD1|Q5TCD1_HUMAN;tr|Q9P1N9|Q9P1N9_HUMAN	;;;;;;;	11	13	13	13	13.2	144.5	9222700	22142000	15682350	140830000	35609000	88219500	0.177765	0.304608
P42677	RPS27	sp|P42677|RS27_HUMAN;tr|C9J1C5|C9J1C5_HUMAN;sp|Q71UM5|RS27L_HUMAN;tr|H0YMV8|H0YMV8_HUMAN;tr|A4D1G5|A4D1G5_HUMAN	;;;;	5	2	2	2	22.6	9.461	12122000	8182600	10152300	38040000	21091000	29565500	0.343383	0.155362
B2R7K1		tr|B2R7K1|B2R7K1_HUMAN;sp|P43005|EAA3_HUMAN;tr|H0Y7R2|H0Y7R2_HUMAN	;;	3	2	2	2	6.7	57.042	50015000	32020000	41017500	5121900	9992200	7557050	5.42771	0.0695991
A0A0R4J2E8	MATR3	tr|A0A0R4J2E8|A0A0R4J2E8_HUMAN;sp|P43243|MATR3_HUMAN;tr|A8MXP9|A8MXP9_HUMAN;tr|Q68D11|Q68D11_HUMAN;tr|D6REM6|D6REM6_HUMAN;tr|D6R991|D6R991_HUMAN;tr|Q5CZA7|Q5CZA7_HUMAN;tr|B3KM87|B3KM87_HUMAN;tr|B4DRS1|B4DRS1_HUMAN;tr|Q9H4N1|Q9H4N1_HUMAN;tr|B4DF66|B4DF66_HUMAN;tr|Q68E03|Q68E03_HUMAN;tr|H0Y8T4|H0Y8T4_HUMAN;tr|D6RAM9|D6RAM9_HUMAN;tr|D6RAY2|D6RAY2_HUMAN;tr|D6RBI2|D6RBI2_HUMAN;tr|D6RBK5|D6RBK5_HUMAN;t…	;;;;;;;;	19	13	13	13	21	94.622	3969100	9795500	6882300	192590000	13285000	102937500	0.066859	0.396329
A0A140VK94	RANBP1	tr|A0A140VK94|A0A140VK94_HUMAN;sp|P43487|RANG_HUMAN;tr|C9JJ34|C9JJ34_HUMAN;tr|B7Z6U1|B7Z6U1_HUMAN;tr|B4DE76|B4DE76_HUMAN;tr|F6WQW2|F6WQW2_HUMAN;tr|C9JXG8|C9JXG8_HUMAN;tr|D3DX26|D3DX26_HUMAN;tr|C9JGV6|C9JGV6_HUMAN;tr|C9JDM3|C9JDM3_HUMAN;tr|B3KUP2|B3KUP2_HUMAN;tr|C9JIC6|C9JIC6_HUMAN	;;;;;;;;	12	5	5	5	43.8	23.31	67138000	55413000	61275500	199880000	99363000	149621500	0.409537	0.222927
A0A024R718	PBEF1	tr|A0A024R718|A0A024R718_HUMAN;sp|P43490|NAMPT_HUMAN;tr|B7Z8W6|B7Z8W6_HUMAN;tr|A0A0C4DFS8|A0A0C4DFS8_HUMAN;tr|Q658Z1|Q658Z1_HUMAN	;;;	5	3	3	3	8.1	55.52	53435000	72550000	62992500	32659000	20762000	26710500	2.35834	0.0842796
P43652	AFM	sp|P43652|AFAM_HUMAN;CON__REFSEQ:XP_585019		2	18	18	18	33.1	69.068	652880000	331330000	492105000	42021000	27119000	34570000	14.235	0.104672
A8K2M0	PSMC4	tr|A8K2M0|A8K2M0_HUMAN;sp|P43686|PRS6B_HUMAN	;	2	9	9	9	24.9	47.366	181090000	107040000	144065000	43916000	20481000	32198500	4.47428	0.102347
A0A0A0MR02	VDAC2	tr|A0A0A0MR02|A0A0A0MR02_HUMAN;tr|A0A024QZT0|A0A024QZT0_HUMAN;sp|P45880|VDAC2_HUMAN;tr|A0A024QZN9|A0A024QZN9_HUMAN;tr|B4DKM5|B4DKM5_HUMAN;tr|Q5JSD2|Q5JSD2_HUMAN;tr|Q5JSD1|Q5JSD1_HUMAN;tr|A2A3S1|A2A3S1_HUMAN	;;;;;;	8	10	10	10	47.2	30.348	210260000	127910000	169085000	191260000	146390000	168825000	1.00154	0.996079
A0A140VJZ1		tr|A0A140VJZ1|A0A140VJZ1_HUMAN;sp|P45974|UBP5_HUMAN;tr|F5H571|F5H571_HUMAN;tr|H7C5J3|H7C5J3_HUMAN;tr|A0A0A6YZ17|A0A0A6YZ17_HUMAN;sp|Q92995|UBP13_HUMAN	;	6	18	18	18	23.5	95.785	530850000	337610000	434230000	87326000	108590000	97958000	4.43282	0.0743569
A0A0S2Z3K9	CRK	tr|A0A0S2Z3K9|A0A0S2Z3K9_HUMAN;tr|L7RT18|L7RT18_HUMAN;tr|A0A0S2Z3Q4|A0A0S2Z3Q4_HUMAN;sp|P46108|CRK_HUMAN;tr|I3L297|I3L297_HUMAN	;;;;	5	4	4	4	32.4	22.905	78553000	47699000	63126000	14051000	14916000	14483500	4.35848	0.0876335
P46109	CRKL	sp|P46109|CRKL_HUMAN		1	4	4	4	19.8	33.777	40873000	92649000	66761000	35112000	22250000	28681000	2.32771	0.289579
B5MCT8	RPS9	tr|B5MCT8|B5MCT8_HUMAN;tr|C9JM19|C9JM19_HUMAN;tr|B7Z732|B7Z732_HUMAN;tr|A0A024R4M0|A0A024R4M0_HUMAN;sp|P46781|RS9_HUMAN;tr|F2Z3C0|F2Z3C0_HUMAN;tr|A8MXK4|A8MXK4_HUMAN;tr|A5D904|A5D904_HUMAN	;;;;;;;	8	4	4	4	23.7	16.628	12043000	25526000	18784500	63384000	45145000	54264500	0.346166	0.0887744
M0R0F0	RPS5	tr|M0R0F0|M0R0F0_HUMAN;tr|Q53G25|Q53G25_HUMAN;tr|A0A024R4Q8|A0A024R4Q8_HUMAN;sp|P46782|RS5_HUMAN;tr|M0R0R2|M0R0R2_HUMAN;tr|Q59EK8|Q59EK8_HUMAN;tr|M0QZN2|M0QZN2_HUMAN	;;;;	7	5	5	5	29	22.391	20226000	11685000	15955500	84802000	28262000	56532000	0.282238	0.291645
P46783	RPS10	sp|P46783|RS10_HUMAN;tr|F6U211|F6U211_HUMAN;tr|A0A2R8Y7H1|A0A2R8Y7H1_HUMAN;tr|A0A2R8YFH6|A0A2R8YFH6_HUMAN;tr|A0A1W2PQS6|A0A1W2PQS6_HUMAN;tr|A0A2R8Y6L3|A0A2R8Y6L3_HUMAN;tr|Q59GE4|Q59GE4_HUMAN;tr|S4R435|S4R435_HUMAN;sp|Q9NQ39|RS10L_HUMAN;tr|Q14489|Q14489_HUMAN	;;;;;;;	10	5	5	5	29.7	18.898	30337000	48381000	39359000	81351000	57150000	69250500	0.568357	0.186197
P46926	GNPDA1	sp|P46926|GNPI1_HUMAN;tr|D6RAY7|D6RAY7_HUMAN;tr|D6R9P4|D6R9P4_HUMAN;tr|A8K3S1|A8K3S1_HUMAN;tr|D6RB13|D6RB13_HUMAN;tr|B3KMV2|B3KMV2_HUMAN;tr|D6RFF8|D6RFF8_HUMAN;tr|D6R917|D6R917_HUMAN;tr|D6RFK5|D6RFK5_HUMAN;tr|A0A024R9X5|A0A024R9X5_HUMAN;sp|Q8TDQ7|GNPI2_HUMAN	;;;;;;;	11	6	6	6	39.1	32.668	79402000	68731000	74066500	28160000	53838000	40999000	1.80654	0.140473
Q53HS0		tr|Q53HS0|Q53HS0_HUMAN;tr|A8K3A8|A8K3A8_HUMAN;sp|P47897|SYQ_HUMAN;tr|Q96AW5|Q96AW5_HUMAN;tr|A0A1B0GVU9|A0A1B0GVU9_HUMAN;tr|B4DNN3|B4DNN3_HUMAN;tr|Q9H3A5|Q9H3A5_HUMAN;tr|Q9BUZ3|Q9BUZ3_HUMAN;tr|B4DDN1|B4DDN1_HUMAN;tr|A0A0U1RRI9|A0A0U1RRI9_HUMAN;tr|A0A0U1RQE9|A0A0U1RQE9_HUMAN;tr|A0A0U1RQL2|A0A0U1RQL2_HUMAN;tr|H7C0R3|H7C0R3_HUMAN;tr|B7Z840|B7Z840_HUMAN;tr|A0A0U1RQT0|A0A0U1RQT0_HUMAN;tr|A0A0U1RRC8|A0A…	;;;;;;;;	29	9	9	9	14.8	87.71	25503000	25391000	25447000	66651000	32852000	49751500	0.511482	0.286979
P47929	LGALS7	sp|P47929|LEG7_HUMAN		1	8	8	8	78.7	15.075	23581000	15695000	19638000	17920000	137510000	77715000	0.252693	0.434703
P48061	CXCL12	sp|P48061|SDF1_HUMAN		1	3	3	3	32.3	10.666	285470000	166500000	225985000	209830000	134680000	172255000	1.31192	0.524859
K4DIA7	CD151	tr|K4DIA7|K4DIA7_HUMAN;tr|E9PMR4|E9PMR4_HUMAN;tr|A0A024RCB3|A0A024RCB3_HUMAN;sp|P48509|CD151_HUMAN;tr|E9PRJ3|E9PRJ3_HUMAN;tr|Q53FU5|Q53FU5_HUMAN	;;;;;	6	3	3	3	11.7	25.588	45356000	31585000	38470500	22044000	44728000	33386000	1.15229	0.738466
B7ZAR1	CCT5	tr|B7ZAR1|B7ZAR1_HUMAN;tr|B4DDU6|B4DDU6_HUMAN;tr|E9PCA1|E9PCA1_HUMAN;tr|Q9BU08|Q9BU08_HUMAN;tr|V9HW37|V9HW37_HUMAN;sp|P48643|TCPE_HUMAN;tr|B4DE30|B4DE30_HUMAN;tr|E7ENZ3|E7ENZ3_HUMAN;tr|B4DZT5|B4DZT5_HUMAN;tr|B4DXI1|B4DXI1_HUMAN;tr|B4DYC8|B4DYC8_HUMAN;tr|B4DX08|B4DX08_HUMAN;tr|Q96GI1|Q96GI1_HUMAN;tr|B4DZY9|B4DZY9_HUMAN;tr|Q9HB74|Q9HB74_HUMAN	;;;;;;;;;;;;;	15	18	18	18	47.3	55.348	499680000	360190000	429935000	264590000	142730000	203660000	2.11104	0.134525
B4DSZ6		tr|B4DSZ6|B4DSZ6_HUMAN;tr|Q53GL5|Q53GL5_HUMAN;sp|P48735|IDHP_HUMAN;tr|Q13584|Q13584_HUMAN;tr|H0YL11|H0YL11_HUMAN	;;;;	5	7	6	6	22.7	36.171	24426000	6500300	15463150	17592000	60781000	39186500	0.394604	0.417049
A0A0A0MSW4	PITPNB	tr|A0A0A0MSW4|A0A0A0MSW4_HUMAN;sp|P48739|PIPNB_HUMAN;tr|B2R7P6|B2R7P6_HUMAN;tr|B3KYB7|B3KYB7_HUMAN;tr|B3KYB6|B3KYB6_HUMAN;tr|B3KVT6|B3KVT6_HUMAN	;;;;	6	8	8	7	39.5	31.581	15699000	41056000	28377500	86699000	58212000	72455500	0.391654	0.146984
P49189	ALDH9A1	sp|P49189|AL9A1_HUMAN;tr|B4DE91|B4DE91_HUMAN;tr|B4DX14|B4DX14_HUMAN;tr|B4DYY1|B4DYY1_HUMAN	;;;	4	16	16	16	35.6	53.801	1066300000	494680000	780490000	193970000	247960000	220965000	3.53219	0.190623
P49327	FASN	sp|P49327|FAS_HUMAN;tr|A0A0U1RQF0|A0A0U1RQF0_HUMAN;tr|Q6PJJ3|Q6PJJ3_HUMAN;tr|A0A0U1RRG3|A0A0U1RRG3_HUMAN	;	4	52	52	52	29.6	273.42	1688500000	793690000	1241095000	568960000	345210000	457085000	2.71524	0.231232
B4DUR8	CCT3	tr|B4DUR8|B4DUR8_HUMAN;tr|B3KX11|B3KX11_HUMAN;sp|P49368|TCPG_HUMAN;tr|Q59H77|Q59H77_HUMAN;tr|Q2TU64|Q2TU64_HUMAN;tr|Q5SZX6|Q5SZX6_HUMAN;tr|E9PRC8|E9PRC8_HUMAN;tr|Q5SZX9|Q5SZX9_HUMAN;tr|E9PQ35|E9PQ35_HUMAN;tr|Q5SZW8|Q5SZW8_HUMAN;tr|E9PM09|E9PM09_HUMAN	;;;;	11	20	20	20	52	55.674	954260000	794640000	874450000	478600000	298450000	388525000	2.25069	0.056215
E9PM35	ARRB1	tr|E9PM35|E9PM35_HUMAN;tr|A8K103|A8K103_HUMAN;sp|P49407|ARRB1_HUMAN	;;	3	1	1	1	7	29.168	15332000	5850000	10591000	3919600	4683100	4301350	2.46225	0.317009
P49411	TUFM	sp|P49411|EFTU_HUMAN;tr|A0A384ME17|A0A384ME17_HUMAN;tr|H3BNU3|H3BNU3_HUMAN	;	3	14	14	14	38.1	49.541	162180000	37031000	99605500	150940000	45982000	98461000	1.01162	0.990091
P49588	AARS1	sp|P49588|SYAC_HUMAN;tr|H3BPK7|H3BPK7_HUMAN		2	16	16	16	21	106.81	99779000	31766000	65772500	117220000	56963000	87091500	0.755211	0.68508
Q0VGA5	SARS	tr|Q0VGA5|Q0VGA5_HUMAN;tr|Q53HA4|Q53HA4_HUMAN;sp|P49591|SYSC_HUMAN;tr|Q5T5C7|Q5T5C7_HUMAN	;;;	4	10	10	10	26.6	58.406	61976000	36628000	49302000	83947000	40519000	62233000	0.792216	0.658224
A0A087WUL2	PSMB3	tr|A0A087WUL2|A0A087WUL2_HUMAN;tr|A0A384NL22|A0A384NL22_HUMAN;sp|P49720|PSB3_HUMAN;tr|A0A087WXQ8|A0A087WXQ8_HUMAN;tr|A0A087WY10|A0A087WY10_HUMAN	;;;;	5	3	3	3	31	16.161	65178000	26675000	45926500	19325000	31571000	25448000	1.80472	0.417413
Q6FI27	GSK3B	tr|Q6FI27|Q6FI27_HUMAN;tr|B5BUC0|B5BUC0_HUMAN;sp|P49841|GSK3B_HUMAN;tr|A0A3B3ITW1|A0A3B3ITW1_HUMAN	;;;	4	2	2	1	7.9	46.744	40371000	18382000	29376500	5059300	10962000	8010650	3.66718	0.201341
A0A024R240	GNAQ	tr|A0A024R240|A0A024R240_HUMAN;sp|P50148|GNAQ_HUMAN;tr|G9FP35|G9FP35_HUMAN;tr|B1AM21|B1AM21_HUMAN;tr|G3V1P7|G3V1P7_HUMAN;tr|B7Z581|B7Z581_HUMAN;tr|B4DEJ3|B4DEJ3_HUMAN;tr|E9PC54|E9PC54_HUMAN;tr|Q8N652|Q8N652_HUMAN;tr|Q8IY73|Q8IY73_HUMAN;sp|P19086|GNAZ_HUMAN;sp|Q03113|GNA12_HUMAN	;;	12	14	9	9	48.2	42.142	788620000	458620000	623620000	84519000	86989000	85754000	7.2722	0.0826165
Q6IAT1	GDI2	tr|Q6IAT1|Q6IAT1_HUMAN;sp|P50395|GDIB_HUMAN;tr|B4DLV7|B4DLV7_HUMAN;tr|Q5SX87|Q5SX87_HUMAN;tr|Q8TB95|Q8TB95_HUMAN;tr|B3KVE3|B3KVE3_HUMAN;tr|Q5SX91|Q5SX91_HUMAN;tr|V9GYJ7|V9GYJ7_HUMAN;tr|V9GYF8|V9GYF8_HUMAN;tr|Q5SX90|Q5SX90_HUMAN;tr|Q5SX86|Q5SX86_HUMAN	;;;	11	28	28	18	67	50.663	7375700000	3176700000	5276200000	725770000	1349500000	1037635000	5.08483	0.183921
B4E0U6		tr|B4E0U6|B4E0U6_HUMAN;tr|A0A140VKA6|A0A140VKA6_HUMAN;sp|P50502|F10A1_HUMAN;tr|Q1XBU6|Q1XBU6_HUMAN;tr|B7ZA40|B7ZA40_HUMAN;tr|Q0IJ56|Q0IJ56_HUMAN;tr|H7C3I1|H7C3I1_HUMAN;tr|Q3KNR6|Q3KNR6_HUMAN;sp|Q8IZP2|ST134_HUMAN;sp|Q8NFI4|F10A5_HUMAN;tr|F6VDH7|F6VDH7_HUMAN;tr|D6W507|D6W507_HUMAN;tr|F8WAQ7|F8WAQ7_HUMAN;tr|Q1XBU7|Q1XBU7_HUMAN	;;;;;;;;;;	14	8	8	8	25.6	40.161	430930000	223340000	327135000	246590000	180580000	213585000	1.53164	0.406619
I7L574	LU	tr|I7L574|I7L574_HUMAN;tr|I7KDP0|I7KDP0_HUMAN;tr|G0TQY6|G0TQY6_HUMAN;tr|A0A0A1TTQ0|A0A0A1TTQ0_HUMAN;sp|P50895|BCAM_HUMAN;tr|A0A087WXM8|A0A087WXM8_HUMAN;tr|A0A1A9C7B7|A0A1A9C7B7_HUMAN;tr|A0A068W6H0|A0A068W6H0_HUMAN;tr|K7ENU8|K7ENU8_HUMAN;tr|A0A1Z1VXG5|A0A1Z1VXG5_HUMAN;tr|A0A142CG40|A0A142CG40_HUMAN;tr|A9YWT4|A9YWT4_HUMAN;tr|A9LST5|A9LST5_HUMAN;tr|A0A172M5V3|A0A172M5V3_HUMAN;tr|A0A0U3LNL0|A0A0U3LNL…	;;;;;;;;;	20	25	25	25	53.2	67.321	1657100000	993690000	1325395000	232530000	329690000	281110000	4.71486	0.0894467
E7EPB3	RPL14	tr|E7EPB3|E7EPB3_HUMAN;tr|A0PJ62|A0PJ62_HUMAN;tr|B7Z6S8|B7Z6S8_HUMAN;sp|P50914|RL14_HUMAN;tr|A8K7N0|A8K7N0_HUMAN;tr|Q6IPH7|Q6IPH7_HUMAN;tr|A8K3Q9|A8K3Q9_HUMAN	;;;;;;	7	3	3	3	28.2	14.558	31214000	9379400	20296700	66233000	22011000	44122000	0.460013	0.43589
Q53HU0		tr|Q53HU0|Q53HU0_HUMAN;sp|P50990|TCPQ_HUMAN;tr|Q7Z759|Q7Z759_HUMAN;tr|H7C4C8|H7C4C8_HUMAN;tr|H7C2U0|H7C2U0_HUMAN	;;	5	22	22	22	46.4	59.65	428940000	349220000	389080000	286920000	233620000	260270000	1.49491	0.115123
Q5T0G8	ANXA11	tr|Q5T0G8|Q5T0G8_HUMAN;sp|P50995|ANX11_HUMAN;tr|B7Z6L0|B7Z6L0_HUMAN;tr|B4DPJ2|B4DPJ2_HUMAN;tr|H0Y6E1|H0Y6E1_HUMAN	;;;	5	22	1	1	41	54.389	411560000	543930000	477745000	245640000	315270000	280455000	1.70346	0.118647
A0A158RFU6	RAB7A	tr|A0A158RFU6|A0A158RFU6_HUMAN;sp|P51149|RAB7A_HUMAN;tr|B4DPH9|B4DPH9_HUMAN;tr|C9J592|C9J592_HUMAN;tr|C9J8S3|C9J8S3_HUMAN;tr|C9IZZ0|C9IZZ0_HUMAN;tr|C9J4V0|C9J4V0_HUMAN;tr|C9J4S4|C9J4S4_HUMAN;tr|C9J7D1|C9J7D1_HUMAN	;;;;;;	9	12	12	12	68.6	23.489	1297600000	809380000	1053490000	278140000	381850000	329995000	3.19244	0.101233
D3DV69	hCG_1996054	tr|D3DV69|D3DV69_HUMAN;sp|P51153|RAB13_HUMAN;tr|Q504R6|Q504R6_HUMAN;tr|A0A024RB27|A0A024RB27_HUMAN;tr|A0A087WWB9|A0A087WWB9_HUMAN	;;;	5	5	3	3	29.5	18.869	64501000	41772000	53136500	20226000	7278600	13752300	3.86383	0.094852
V9HWE7	HEL-S-19	tr|V9HWE7|V9HWE7_HUMAN;sp|P51570|GALK1_HUMAN;tr|Q6ZP37|Q6ZP37_HUMAN;tr|Q71UH7|Q71UH7_HUMAN;tr|K7ERJ9|K7ERJ9_HUMAN;tr|B4E1A8|B4E1A8_HUMAN;tr|C8CHJ6|C8CHJ6_HUMAN;tr|K7EII7|K7EII7_HUMAN;tr|E5LAN0|E5LAN0_HUMAN;tr|D1MI96|D1MI96_HUMAN;tr|K7ERN9|K7ERN9_HUMAN;tr|C8CHJ5|C8CHJ5_HUMAN	;;;	12	14	14	14	39.5	42.272	536030000	308360000	422195000	23711000	37035000	30373000	13.9003	0.0752587
Q9BS45	TPMT	tr|Q9BS45|Q9BS45_HUMAN;tr|A0A024QZW0|A0A024QZW0_HUMAN;sp|P51580|TPMT_HUMAN;tr|Q6I929|Q6I929_HUMAN	;;	4	6	6	6	26.1	28.233	207750000	49303000	128526500	17493000	31754000	24623500	5.21967	0.321493
Q8IYG2	GPC3	tr|Q8IYG2|Q8IYG2_HUMAN;tr|Q53H15|Q53H15_HUMAN;tr|I6QTG3|I6QTG3_HUMAN;sp|P51654|GPC3_HUMAN;tr|B4DTD8|B4DTD8_HUMAN;tr|A0A1S5UZ08|A0A1S5UZ08_HUMAN;tr|H0Y3U6|H0Y3U6_HUMAN;REV__sp|Q96HE7|ERO1A_HUMAN	;;;;;;	8	8	8	8	15.3	65.622	366450000	159090000	262770000	222400000	52603000	137501500	1.91103	0.448572
Q96LK9		tr|Q96LK9|Q96LK9_HUMAN;sp|P51857|AK1D1_HUMAN	;	2	1	1	1	6.2	16.636	136550000	55963000	96256500	12647000	14182000	13414500	7.17556	0.176144
Q53FV4		tr|Q53FV4|Q53FV4_HUMAN;tr|A0A384N669|A0A384N669_HUMAN;sp|P51884|LUM_HUMAN;CON__Q05443	;;	4	4	4	4	15.1	38.413	12889000	191770000	102329500	20831000	3717500	12274250	8.33692	0.421767
A0A384NL63	HNRPA3	tr|A0A384NL63|A0A384NL63_HUMAN;sp|P51991|ROA3_HUMAN;tr|B4E3E6|B4E3E6_HUMAN;tr|B4DDB6|B4DDB6_HUMAN;tr|Q65ZQ3|Q65ZQ3_HUMAN;tr|B4E036|B4E036_HUMAN;tr|Q8NFG3|Q8NFG3_HUMAN;tr|H7C1J8|H7C1J8_HUMAN;tr|Q66K53|Q66K53_HUMAN	;;;	9	9	9	9	27.8	39.594	47466000	117380000	82423000	106290000	39312000	72801000	1.13217	0.860822
P52209	PGD	sp|P52209|6PGD_HUMAN;tr|B4E2U0|B4E2U0_HUMAN;tr|B4DL86|B4DL86_HUMAN;tr|K7EM49|K7EM49_HUMAN;tr|K7EMN2|K7EMN2_HUMAN;tr|K7EPF6|K7EPF6_HUMAN;tr|A9Z1X1|A9Z1X1_HUMAN;tr|B4DV68|B4DV68_HUMAN;tr|K7ELN9|K7ELN9_HUMAN	;;;;	9	14	14	14	40.2	53.139	738680000	450390000	594535000	126900000	104180000	115540000	5.14571	0.0803
A0A087X0X3	HNRNPM	tr|A0A087X0X3|A0A087X0X3_HUMAN;sp|P52272|HNRPM_HUMAN;tr|Q7KYM9|Q7KYM9_HUMAN;tr|Q59ES8|Q59ES8_HUMAN;tr|Q6P2D7|Q6P2D7_HUMAN;tr|M0R019|M0R019_HUMAN;tr|M0R2T0|M0R2T0_HUMAN;tr|B4DEG4|B4DEG4_HUMAN;tr|M0R2I7|M0R2I7_HUMAN;tr|M0R0N3|M0R0N3_HUMAN;tr|M0QZM1|M0QZM1_HUMAN;tr|M0QY96|M0QY96_HUMAN;tr|M0QYQ7|M0QYQ7_HUMAN;tr|M0R0Y6|M0R0Y6_HUMAN;tr|Q8TCM5|Q8TCM5_HUMAN	;;;	15	13	13	13	23.4	77.569	19926000	9145600	14535800	204740000	129750000	167245000	0.0869132	0.0563786
V9HWE8	HEL-S-47e	tr|V9HWE8|V9HWE8_HUMAN;sp|P52565|GDIR1_HUMAN;tr|J3KRE2|J3KRE2_HUMAN;tr|J3KTF8|J3KTF8_HUMAN;tr|J3QQX2|J3QQX2_HUMAN;tr|J3QW41|J3QW41_HUMAN;tr|A0A0S2Z3D9|A0A0S2Z3D9_HUMAN;tr|J3KRY1|J3KRY1_HUMAN;tr|J3KS60|J3KS60_HUMAN	;;;;;;;;	9	8	8	8	46.6	23.207	892740000	523780000	708260000	206700000	379380000	293040000	2.41694	0.178358
A0A024R9H2	HRSP12	tr|A0A024R9H2|A0A024R9H2_HUMAN;sp|P52758|RIDA_HUMAN;tr|H0YBX3|H0YBX3_HUMAN;tr|H0YB34|H0YB34_HUMAN	;;;	4	5	5	5	53.3	14.494	705000000	483390000	594195000	120860000	193100000	156980000	3.78516	0.0642786
B4DLP6		tr|B4DLP6|B4DLP6_HUMAN;tr|Q9BPW0|Q9BPW0_HUMAN;tr|H0YDU8|H0YDU8_HUMAN;tr|B4DDZ8|B4DDZ8_HUMAN;tr|B2R6R6|B2R6R6_HUMAN;tr|A0A024R0Q7|A0A024R0Q7_HUMAN;sp|P53041|PPP5_HUMAN;tr|A8MU39|A8MU39_HUMAN;tr|Q53FR0|Q53FR0_HUMAN	;;;;;;;;	9	3	3	3	8.7	54.885	18286000	4458900	11372450	26593000	12455000	19524000	0.582486	0.49638
A0A024R1Y2	ACLY	tr|A0A024R1Y2|A0A024R1Y2_HUMAN;tr|A0A024R1T9|A0A024R1T9_HUMAN;sp|P53396|ACLY_HUMAN;tr|Q4LE36|Q4LE36_HUMAN;tr|Q8N9C4|Q8N9C4_HUMAN;tr|K7ESG8|K7ESG8_HUMAN;tr|K7EIE7|K7EIE7_HUMAN	;;;;	7	29	29	29	30.8	119.77	361330000	309320000	335325000	160400000	267270000	213835000	1.56815	0.177598
Q5CZ91	DKFZp781C0419	tr|Q5CZ91|Q5CZ91_HUMAN;sp|P53582|MAP11_HUMAN;tr|H0Y903|H0Y903_HUMAN;tr|H0Y955|H0Y955_HUMAN	;;;	4	2	2	2	11.6	37.822	48121000	24259000	36190000	10125000	18434000	14279500	2.5344	0.225002
P53618	COPB1	sp|P53618|COPB_HUMAN;tr|E9PP63|E9PP63_HUMAN;tr|E9PKQ1|E9PKQ1_HUMAN;tr|E9PP73|E9PP73_HUMAN		4	4	4	4	5.9	107.14	45356000	4104200	24730100	41587000	21907000	31747000	0.778974	0.787828
A0A3B3ISC6	COPA	tr|A0A3B3ISC6|A0A3B3ISC6_HUMAN;tr|A0A3B3IS84|A0A3B3IS84_HUMAN;sp|P53621|COPA_HUMAN;tr|A0A3B3IT15|A0A3B3IT15_HUMAN;tr|A0A3B3IU89|A0A3B3IU89_HUMAN;tr|A0A3B3ITV3|A0A3B3ITV3_HUMAN;tr|A0A3B3IU78|A0A3B3IU78_HUMAN;tr|A0A3B3ITI7|A0A3B3ITI7_HUMAN;tr|A0A3B3ISK1|A0A3B3ISK1_HUMAN	;;;;	9	9	9	9	12.3	114.87	77939000	78280000	78109500	55694000	21069000	38381500	2.03508	0.148693
B4DJQ8		tr|B4DJQ8|B4DJQ8_HUMAN;sp|P53634|CATC_HUMAN;tr|H0YCY8|H0YCY8_HUMAN;tr|I3V9T0|I3V9T0_HUMAN	;	4	6	6	6	18.8	50.151	898750000	507690000	703220000	89972000	54694000	72333000	9.72198	0.0847137
A8MZH8	PTTG1IP	tr|A8MZH8|A8MZH8_HUMAN;tr|A8K274|A8K274_HUMAN;sp|P53801|PTTG_HUMAN;tr|A8MXQ1|A8MXQ1_HUMAN;tr|B4DRD2|B4DRD2_HUMAN;tr|B4DPZ0|B4DPZ0_HUMAN	;;;	6	3	3	3	29.9	11.598	245460000	160770000	203115000	68002000	52935000	60468500	3.35902	0.080135
P53990	IST1	sp|P53990|IST1_HUMAN;tr|A8K5S3|A8K5S3_HUMAN;tr|B4DLP1|B4DLP1_HUMAN;tr|H3BMU1|H3BMU1_HUMAN;tr|H3BUI0|H3BUI0_HUMAN;tr|H3BQF7|H3BQF7_HUMAN;tr|B4DM80|B4DM80_HUMAN;tr|J3KR23|J3KR23_HUMAN;tr|F5GXM3|F5GXM3_HUMAN;tr|B4DXC9|B4DXC9_HUMAN;tr|B4DHF3|B4DHF3_HUMAN;tr|H3BRE2|H3BRE2_HUMAN;tr|H3BPP6|H3BPP6_HUMAN;tr|H3BQ38|H3BQ38_HUMAN;tr|E9PF00|E9PF00_HUMAN	;;;;;;;	15	16	16	16	53	39.75	17980000000	8709000000	13344500000	3506700000	6201400000	4854050000	2.74915	0.22068
P54136	RARS1	sp|P54136|SYRC_HUMAN;tr|B4DXW6|B4DXW6_HUMAN	;	2	7	7	7	13.2	75.378	38231000	42900000	40565500	73094000	24288000	48691000	0.833121	0.771807
P54289	CACNA2D1	sp|P54289|CA2D1_HUMAN;tr|Q9UIU0|Q9UIU0_HUMAN;tr|Q9UDQ3|Q9UDQ3_HUMAN;tr|H0Y715|H0Y715_HUMAN;tr|E7ERK3|E7ERK3_HUMAN;tr|Q9UDU5|Q9UDU5_HUMAN;tr|B7Z658|B7Z658_HUMAN;tr|O95026|O95026_HUMAN;tr|Q9UDL7|Q9UDL7_HUMAN	;;	9	21	21	21	27.4	124.57	620950000	323910000	472430000	41070000	120000000	80535000	5.86615	0.125472
A0A0S2Z4R1	YARS	tr|A0A0S2Z4R1|A0A0S2Z4R1_HUMAN;sp|P54577|SYYC_HUMAN;tr|A0A0C4DGZ5|A0A0C4DGZ5_HUMAN;tr|A0A0S2Z4P3|A0A0S2Z4P3_HUMAN	;;	4	15	15	15	30.5	59.143	11342000	6894000	9118000	184690000	40303000	112496500	0.0810514	0.288664
A6NJA2	USP14	tr|A6NJA2|A6NJA2_HUMAN;tr|D3DUG9|D3DUG9_HUMAN;tr|B2RD79|B2RD79_HUMAN;sp|P54578|UBP14_HUMAN;tr|B3KTG4|B3KTG4_HUMAN	;;;;	5	2	2	2	4.7	51.086	14785000	6360200	10572600	7816400	3479900	5648150	1.87187	0.407773
P54707	ATP12A	sp|P54707|AT12A_HUMAN;tr|B4E0R9|B4E0R9_HUMAN;REV__sp|Q15772|SPEG_HUMAN	;	3	8	3	3	8.5	115.51	135150000	76277000	105713500	50747000	93254000	72000500	1.46823	0.45115
B4DEA3		tr|B4DEA3|B4DEA3_HUMAN;sp|P54727|RD23B_HUMAN;tr|Q53F10|Q53F10_HUMAN;tr|B7ZA74|B7ZA74_HUMAN;tr|B7Z4W4|B7Z4W4_HUMAN;tr|Q5W0S5|Q5W0S5_HUMAN;tr|Q5W0S4|Q5W0S4_HUMAN;tr|H0Y579|H0Y579_HUMAN;tr|K7ENJ0|K7ENJ0_HUMAN;tr|K7ELW1|K7ELW1_HUMAN;tr|A0A494C0B4|A0A494C0B4_HUMAN;tr|A8K1J3|A8K1J3_HUMAN;tr|A0A024R7G8|A0A024R7G8_HUMAN;sp|P54725|RD23A_HUMAN	;;;;	14	9	9	9	23.1	42.309	108040000	35274000	71657000	120550000	56678000	88614000	0.808642	0.759585
Q96L35	EPHB4	tr|Q96L35|Q96L35_HUMAN;tr|Q59F17|Q59F17_HUMAN;tr|Q541P7|Q541P7_HUMAN;sp|P54760|EPHB4_HUMAN	;;;	4	8	8	8	15	102.56	88036000	104830000	96433000	73208000	44970000	59089000	1.632	0.150897
A0A0A0MQV0		tr|A0A0A0MQV0|A0A0A0MQV0_HUMAN;tr|A0A024R6E8|A0A024R6E8_HUMAN;sp|P54803|GALC_HUMAN;tr|A0A087WX10|A0A087WX10_HUMAN;tr|G3V5E8|G3V5E8_HUMAN;tr|G3V4M2|G3V4M2_HUMAN;tr|G3V255|G3V255_HUMAN;tr|B4DFD1|B4DFD1_HUMAN;tr|H0YJG8|H0YJG8_HUMAN	;;;;	9	9	9	9	18.2	77.063	542640000	232860000	387750000	4681100	12937000	8809050	44.0172	0.134315
M0R0Y2	NAPA	tr|M0R0Y2|M0R0Y2_HUMAN;tr|A0A024R0R9|A0A024R0R9_HUMAN;sp|P54920|SNAA_HUMAN;tr|M0R2M1|M0R2M1_HUMAN;tr|M0R213|M0R213_HUMAN;tr|A0A024R0V6|A0A024R0V6_HUMAN;tr|M0R027|M0R027_HUMAN;tr|M0R058|M0R058_HUMAN;tr|M0R0I4|M0R0I4_HUMAN;tr|B4DGP9|B4DGP9_HUMAN;sp|Q9H115|SNAB_HUMAN;tr|B4DIV0|B4DIV0_HUMAN;tr|A0A087WZQ7|A0A087WZQ7_HUMAN;tr|M0QZM9|M0QZM9_HUMAN;tr|M0QZN5|M0QZN5_HUMAN;tr|M0R031|M0R031_HUMAN	;;;	16	12	12	12	57	29.163	433840000	183250000	308545000	82400000	98631000	90515500	3.40875	0.224611
J3QSS1	SLC12A3	tr|J3QSS1|J3QSS1_HUMAN;sp|P55017|S12A3_HUMAN	;	2	23	23	23	24.4	113.01	864470000	1174900000	1019685000	340800000	775120000	557960000	1.82752	0.22581
A0A384NKW7		tr|A0A384NKW7|A0A384NKW7_HUMAN;sp|P55060|XPO2_HUMAN;tr|B4DM31|B4DM31_HUMAN;tr|B4DUC5|B4DUC5_HUMAN;tr|B4DPS6|B4DPS6_HUMAN;tr|B4DM67|B4DM67_HUMAN;tr|B4DS32|B4DS32_HUMAN	;;;;;	7	19	19	19	22.7	110.42	43360000	38163000	40761500	319560000	183410000	251485000	0.162083	0.090545
P55083	MFAP4	sp|P55083|MFAP4_HUMAN;tr|A0A024QZ34|A0A024QZ34_HUMAN;tr|K7ES70|K7ES70_HUMAN	;;	3	2	2	2	17.3	28.648	145520000	275440000	210480000	3025200	10177000	6601100	31.8856	0.0885155
H0YHC3	NAP1L1	tr|H0YHC3|H0YHC3_HUMAN;tr|F8W020|F8W020_HUMAN;tr|F8W118|F8W118_HUMAN;tr|F8VXI6|F8VXI6_HUMAN;tr|F8VUX1|F8VUX1_HUMAN;tr|F8VY35|F8VY35_HUMAN;tr|F8VV59|F8VV59_HUMAN;tr|B7Z9C2|B7Z9C2_HUMAN;tr|A0A024RBE6|A0A024RBE6_HUMAN;tr|F8W0J6|F8W0J6_HUMAN;tr|F5H4R6|F5H4R6_HUMAN;tr|B7Z2V4|B7Z2V4_HUMAN;tr|H0YIV4|H0YIV4_HUMAN;tr|A0A024RBB7|A0A024RBB7_HUMAN;sp|P55209|NP1L1_HUMAN;tr|H0YH88|H0YH88_HUMAN;tr|F8W543|F8W543…	;;;;;;;;;;;;;;;;;;	20	5	5	4	33.8	23.417	14691000	24694000	19692500	318520000	504550000	411535000	0.0478513	0.0521318
Q86U79		tr|Q86U79|Q86U79_HUMAN;tr|A0A140VJE0|A0A140VJE0_HUMAN;sp|P55263|ADK_HUMAN;tr|A0A5F9ZH83|A0A5F9ZH83_HUMAN;tr|A0A5F9ZH72|A0A5F9ZH72_HUMAN;tr|A0A5F9ZH31|A0A5F9ZH31_HUMAN;tr|A0A5K1VW54|A0A5K1VW54_HUMAN;tr|A0A5K1VW94|A0A5K1VW94_HUMAN;tr|A0A5F9ZH76|A0A5F9ZH76_HUMAN;tr|A0A5F9ZHJ1|A0A5F9ZHJ1_HUMAN	;;;;;;;	10	3	3	3	10.1	38.737	30524000	8618700	19571350	7167800	1719500	4443650	4.40434	0.3121
P55290	CDH13	sp|P55290|CAD13_HUMAN;tr|B7Z9B1|B7Z9B1_HUMAN	;	2	10	10	10	17	78.286	103420000	177510000	140465000	286000000	238930000	262465000	0.535176	0.108716
E9PLK3	NPEPPS	tr|E9PLK3|E9PLK3_HUMAN;tr|B7Z899|B7Z899_HUMAN;sp|P55786|PSA_HUMAN;tr|B7Z4B2|B7Z4B2_HUMAN;tr|B3KU93|B3KU93_HUMAN;tr|B7Z1V9|B7Z1V9_HUMAN;tr|B7Z1H4|B7Z1H4_HUMAN;tr|B3KTP2|B3KTP2_HUMAN;sp|A6NEC2|PSAL_HUMAN;tr|H0YDG0|H0YDG0_HUMAN;tr|B7Z6T6|B7Z6T6_HUMAN;tr|E9PP11|E9PP11_HUMAN;tr|E9PJY4|E9PJY4_HUMAN;tr|E9PPD4|E9PPD4_HUMAN;tr|H0YCQ5|H0YCQ5_HUMAN;tr|E9PJF9|E9PJF9_HUMAN;tr|E9PJ74|E9PJ74_HUMAN;tr|B4DGH6|B4D…	;;;;;;	20	20	20	20	26.4	102.99	360090000	236760000	298425000	142300000	59057000	100678500	2.96414	0.117181
B4DV79	EIF3B	tr|B4DV79|B4DV79_HUMAN;tr|A4D210|A4D210_HUMAN;tr|A0A024R821|A0A024R821_HUMAN;sp|P55884|EIF3B_HUMAN;tr|B4DXN6|B4DXN6_HUMAN;tr|Q96G38|Q96G38_HUMAN;tr|Q86UM1|Q86UM1_HUMAN;tr|C9JZG1|C9JZG1_HUMAN;tr|C9JQN7|C9JQN7_HUMAN;tr|Q59FS8|Q59FS8_HUMAN	;;;;;;;	10	11	11	11	21.1	85.134	30938000	20119000	25528500	80449000	23169000	51809000	0.492743	0.462395
B4DF61		tr|B4DF61|B4DF61_HUMAN;tr|A8K492|A8K492_HUMAN;sp|P56192|SYMC_HUMAN;tr|B4E0E9|B4E0E9_HUMAN;tr|H0YHV5|H0YHV5_HUMAN;tr|A0A024RBA2|A0A024RBA2_HUMAN	;;;;	6	6	6	6	14	71.8	30882000	38663000	34772500	45432000	21524000	33478000	1.03867	0.927379
P56537	EIF6	sp|P56537|IF6_HUMAN;tr|B7ZBH1|B7ZBH1_HUMAN;tr|A0A0U1RQV5|A0A0U1RQV5_HUMAN;tr|F8WD20|F8WD20_HUMAN;tr|B4DJH0|B4DJH0_HUMAN;tr|A0A0B4J1Y7|A0A0B4J1Y7_HUMAN;tr|F8WDS6|F8WDS6_HUMAN	;	7	5	5	5	32.7	26.599	158400000	213560000	185980000	132800000	112930000	122865000	1.51369	0.164184
Q69YG1	DKFZp761E1322	tr|Q69YG1|Q69YG1_HUMAN;sp|P58546|MTPN_HUMAN;tr|C9JL85|C9JL85_HUMAN	;	3	3	3	3	38.1	12.895	95338000	58191000	76764500	40856000	16408000	28632000	2.68107	0.162823
Q6EZE9	DEFA3	tr|Q6EZE9|Q6EZE9_HUMAN;sp|P59666|DEF3_HUMAN;sp|P59665|DEF1_HUMAN	;;	3	4	4	4	20.2	10.245	285540000	248220000	266880000	10989000	169600000	90294500	2.95566	0.162505
P60022	DEFB1	sp|P60022|DEFB1_HUMAN		1	2	2	1	44.1	7.4197	850150000	312540000	581345000	651150000	534690000	592920000	0.980478	0.970255
E9PJK1	CD81	tr|E9PJK1|E9PJK1_HUMAN;tr|E9PRJ8|E9PRJ8_HUMAN;tr|H0YDL9|H0YDL9_HUMAN;tr|H0YDJ9|H0YDJ9_HUMAN;tr|A0A024RCB7|A0A024RCB7_HUMAN;sp|P60033|CD81_HUMAN;tr|E9PIF1|E9PIF1_HUMAN;tr|A6NMH8|A6NMH8_HUMAN;tr|E9PM31|E9PM31_HUMAN;tr|H0YEE2|H0YEE2_HUMAN	;;;;;;;	10	3	3	3	35.8	17.963	362200000	741780000	551990000	83979000	196920000	140449500	3.93017	0.173247
V9HWK1	HEL-S-49	tr|V9HWK1|V9HWK1_HUMAN;sp|P60174|TPIS_HUMAN;tr|Q53HE2|Q53HE2_HUMAN;tr|B4DUI5|B4DUI5_HUMAN;tr|Q2QD09|Q2QD09_HUMAN;tr|U3KPZ0|U3KPZ0_HUMAN;tr|U3KQF3|U3KQF3_HUMAN;tr|U3KPS5|U3KPS5_HUMAN	;;;;;	8	20	20	20	88.8	26.669	8062300000	5605300000	6833800000	2630600000	1570500000	2100550000	3.25334	0.0714473
B3KW56	EIF3S6	tr|B3KW56|B3KW56_HUMAN;tr|Q6IAX5|Q6IAX5_HUMAN;sp|P60228|EIF3E_HUMAN;tr|E5RGA2|E5RGA2_HUMAN;tr|B2R806|B2R806_HUMAN;tr|E5RIT4|E5RIT4_HUMAN;tr|H0YAW4|H0YAW4_HUMAN;tr|H0YBR5|H0YBR5_HUMAN;tr|A0A161SXE1|A0A161SXE1_HUMAN;tr|E5RHS5|E5RHS5_HUMAN	;;;;	10	3	3	3	10.6	46.445	8480100	11659000	10069550	14631000	6113000	10372000	0.97084	0.953007
F8W1R7	MYL6	tr|F8W1R7|F8W1R7_HUMAN;sp|P60660|MYL6_HUMAN;tr|G3V1V0|G3V1V0_HUMAN;tr|J3KND3|J3KND3_HUMAN;tr|G8JLA2|G8JLA2_HUMAN;tr|B7Z6Z4|B7Z6Z4_HUMAN;tr|G3V1Y7|G3V1Y7_HUMAN;tr|F8VPF3|F8VPF3_HUMAN;tr|Q6IBG5|Q6IBG5_HUMAN;tr|F8VZU9|F8VZU9_HUMAN;tr|F8W180|F8W180_HUMAN;tr|H0YI43|H0YI43_HUMAN;tr|F8W1I5|F8W1I5_HUMAN;tr|A0A024RB31|A0A024RB31_HUMAN;sp|P14649|MYL6B_HUMAN;tr|B4E368|B4E368_HUMAN;tr|F8VXL3|F8VXL3_HUMAN	;;;;;;;;	17	7	7	7	56.6	16.29	487850000	339680000	413765000	247570000	255140000	251355000	1.64614	0.160005
A8K7F6		tr|A8K7F6|A8K7F6_HUMAN;sp|P60842|IF4A1_HUMAN;tr|A8K088|A8K088_HUMAN;tr|J3KT12|J3KT12_HUMAN;tr|J3KTB5|J3KTB5_HUMAN;tr|Q59F68|Q59F68_HUMAN;tr|J3QS69|J3QS69_HUMAN;tr|J3QR64|J3QR64_HUMAN;tr|J3QL43|J3QL43_HUMAN;tr|J3QLN6|J3QLN6_HUMAN;tr|J3QKZ9|J3QKZ9_HUMAN;tr|B4E047|B4E047_HUMAN;tr|J3KS25|J3KS25_HUMAN;tr|B4DNH2|B4DNH2_HUMAN;tr|J3KSZ0|J3KSZ0_HUMAN;tr|J3KSN7|J3KSN7_HUMAN;tr|J3KTN0|J3KTN0_HUMAN;tr|B4E102…	;;;;;;;;;;;;;;	25	18	18	8	44.8	46.121	601210000	167750000	384480000	542090000	361850000	451970000	0.850676	0.800759
P60866	RPS20	sp|P60866|RS20_HUMAN;tr|G3XAN0|G3XAN0_HUMAN;tr|E5RIP1|E5RIP1_HUMAN;tr|E5RJX2|E5RJX2_HUMAN	;	4	3	3	3	20.2	13.373	14841000	50686000	32763500	27322000	69343000	48332500	0.677877	0.629699
A0A140VK44		tr|A0A140VK44|A0A140VK44_HUMAN;sp|P60900|PSA6_HUMAN;tr|G3V5Z7|G3V5Z7_HUMAN;tr|G3V295|G3V295_HUMAN;tr|G3V3I1|G3V3I1_HUMAN;tr|G3V3U4|G3V3U4_HUMAN;tr|Q9BZ93|Q9BZ93_HUMAN;tr|G3V4S5|G3V4S5_HUMAN;tr|G3V2S7|G3V2S7_HUMAN;tr|Q59F72|Q59F72_HUMAN;tr|H0YJC4|H0YJC4_HUMAN	;;;;;	11	7	7	7	32.1	27.399	92869000	56348000	74608500	53879000	55534000	54706500	1.3638	0.389966
Q6FGE5	S100A10	tr|Q6FGE5|Q6FGE5_HUMAN;sp|P60903|S10AA_HUMAN;tr|D3DV26|D3DV26_HUMAN	;;	3	2	2	2	27.8	11.187	16422000	63110000	39766000	15599000	29240000	22419500	1.77372	0.549681
A0A024RAA5	CDC42	tr|A0A024RAA5|A0A024RAA5_HUMAN;sp|P60953|CDC42_HUMAN;tr|B4E1U9|B4E1U9_HUMAN;tr|A0A590UJK8|A0A590UJK8_HUMAN;tr|A0A024RAE6|A0A024RAE6_HUMAN;tr|A0A024R9T1|A0A024R9T1_HUMAN;tr|B7ZAY4|B7ZAY4_HUMAN;tr|B4DMH5|B4DMH5_HUMAN;tr|Q5JYX0|Q5JYX0_HUMAN;tr|Q9UJM1|Q9UJM1_HUMAN;tr|A0A494C1M1|A0A494C1M1_HUMAN;tr|Q9UJM0|Q9UJM0_HUMAN;tr|A0A494BZX6|A0A494BZX6_HUMAN;tr|A0A3B3IRV0|A0A3B3IRV0_HUMAN;tr|F8WET9|F8WET9_HUMAN…	;;;;;;;;;	24	11	11	10	62.8	21.258	2781600000	1567300000	2174450000	411060000	847390000	629225000	3.45576	0.138903
V9HWA6	HEL32	tr|V9HWA6|V9HWA6_HUMAN;sp|P60981|DEST_HUMAN;tr|F6RFD5|F6RFD5_HUMAN;tr|B7Z9M9|B7Z9M9_HUMAN	;;;	4	7	6	6	47.3	18.506	482210000	298430000	390320000	55142000	92597000	73869500	5.28391	0.0777208
A0A024R7I3	RAB8A	tr|A0A024R7I3|A0A024R7I3_HUMAN;sp|P61006|RAB8A_HUMAN;tr|Q59EP4|Q59EP4_HUMAN;tr|H0YMN7|H0YMN7_HUMAN;tr|M0R257|M0R257_HUMAN;tr|A8K6I8|A8K6I8_HUMAN;tr|A0A0A1HAV6|A0A0A1HAV6_HUMAN;sp|P20337|RAB3B_HUMAN;tr|A0A024R7I7|A0A024R7I7_HUMAN;sp|P20336|RAB3A_HUMAN;sp|Q96E17|RAB3C_HUMAN;tr|B4DE50|B4DE50_HUMAN	;;	12	8	6	4	43.5	23.668	514740000	252670000	383705000	86195000	140250000	113222500	3.38895	0.18059
A0A024R7V6	RAB2	tr|A0A024R7V6|A0A024R7V6_HUMAN;sp|P61019|RAB2A_HUMAN;tr|E9PKL7|E9PKL7_HUMAN;tr|A0A0A1HAW1|A0A0A1HAW1_HUMAN;tr|H7C125|H7C125_HUMAN;tr|A0A3B3ITL1|A0A3B3ITL1_HUMAN;tr|Q5HYI5|Q5HYI5_HUMAN;sp|Q8WUD1|RAB2B_HUMAN;tr|O75546|O75546_HUMAN;tr|B4DUD4|B4DUD4_HUMAN;tr|E9PE37|E9PE37_HUMAN;tr|H0YD31|H0YD31_HUMAN;tr|Q96K32|Q96K32_HUMAN;tr|A0A023HJ61|A0A023HJ61_HUMAN	;;;;;;;	14	9	9	7	52.4	23.545	252200000	177460000	214830000	23486000	59832000	41659000	5.15687	0.053042
A0A024R4T4	UBE2M	tr|A0A024R4T4|A0A024R4T4_HUMAN;sp|P61081|UBC12_HUMAN;tr|M0QX69|M0QX69_HUMAN;tr|M0QYI6|M0QYI6_HUMAN	;;	4	4	4	4	21.9	20.9	11162000	4705800	7933900	18029000	3886600	10957800	0.724041	0.734775
V9HW41	HEL-S-71	tr|V9HW41|V9HW41_HUMAN;sp|P61088|UBE2N_HUMAN;tr|F8VSD4|F8VSD4_HUMAN;tr|F8VV71|F8VV71_HUMAN;tr|F8VQQ8|F8VQQ8_HUMAN;sp|Q5JXB2|UE2NL_HUMAN;tr|F8VZ29|F8VZ29_HUMAN	;;;;;	7	5	5	5	36.8	17.138	230710000	202670000	216690000	102900000	139530000	121215000	1.78765	0.0537041
A0A024R845	RAB14	tr|A0A024R845|A0A024R845_HUMAN;sp|P61106|RAB14_HUMAN;tr|X6RFL8|X6RFL8_HUMAN	;;	3	10	10	10	59.1	23.897	246690000	195430000	221060000	78271000	135360000	106815500	2.06955	0.0966818
P61160	ACTR2	sp|P61160|ARP2_HUMAN;tr|Q8IY98|Q8IY98_HUMAN;tr|F5H6T1|F5H6T1_HUMAN;tr|B4DHK9|B4DHK9_HUMAN;tr|B4DWQ5|B4DWQ5_HUMAN	;;;;	5	9	9	9	27.4	44.76	688690000	435540000	562115000	75025000	108860000	91942500	6.11377	0.066495
R4GMT0	ACTR1A	tr|R4GMT0|R4GMT0_HUMAN;tr|B4DM97|B4DM97_HUMAN;tr|A0A384NQ21|A0A384NQ21_HUMAN;sp|P61163|ACTZ_HUMAN;tr|A0A1B0GVS3|A0A1B0GVS3_HUMAN;tr|B4DMT4|B4DMT4_HUMAN;tr|B4DXP9|B4DXP9_HUMAN;tr|Q13841|Q13841_HUMAN;sp|P42025|ACTY_HUMAN	;;;;;;;;	9	4	4	4	17.5	37.433	73422000	101730000	87576000	39160000	23716000	31438000	2.78567	0.0735099
A0A024R3Q0	ARF1	tr|A0A024R3Q0|A0A024R3Q0_HUMAN;tr|A0A024R0Y6|A0A024R0Y6_HUMAN;sp|P84077|ARF1_HUMAN;sp|P61204|ARF3_HUMAN;tr|F5H423|F5H423_HUMAN;tr|B4E190|B4E190_HUMAN;tr|B4DJC8|B4DJC8_HUMAN;tr|B4DN70|B4DN70_HUMAN;tr|B4DEB9|B4DEB9_HUMAN;tr|F5H0C7|F5H0C7_HUMAN;tr|H0YGG7|H0YGG7_HUMAN	;;;;;;;;	11	10	10	6	64.1	20.697	2223700000	1368000000	1795850000	534990000	678610000	606800000	2.95954	0.111328
D6RAT0	RPS3A	tr|D6RAT0|D6RAT0_HUMAN;tr|Q6NXR8|Q6NXR8_HUMAN;sp|P61247|RS3A_HUMAN;tr|D6RB09|D6RB09_HUMAN;tr|D6RG13|D6RG13_HUMAN;tr|A8K4W0|A8K4W0_HUMAN;tr|D6R9B6|D6R9B6_HUMAN;tr|B7Z3M5|B7Z3M5_HUMAN;tr|H0Y8L7|H0Y8L7_HUMAN;tr|E9PFI5|E9PFI5_HUMAN;tr|H0Y9Y4|H0Y9Y4_HUMAN;tr|D6RAS7|D6RAS7_HUMAN;tr|D6RED7|D6RED7_HUMAN;tr|D6RGE0|D6RGE0_HUMAN	;;;;;;;;;;;	14	6	6	6	28.6	25.887	20858000	15035000	17946500	147580000	41270000	94425000	0.190061	0.287355
B2R7M1		tr|B2R7M1|B2R7M1_HUMAN;sp|P61421|VA0D1_HUMAN;tr|F5GYQ1|F5GYQ1_HUMAN;tr|J3QL14|J3QL14_HUMAN;tr|R4GN72|R4GN72_HUMAN;tr|B7Z6L9|B7Z6L9_HUMAN;tr|B7Z788|B7Z788_HUMAN;tr|H3BQB4|H3BQB4_HUMAN;tr|H3BSG7|H3BSG7_HUMAN;tr|H3BQJ1|H3BQJ1_HUMAN	;;;;;;	10	9	9	9	38.5	40.317	445400000	301720000	373560000	42814000	167030000	104922000	3.56036	0.105549
A0A024R324	RHOA	tr|A0A024R324|A0A024R324_HUMAN;sp|P61586|RHOA_HUMAN;tr|B4DKN9|B4DKN9_HUMAN;tr|Q9BVT0|Q9BVT0_HUMAN;tr|C9JNR4|C9JNR4_HUMAN;tr|C9JX21|C9JX21_HUMAN;tr|A0A0B6XK12|A0A0B6XK12_HUMAN;tr|Q5JR07|Q5JR07_HUMAN;tr|Q5JR05|Q5JR05_HUMAN;tr|U3KQA9|U3KQA9_HUMAN;tr|U3KQV3|U3KQV3_HUMAN;tr|Q5JR06|Q5JR06_HUMAN;tr|E9PN11|E9PN11_HUMAN;tr|E9PLA2|E9PLA2_HUMAN;tr|C9JRM1|C9JRM1_HUMAN	;;;;;;;;	15	12	12	5	67.4	21.768	2268800000	1179500000	1724150000	426460000	615320000	520890000	3.31001	0.161437
Q9UNM1	EPFP1	tr|Q9UNM1|Q9UNM1_HUMAN;tr|B8ZZL8|B8ZZL8_HUMAN;tr|A0A384N6A4|A0A384N6A4_HUMAN;sp|P61604|CH10_HUMAN;tr|A0A024R3X7|A0A024R3X7_HUMAN;tr|B8ZZ54|B8ZZ54_HUMAN;tr|S4R3N1|S4R3N1_HUMAN	;;;;;;	7	4	4	4	42.3	10.295	25864000	25597000	25730500	287730000	115980000	201855000	0.12747	0.176745
B3KNF6	SEC61A1	tr|B3KNF6|B3KNF6_HUMAN;sp|P61619|S61A1_HUMAN;tr|B4DR61|B4DR61_HUMAN	;;	3	2	2	2	5.3	52.264	16217000	22802000	19509500	4740800	6615700	5678250	3.43583	0.0561506
F8VV32	LYZ	tr|F8VV32|F8VV32_HUMAN;tr|A0A0B4J259|A0A0B4J259_HUMAN;tr|B2R4C5|B2R4C5_HUMAN;sp|P61626|LYSC_HUMAN	;;;	4	5	5	5	46.2	11.488	167250000	71982000	119616000	26680000	97960000	62320000	1.91938	0.437117
A0A024R8S3	SUMO2	tr|A0A024R8S3|A0A024R8S3_HUMAN;sp|P61956|SUMO2_HUMAN;sp|Q6EEV6|SUMO4_HUMAN;sp|P55854|SUMO3_HUMAN;tr|A8MUA9|A8MUA9_HUMAN;tr|A8MU27|A8MU27_HUMAN	;;;;;	6	2	2	2	23.2	10.871	16674000	7148800	11911400	147460000	17583000	82521500	0.144343	0.3915
P61981	YWHAG	sp|P61981|1433G_HUMAN;tr|B4DE78|B4DE78_HUMAN;tr|B3KNB4|B3KNB4_HUMAN;tr|B4DHC4|B4DHC4_HUMAN	;;;	4	12	9	8	57.5	28.302	1055300000	634940000	845120000	292010000	301860000	296935000	2.84614	0.120968
P62070	RRAS2	sp|P62070|RRAS2_HUMAN;tr|E9PK85|E9PK85_HUMAN;tr|E9PQ87|E9PQ87_HUMAN	;	3	10	10	8	50	23.399	532990000	434690000	483840000	76487000	227070000	151778500	3.1878	0.0661293
P62081	RPS7	sp|P62081|RS7_HUMAN;tr|A0A2R8Y623|A0A2R8Y623_HUMAN;tr|B5MCP9|B5MCP9_HUMAN;tr|Q59FS3|Q59FS3_HUMAN	;;	4	5	5	5	26.8	22.127	27456000	7583000	17519500	414490000	52211000	233350500	0.075078	0.35624
P62136	PPP1CA	sp|P62136|PP1A_HUMAN;tr|A0A140VJS9|A0A140VJS9_HUMAN;tr|B3KXM2|B3KXM2_HUMAN;tr|E9PMD7|E9PMD7_HUMAN	;;;	4	11	3	2	37.6	37.512	38291000	59266000	48778500	27108000	10554000	18831000	2.59033	0.154257
V9HW04	HEL-S-80p	tr|V9HW04|V9HW04_HUMAN;sp|P62140|PP1B_HUMAN;tr|B4DJ75|B4DJ75_HUMAN;tr|B7ZB67|B7ZB67_HUMAN;tr|E7ETD8|E7ETD8_HUMAN;tr|C9JP48|C9JP48_HUMAN;tr|B4E163|B4E163_HUMAN;tr|C9J9S3|C9J9S3_HUMAN	;;;;	8	12	12	4	43.7	37.186	561530000	384090000	472810000	89643000	96269000	92956000	5.08638	0.0505237
Q53XL8	PSMC1	tr|Q53XL8|Q53XL8_HUMAN;tr|Q53HB3|Q53HB3_HUMAN;sp|P62191|PRS4_HUMAN;tr|G3V4X1|G3V4X1_HUMAN	;;	4	6	6	6	20.2	49.184	179690000	113210000	146450000	26042000	10056000	18049000	8.11402	0.0641463
Q5JR94	RPS8	tr|Q5JR94|Q5JR94_HUMAN;sp|P62241|RS8_HUMAN;tr|Q5JR95|Q5JR95_HUMAN;tr|Q9BS10|Q9BS10_HUMAN	;;;	4	6	6	6	34.6	24.205	74234000	14584000	44409000	98152000	21367000	59759500	0.743129	0.782096
M0R210	RPS16	tr|M0R210|M0R210_HUMAN;sp|P62249|RS16_HUMAN;tr|M0R3H0|M0R3H0_HUMAN;tr|M0QX76|M0QX76_HUMAN;tr|M0R1M5|M0R1M5_HUMAN;tr|Q6IPX4|Q6IPX4_HUMAN	;;	6	5	5	5	38	14.419	78277000	54317000	66297000	89218000	59960000	74589000	0.888831	0.703822
P62269	RPS18	sp|P62269|RS18_HUMAN;tr|A0A0G2JQH2|A0A0G2JQH2_HUMAN;tr|Q5GGW2|Q5GGW2_HUMAN;tr|J3JS69|J3JS69_HUMAN	;;	4	4	4	4	25	17.718	50763000	38656000	44709500	66496000	27422000	46959000	0.952097	0.922465
P62277	RPS13	sp|P62277|RS13_HUMAN;tr|J3KMX5|J3KMX5_HUMAN;tr|E9PS50|E9PS50_HUMAN	;	3	4	4	4	29.1	17.222	23052000	82581000	52816500	65100000	89144000	77122000	0.684843	0.527997
M0QZC5	RPS11	tr|M0QZC5|M0QZC5_HUMAN;sp|P62280|RS11_HUMAN;tr|M0R1H5|M0R1H5_HUMAN	;	3	3	3	3	24.6	13.997	19716000	5833800	12774900	46028000	15680000	30854000	0.414044	0.391835
P62314	SNRPD1	sp|P62314|SMD1_HUMAN;tr|J3QLR7|J3QLR7_HUMAN;tr|J3QLI9|J3QLI9_HUMAN;tr|Q7Z5A3|Q7Z5A3_HUMAN	;;;	4	2	2	2	20.2	13.281	9624700	15983000	12803850	61686000	40744000	51215000	0.250002	0.0724526
P62318	SNRPD3	sp|P62318|SMD3_HUMAN;tr|H3BT13|H3BT13_HUMAN	;	2	4	4	4	47.6	13.916	10371000	15892000	13131500	92696000	18723000	55709500	0.235714	0.36976
P62333	PSMC6	sp|P62333|PRS10_HUMAN;tr|A0A087X2I1|A0A087X2I1_HUMAN;tr|V9HW24|V9HW24_HUMAN;tr|H0YJX2|H0YJX2_HUMAN;tr|B4DR91|B4DR91_HUMAN;tr|H0YJS8|H0YJS8_HUMAN;tr|H0YJC0|H0YJC0_HUMAN	;;	7	6	6	6	21.9	44.172	58240000	40354000	49297000	26597000	10592000	18594500	2.65116	0.124812
Q96IR1	RPS4X	tr|Q96IR1|Q96IR1_HUMAN;tr|B2R491|B2R491_HUMAN;sp|P62701|RS4X_HUMAN;tr|Q53HV1|Q53HV1_HUMAN;tr|C9JEH7|C9JEH7_HUMAN;tr|A4FU11|A4FU11_HUMAN;tr|Q496E4|Q496E4_HUMAN;sp|P22090|RS4Y1_HUMAN;sp|Q8TD47|RS4Y2_HUMAN;tr|Q53HI6|Q53HI6_HUMAN;tr|B7Z1M6|B7Z1M6_HUMAN	;;;;;;;;	11	10	10	10	37.9	27.259	87149000	77886000	82517500	114190000	102960000	108575000	0.760005	0.0699391
Q96DV6	RPS6	tr|Q96DV6|Q96DV6_HUMAN;tr|A2A3R6|A2A3R6_HUMAN;sp|P62753|RS6_HUMAN;tr|A2A3R7|A2A3R7_HUMAN;tr|A2A3R5|A2A3R5_HUMAN;tr|Q9BZU1|Q9BZU1_HUMAN	;;;;	6	4	4	4	19.3	28.708	43479000	21650000	32564500	89078000	32902000	60990000	0.533932	0.445099
Q0VAS5	HIST1H4H	tr|Q0VAS5|Q0VAS5_HUMAN;tr|B2R4R0|B2R4R0_HUMAN;sp|P62805|H4_HUMAN;tr|Q6B823|Q6B823_HUMAN	;;	4	10	10	10	56.3	11.314	2514200000	1683900000	2099050000	14778000000	6142400000	10460200000	0.20067	0.19373
Q5U0I6	RAB1A	tr|Q5U0I6|Q5U0I6_HUMAN;sp|P62820|RAB1A_HUMAN;tr|E7END7|E7END7_HUMAN;tr|B7Z8M7|B7Z8M7_HUMAN;tr|Q96RD8|Q96RD8_HUMAN;tr|B3KTE3|B3KTE3_HUMAN;tr|Q53SX4|Q53SX4_HUMAN;tr|A0A2R8YDI9|A0A2R8YDI9_HUMAN;tr|H0YLJ8|H0YLJ8_HUMAN;tr|H0YL94|H0YL94_HUMAN;tr|G5ELZ6|G5ELZ6_HUMAN;tr|G5ELZ5|G5ELZ5_HUMAN;tr|G5EMR8|G5EMR8_HUMAN;sp|P59190|RAB15_HUMAN;tr|G3V196|G3V196_HUMAN;tr|A0A2R8YFB8|A0A2R8YFB8_HUMAN	;;;	16	13	13	6	72.2	22.677	1850500000	969250000	1409875000	352920000	521160000	437040000	3.22596	0.162364
P62826	RAN	sp|P62826|RAN_HUMAN;tr|B5MDF5|B5MDF5_HUMAN;tr|F5H018|F5H018_HUMAN;tr|J3KQE5|J3KQE5_HUMAN;tr|H0YFC6|H0YFC6_HUMAN;tr|B4DV51|B4DV51_HUMAN;tr|A0A087X0W0|A0A087X0W0_HUMAN;tr|Q96QB7|Q96QB7_HUMAN;tr|Q0EFC9|Q0EFC9_HUMAN	;;;;	9	8	8	8	36.6	24.423	351540000	77087000	214313500	669490000	365340000	517415000	0.4142	0.277071
A8KAH9	RAP1A	tr|A8KAH9|A8KAH9_HUMAN;sp|P62834|RAP1A_HUMAN;tr|Q5U0C3|Q5U0C3_HUMAN;tr|A0A075B6Q0|A0A075B6Q0_HUMAN	;;;	4	11	11	3	65.2	20.987	1929000000	990800000	1459900000	319190000	515120000	417155000	3.49966	0.161533
P62851	RPS25	sp|P62851|RS25_HUMAN		1	2	2	2	15.2	13.742	12363000	24375000	18369000	40696000	35348000	38022000	0.483115	0.0960531
A0A024RB14	RPS26	tr|A0A024RB14|A0A024RB14_HUMAN;sp|P62854|RS26_HUMAN;tr|Q75MH1|Q75MH1_HUMAN;sp|Q5JNZ5|RS26L_HUMAN;tr|Q76N57|Q76N57_HUMAN;tr|Q76N56|Q76N56_HUMAN	;;;	6	4	4	4	37.4	13.015	9392500	6614300	8003400	21514000	9799900	15656950	0.511172	0.331424
B2R6K4		tr|B2R6K4|B2R6K4_HUMAN;tr|A0A140VJJ8|A0A140VJJ8_HUMAN;sp|P62873|GBB1_HUMAN;tr|A0A2L0WW42|A0A2L0WW42_HUMAN;tr|F6UT28|F6UT28_HUMAN;tr|F6X3N5|F6X3N5_HUMAN;tr|B1AKQ8|B1AKQ8_HUMAN;tr|Q71UM6|Q71UM6_HUMAN;tr|B3KVK2|B3KVK2_HUMAN;tr|Q71UM7|Q71UM7_HUMAN;tr|F5H8J8|F5H8J8_HUMAN;tr|F5H100|F5H100_HUMAN;tr|F5H0S8|F5H0S8_HUMAN;tr|E9PCP0|E9PCP0_HUMAN;tr|F1T0G5|F1T0G5_HUMAN;tr|F1T0G4|F1T0G4_HUMAN;sp|P16520|GBB3_HU…	;;;;;	20	15	15	9	67.1	37.301	7804100000	4992200000	6398150000	1388600000	2108200000	1748400000	3.65943	0.085157
P62906	RPL10A	sp|P62906|RL10A_HUMAN;tr|Q1JQ76|Q1JQ76_HUMAN;tr|A0A024RCW3|A0A024RCW3_HUMAN	;	3	6	6	6	27.6	24.831	21962000	42036000	31999000	105840000	82086000	93963000	0.340549	0.0575909
Q5VVC8	RPL11	tr|Q5VVC8|Q5VVC8_HUMAN;tr|Q08ES8|Q08ES8_HUMAN;tr|Q5VVD0|Q5VVD0_HUMAN;sp|P62913|RL11_HUMAN	;;;	4	3	3	3	18	19.024	16321000	29401000	22861000	66564000	41561000	54062500	0.422862	0.157532
V9HWF5	HEL-S-69p	tr|V9HWF5|V9HWF5_HUMAN;tr|A8K486|A8K486_HUMAN;sp|P62937|PPIA_HUMAN;tr|B4DM82|B4DM82_HUMAN;tr|B2RE56|B2RE56_HUMAN;tr|Q71V99|Q71V99_HUMAN;tr|F8WE65|F8WE65_HUMAN;tr|C9J5S7|C9J5S7_HUMAN;tr|E5RIZ5|E5RIZ5_HUMAN	;;;;;;;	9	9	9	7	64.2	18.012	4618100000	2567000000	3592550000	1464600000	826740000	1145670000	3.13576	0.150377
P62942	FKBP1A	sp|P62942|FKB1A_HUMAN;tr|Q5W0X3|Q5W0X3_HUMAN;tr|A0A087WZM5|A0A087WZM5_HUMAN;tr|Q0VDC6|Q0VDC6_HUMAN;tr|Q1JUQ3|Q1JUQ3_HUMAN;tr|Q1JUQ4|Q1JUQ4_HUMAN;tr|Q1JUQ5|Q1JUQ5_HUMAN;tr|A0A087WTS4|A0A087WTS4_HUMAN;tr|A0A087WV48|A0A087WV48_HUMAN	;;;	9	3	3	3	40.7	11.951	116780000	25047000	70913500	57374000	25543000	41458500	1.71047	0.605745
A0A384ME16		tr|A0A384ME16|A0A384ME16_HUMAN;tr|B3KR50|B3KR50_HUMAN;tr|B0LPF3|B0LPF3_HUMAN;sp|P62993|GRB2_HUMAN;tr|Q6ICN0|Q6ICN0_HUMAN;tr|J3KT38|J3KT38_HUMAN;tr|J3QRL5|J3QRL5_HUMAN	;;;;;	7	9	9	9	46	24.946	576860000	263180000	420020000	61960000	77263000	69611500	6.03377	0.155337
A4D2P1	RAC1	tr|A4D2P1|A4D2P1_HUMAN;sp|P63000|RAC1_HUMAN;tr|A4D2P0|A4D2P0_HUMAN;tr|A4D2P2|A4D2P2_HUMAN;tr|A0A024R9T5|A0A024R9T5_HUMAN;sp|P60763|RAC3_HUMAN	;;;;;	6	8	7	4	43.8	21.45	1701300000	1100600000	1400950000	288880000	433780000	361330000	3.8772	0.0781134
J3QRU4	VAMP2	tr|J3QRU4|J3QRU4_HUMAN;sp|P63027|VAMP2_HUMAN;tr|F8WCA0|F8WCA0_HUMAN;tr|L7N2F9|L7N2F9_HUMAN;tr|K7ENK9|K7ENK9_HUMAN;tr|K7EKX0|K7EKX0_HUMAN	;;;;;	6	3	3	1	35.4	12.251	31397000	25948000	28672500	11825000	30080000	20952500	1.36845	0.50278
A0A0S2Z3S5	GNAS	tr|A0A0S2Z3S5|A0A0S2Z3S5_HUMAN;tr|A0A0S2Z3H8|A0A0S2Z3H8_HUMAN;sp|P63092|GNAS2_HUMAN;sp|Q5JWF2|GNAS1_HUMAN;tr|A0A590UJF0|A0A590UJF0_HUMAN;tr|B0AZR9|B0AZR9_HUMAN;tr|A0A590UJ58|A0A590UJ58_HUMAN;tr|Q5FWY2|Q5FWY2_HUMAN;tr|Q14455|Q14455_HUMAN;tr|A0A590UJY2|A0A590UJY2_HUMAN;tr|O60726|O60726_HUMAN;tr|A0A590UJB0|A0A590UJB0_HUMAN;tr|A0A0A0MR13|A0A0A0MR13_HUMAN;tr|A0A590UJG5|A0A590UJG5_HUMAN;tr|A0A590UJJ0|A…	;;;;;;;;;;;;	49	17	16	16	41.6	44.266	2359200000	1572800000	1966000000	340320000	595260000	467790000	4.20274	0.0683997
P63096	GNAI1	sp|P63096|GNAI1_HUMAN;tr|A0A3B3ITM0|A0A3B3ITM0_HUMAN;tr|A0A3B3IUA8|A0A3B3IUA8_HUMAN;tr|Q6AWC5|Q6AWC5_HUMAN;tr|A1LQ23|A1LQ23_HUMAN;sp|P11488|GNAT1_HUMAN;tr|B3KP89|B3KP89_HUMAN;sp|P09471|GNAO_HUMAN;tr|Q5T697|Q5T697_HUMAN;sp|P19087|GNAT2_HUMAN;sp|A8MTJ3|GNAT3_HUMAN;tr|O43383|O43383_HUMAN;tr|A0A3B3ITG4|A0A3B3ITG4_HUMAN;tr|A0A3B3IRK0|A0A3B3IRK0_HUMAN;tr|A0A3B3IU77|A0A3B3IU77_HUMAN;tr|A0A3B3IS42|A0A3B3…	;	21	16	8	8	57.1	40.361	521380000	288720000	405050000	406990000	347000000	376995000	1.07442	0.837076
D0PNI1	YWHAZ	tr|D0PNI1|D0PNI1_HUMAN;sp|P63104|1433Z_HUMAN;tr|E7EX29|E7EX29_HUMAN;tr|B0AZS6|B0AZS6_HUMAN;tr|E7ESK7|E7ESK7_HUMAN;tr|B7Z2E6|B7Z2E6_HUMAN;tr|H0YB80|H0YB80_HUMAN;tr|E5RIR4|E5RIR4_HUMAN;tr|E9PD24|E9PD24_HUMAN;tr|E7EVZ2|E7EVZ2_HUMAN;tr|E5RGE1|E5RGE1_HUMAN;tr|Q2F831|Q2F831_HUMAN;tr|Q6LD62|Q6LD62_HUMAN	;;;;	13	16	13	12	68.2	27.745	2279100000	1348100000	1813600000	889940000	707840000	798890000	2.27015	0.1658
Q56VW8		tr|Q56VW8|Q56VW8_HUMAN;tr|A0A140VJT0|A0A140VJT0_HUMAN;sp|P63151|2ABA_HUMAN;tr|A0A590UJY3|A0A590UJY3_HUMAN;tr|A0A590UJJ1|A0A590UJJ1_HUMAN;tr|E5RFR9|E5RFR9_HUMAN;tr|Q6ZP32|Q6ZP32_HUMAN;sp|Q66LE6|2ABD_HUMAN;tr|E5RIY1|E5RIY1_HUMAN;tr|Q6PEG1|Q6PEG1_HUMAN;tr|Q6IN90|Q6IN90_HUMAN;sp|Q00005|2ABB_HUMAN;sp|Q9Y2T4|2ABG_HUMAN;tr|H0YA16|H0YA16_HUMAN;tr|B3KMA9|B3KMA9_HUMAN;tr|H0YB06|H0YB06_HUMAN;tr|Q59GC6|Q59GC…	;;;;	17	8	8	8	24.6	51.647	208640000	126410000	167525000	27308000	29327000	28317500	5.91595	0.0772995
Q6FGH9	DNCL1	tr|Q6FGH9|Q6FGH9_HUMAN;sp|P63167|DYL1_HUMAN;sp|Q96FJ2|DYL2_HUMAN;tr|F8VXI7|F8VXI7_HUMAN;tr|F8VXL2|F8VXL2_HUMAN;tr|F8VRV5|F8VRV5_HUMAN	;;	6	3	3	3	49.4	10.366	171250000	83587000	127418500	87944000	48224000	68084000	1.87149	0.342827
E5RJR5	SKP1	tr|E5RJR5|E5RJR5_HUMAN;sp|P63208|SKP1_HUMAN;tr|E5RGM3|E5RGM3_HUMAN;tr|E7ERH2|E7ERH2_HUMAN;tr|F8W8N3|F8W8N3_HUMAN	;;;;	5	4	4	4	26.4	18.72	79212000	45958000	62585000	49439000	54606000	52022500	1.20304	0.594299
P63218	GNG5	sp|P63218|GBG5_HUMAN		1	3	3	3	63.2	7.3184	92951000	113510000	103230500	53498000	18568000	36033000	2.86489	0.0801672
I3L397	EIF5A	tr|I3L397|I3L397_HUMAN;sp|P63241|IF5A1_HUMAN;tr|I3L504|I3L504_HUMAN;sp|Q6IS14|IF5AL_HUMAN;tr|F8WCJ1|F8WCJ1_HUMAN;tr|C9J7B5|C9J7B5_HUMAN;tr|C9J4W5|C9J4W5_HUMAN;sp|Q9GZV4|IF5A2_HUMAN	;;;;;;;	8	6	6	6	62.3	16.019	657620000	520100000	588860000	565100000	526810000	545955000	1.07859	0.608818
E9KL35		tr|E9KL35|E9KL35_HUMAN;sp|P63244|RACK1_HUMAN;tr|D6R9Z1|D6R9Z1_HUMAN;tr|D6R9L0|D6R9L0_HUMAN;tr|D6RFX4|D6RFX4_HUMAN;tr|D6RHH4|D6RHH4_HUMAN;tr|J3KPE3|J3KPE3_HUMAN;tr|H0YAF8|H0YAF8_HUMAN;tr|B4DVD2|B4DVD2_HUMAN;tr|D6RAC2|D6RAC2_HUMAN;tr|H0Y8W2|H0Y8W2_HUMAN;tr|H0YAM7|H0YAM7_HUMAN;tr|D6REE5|D6REE5_HUMAN;tr|H0Y8R5|H0Y8R5_HUMAN;tr|D6RFZ9|D6RFZ9_HUMAN;tr|D6RAU2|D6RAU2_HUMAN;tr|E9PD14|E9PD14_HUMAN;tr|D6RBD0…	;;;;;;;;;;;;;;	24	10	10	10	43.5	35.076	65784000	59667000	62725500	129130000	38849000	83989500	0.746825	0.68463
P63313	TMSB10	sp|P63313|TYB10_HUMAN		1	2	1	1	47.7	5.0256	49222000	36358000	42790000	72547000	26456000	49501500	0.864418	0.805441
N0E4C7	CSNK2B	tr|N0E4C7|N0E4C7_HUMAN;sp|P67870|CSK2B_HUMAN;tr|Q5SRQ3|Q5SRQ3_HUMAN;tr|Q5SRQ6|Q5SRQ6_HUMAN;tr|N0E466|N0E466_HUMAN;tr|A0A1U9X7J2|A0A1U9X7J2_HUMAN;tr|N0E472|N0E472_HUMAN;tr|A0A0G2JM12|A0A0G2JM12_HUMAN;tr|N0E650|N0E650_HUMAN;tr|N0E638|N0E638_HUMAN;tr|N0E6J1|N0E6J1_HUMAN;tr|B4DUJ4|B4DUJ4_HUMAN;tr|N0E644|N0E644_HUMAN;tr|A0A0G2JM58|A0A0G2JM58_HUMAN	;;;;;;;;;;;;;	14	4	4	4	29.8	24.942	21641000	17122000	19381500	36362000	18281000	27321500	0.709386	0.483932
V9HW56	HEL-S-108	tr|V9HW56|V9HW56_HUMAN;sp|P67936|TPM4_HUMAN;tr|B4DVY2|B4DVY2_HUMAN;tr|A0A2R8Y5V9|A0A2R8Y5V9_HUMAN;tr|A0A2R8YGX3|A0A2R8YGX3_HUMAN;tr|B4DTB1|B4DTB1_HUMAN;tr|A0A2R8YH90|A0A2R8YH90_HUMAN;tr|A0A2R8YE05|A0A2R8YE05_HUMAN;tr|K7ENT6|K7ENT6_HUMAN;tr|A0A2R8YHD2|A0A2R8YHD2_HUMAN;tr|A0A2R8YEU4|A0A2R8YEU4_HUMAN;tr|A0A5F9UN72|A0A5F9UN72_HUMAN;tr|H0YL80|H0YL80_HUMAN;tr|H0YKX5|H0YKX5_HUMAN;tr|H0YKP3|H0YKP3_HUMAN;…	;;;;;;;;;;	32	11	6	5	35.5	28.521	38334000	14232000	26283000	38345000	39229000	38787000	0.677624	0.408709
A0A4D5RAC9		tr|A0A4D5RAC9|A0A4D5RAC9_HUMAN;tr|Q6IPT9|Q6IPT9_HUMAN;tr|Q6IPS9|Q6IPS9_HUMAN;tr|Q53HR5|Q53HR5_HUMAN;tr|Q53HM9|Q53HM9_HUMAN;tr|Q53G85|Q53G85_HUMAN;sp|P68104|EF1A1_HUMAN;tr|A0A4D5RAN2|A0A4D5RAN2_HUMAN;tr|Q53HQ7|Q53HQ7_HUMAN;tr|Q6IPN6|Q6IPN6_HUMAN;tr|A8K9C4|A8K9C4_HUMAN;tr|Q53GE9|Q53GE9_HUMAN;tr|Q53GA1|Q53GA1_HUMAN;sp|Q5VTE0|EF1A3_HUMAN;tr|A0A4D5RA98|A0A4D5RA98_HUMAN;tr|A0A4D5RA76|A0A4D5RA76_HUMAN;t…	;;;;;;;;;;;;;;;;;;;;;;;;;;;;;;;;;;;;;;;	76	22	22	17	58.7	49.397	6971100000	4867900000	5919500000	4669100000	3838800000	4253950000	1.39153	0.278603
B3KT06		tr|B3KT06|B3KT06_HUMAN;sp|P68363|TBA1B_HUMAN;tr|B3KPS3|B3KPS3_HUMAN;tr|A8JZY9|A8JZY9_HUMAN;tr|B4DDU2|B4DDU2_HUMAN;tr|F8VVB9|F8VVB9_HUMAN;tr|F8VQQ4|F8VQQ4_HUMAN;tr|B4DN58|B4DN58_HUMAN;tr|F8VRZ4|F8VRZ4_HUMAN;tr|F8VS66|F8VS66_HUMAN;tr|C9JDS9|C9JDS9_HUMAN;tr|F8VWV9|F8VWV9_HUMAN;tr|F8VX09|F8VX09_HUMAN;tr|Q6QMJ5|Q6QMJ5_HUMAN;tr|C9K0S6|C9K0S6_HUMAN;tr|Q15670|Q15670_HUMAN;tr|F8VRK0|F8VRK0_HUMAN;tr|F8VXZ7…	;;;;;	21	23	23	0	68.3	46.341	5863600000	3732900000	4798250000	4688300000	3147400000	3917850000	1.22472	0.572048
V9HW44	HEL-S-303	tr|V9HW44|V9HW44_HUMAN;sp|P68402|PA1B2_HUMAN;tr|J3KNE3|J3KNE3_HUMAN	;;	3	3	3	3	19.7	25.569	75234000	123790000	99512000	24667000	15634000	20150500	4.93844	0.0847032
Q71DI3	H3C15	sp|Q71DI3|H32_HUMAN;sp|Q16695|H31T_HUMAN;sp|P68431|H31_HUMAN;tr|K7EMV3|K7EMV3_HUMAN;tr|B4E380|B4E380_HUMAN;tr|A0A590UJJ6|A0A590UJJ6_HUMAN;tr|B4DEB1|B4DEB1_HUMAN;tr|K7EK07|K7EK07_HUMAN;tr|B2R6Y1|B2R6Y1_HUMAN;tr|B2R4P9|B2R4P9_HUMAN;sp|P84243|H33_HUMAN;tr|K7ES00|K7ES00_HUMAN;tr|Q6TXQ4|Q6TXQ4_HUMAN;tr|K7EP01|K7EP01_HUMAN;sp|Q6NXT2|H3C_HUMAN;tr|A8K4Y7|A8K4Y7_HUMAN;tr|A0A1X8XL64|A0A1X8XL64_HUMAN	;;;;;;;;;;;	17	3	3	1	16.9	15.388	560100000	353590000	456845000	3816600000	1421700000	2619150000	0.174425	0.213819
D1MGQ2	HBA2	tr|D1MGQ2|D1MGQ2_HUMAN;sp|P69905|HBA_HUMAN;tr|A0A1S5UZ39|A0A1S5UZ39_HUMAN;tr|A0A385HW63|A0A385HW63_HUMAN;tr|A0A385HW02|A0A385HW02_HUMAN;tr|A0A385HVY8|A0A385HVY8_HUMAN;tr|A0A0K2BMD8|A0A0K2BMD8_HUMAN;tr|U6A216|U6A216_HUMAN;tr|E9M4D4|E9M4D4_HUMAN;tr|I1VZV6|I1VZV6_HUMAN;tr|A0A1K0GXZ1|A0A1K0GXZ1_HUMAN;tr|E1B2D1|E1B2D1_HUMAN;tr|A0A385HW00|A0A385HW00_HUMAN;tr|Q9BX83|Q9BX83_HUMAN;tr|A0A2R8Y7C0|A0A2R8Y7C0…	;;;;;;;;;;;;;;;	22	11	1	0	91.5	15.257	52364000000	28282000000	40323000000	84698000	509510000	297104000	135.72	0.0798362
Q5TFQ8	SIRPB1	sp|Q5TFQ8|SIRBL_HUMAN;tr|B4DP97|B4DP97_HUMAN;tr|D3DVW9|D3DVW9_HUMAN;sp|P78324|SHPS1_HUMAN;tr|H3BQ21|H3BQ21_HUMAN;tr|Q2QD20|Q2QD20_HUMAN;tr|H3BTT9|H3BTT9_HUMAN;tr|H3BU43|H3BU43_HUMAN;tr|H3BSK5|H3BSK5_HUMAN;tr|H3BUA5|H3BUA5_HUMAN;tr|H3BRP9|H3BRP9_HUMAN;tr|H3BV43|H3BV43_HUMAN;tr|H3BML4|H3BML4_HUMAN;tr|H9KV29|H9KV29_HUMAN;tr|A2RRP5|A2RRP5_HUMAN;sp|O00241|SIRB1_HUMAN	;;;;	16	6	6	6	22.9	43.359	111260000	125910000	118585000	13442000	85661000	49551500	2.39317	0.201844
V9HWG9	HEL-S-21	tr|V9HWG9|V9HWG9_HUMAN;tr|B2R983|B2R983_HUMAN;sp|P78417|GSTO1_HUMAN;tr|Q5TA02|Q5TA02_HUMAN;tr|Q5TA01|Q5TA01_HUMAN	;;;;	5	10	10	10	39.8	27.566	516560000	331700000	424130000	156590000	261300000	208945000	2.02986	0.180051
P78527	PRKDC	sp|P78527|PRKDC_HUMAN;tr|B4DL41|B4DL41_HUMAN;tr|F5GX40|F5GX40_HUMAN;tr|H0YG84|H0YG84_HUMAN		4	48	48	48	15.7	469.08	68097000	45199000	56648000	470010000	77567000	273788500	0.206904	0.384399
A0A140VJP7		tr|A0A140VJP7|A0A140VJP7_HUMAN;sp|P80294|MT1H_HUMAN;sp|P0DM35|M1BL1_HUMAN	;;	3	2	1	1	32.8	6.0393	49034000	25291000	37162500	4681100	22225000	13453050	2.76238	0.249452
P80723	BASP1	sp|P80723|BASP1_HUMAN;tr|U3KQP0|U3KQP0_HUMAN		2	12	12	12	70.9	22.693	944760000	339730000	642245000	130890000	118010000	124450000	5.16067	0.229165
A0A290WI34	hamp	tr|A0A290WI34|A0A290WI34_HUMAN;sp|P81172|HEPC_HUMAN	;	2	1	1	1	29.6	6.2504	572420000	314270000	443345000	582760000	329900000	456330000	0.971545	0.949247
Q53FY4		tr|Q53FY4|Q53FY4_HUMAN;sp|P82251|BAT1_HUMAN	;	2	2	2	2	3.1	53.509	76263000	38960000	57611500	12564000	21749000	17156500	3.358	0.169802
P82980	RBP5	sp|P82980|RET5_HUMAN;tr|A0A0B4J233|A0A0B4J233_HUMAN;tr|F5H2Q2|F5H2Q2_HUMAN		3	5	5	5	35.6	15.931	676870000	410790000	543830000	95130000	210740000	152935000	3.55596	0.114527
C9J1Z8	ARF5	tr|C9J1Z8|C9J1Z8_HUMAN;tr|A4D0Z3|A4D0Z3_HUMAN;sp|P84085|ARF5_HUMAN;tr|B4DLJ3|B4DLJ3_HUMAN;tr|F5H1V1|F5H1V1_HUMAN;tr|F5H6T5|F5H6T5_HUMAN;tr|F8WDB3|F8WDB3_HUMAN	;;;	7	5	1	1	48	17.107	13489000	9630800	11559900	4501900	5510800	5006350	2.30905	0.0814257
Q6ICQ8	ARHG	tr|Q6ICQ8|Q6ICQ8_HUMAN;sp|P84095|RHOG_HUMAN	;	2	11	10	10	71.7	21.308	242810000	34651000	138730500	31573000	60625000	46099000	3.0094	0.471046
B2RAW0		tr|B2RAW0|B2RAW0_HUMAN;tr|A0A024R036|A0A024R036_HUMAN;sp|P98082|DAB2_HUMAN;tr|D6REB1|D6REB1_HUMAN;tr|D6RIA5|D6RIA5_HUMAN;tr|D6RFF7|D6RFF7_HUMAN;tr|B4DNN1|B4DNN1_HUMAN	;;	7	6	6	6	11	82.469	198690000	112520000	155605000	17299000	19210000	18254500	8.5242	0.0859458
C9JFR7	CYCS	tr|C9JFR7|C9JFR7_HUMAN;tr|G4XXL9|G4XXL9_HUMAN;sp|P99999|CYC_HUMAN;tr|Q6LER6|Q6LER6_HUMAN;CON__P62894	;;	5	3	3	3	32.7	11.333	9349000	7679800	8514400	63975000	20207000	42091000	0.202286	0.26495
I3L471	PITPNA	tr|I3L471|I3L471_HUMAN;tr|I3L4U7|I3L4U7_HUMAN;tr|V9HWC5|V9HWC5_HUMAN;tr|F5GWE5|F5GWE5_HUMAN;sp|Q00169|PIPNA_HUMAN;tr|I3L3W1|I3L3W1_HUMAN;tr|I3L2X8|I3L2X8_HUMAN;tr|I3L4C0|I3L4C0_HUMAN;tr|I3L459|I3L459_HUMAN;tr|B4E1U1|B4E1U1_HUMAN;tr|I3L4H1|I3L4H1_HUMAN;tr|Q6NUL6|Q6NUL6_HUMAN	;;;;;;;;;;;	12	3	2	2	45.9	11.003	52874000	23311000	38092500	18805000	22926000	20865500	1.82562	0.367682
F8VVM2	SLC25A3	tr|F8VVM2|F8VVM2_HUMAN;tr|Q8NCF7|Q8NCF7_HUMAN;tr|Q53HC3|Q53HC3_HUMAN;tr|A0A024RBE8|A0A024RBE8_HUMAN;tr|A0A024RBH9|A0A024RBH9_HUMAN;sp|Q00325|MPCP_HUMAN;tr|B2RE88|B2RE88_HUMAN;tr|F8VZL5|F8VZL5_HUMAN;tr|F8VWR4|F8VWR4_HUMAN;tr|F8VWQ0|F8VWQ0_HUMAN	;;;;;;	10	5	5	5	17.9	36.161	89363000	52385000	70874000	87164000	68447000	77805500	0.910912	0.76983
Q00610	CLTC	sp|Q00610|CLH1_HUMAN;tr|A0A087WVQ6|A0A087WVQ6_HUMAN;tr|J3KS13|J3KS13_HUMAN;tr|A0A087WX41|A0A087WX41_HUMAN;sp|P53675|CLH2_HUMAN;tr|J3KSQ2|J3KSQ2_HUMAN;tr|K7EJJ5|K7EJJ5_HUMAN;tr|J3QL20|J3QL20_HUMAN;tr|A4FU99|A4FU99_HUMAN;tr|J3KRF5|J3KRF5_HUMAN;tr|F5H5N6|F5H5N6_HUMAN	;	11	55	55	55	39.3	191.61	1595600000	1272600000	1434100000	984150000	645260000	814705000	1.76027	0.118059
D6W5C0	SPTBN1	tr|D6W5C0|D6W5C0_HUMAN;tr|K9MS24|K9MS24_HUMAN;tr|B2ZZ89|B2ZZ89_HUMAN;sp|Q01082|SPTB2_HUMAN;tr|A0A087WUZ3|A0A087WUZ3_HUMAN;tr|B4DIF8|B4DIF8_HUMAN;tr|F8W6C1|F8W6C1_HUMAN	;;;;	7	16	16	16	9.7	264.44	266100000	798990000	532545000	364830000	753110000	558970000	0.952726	0.943412
E7DVW5	FABP5	tr|E7DVW5|E7DVW5_HUMAN;sp|Q01469|FABP5_HUMAN;tr|I6L8B7|I6L8B7_HUMAN;sp|A8MUU1|FB5L3_HUMAN	;;	4	9	9	9	66.7	15.164	169950000	86031000	127990500	227970000	315090000	271530000	0.471368	0.140955
Q01813	PFKP	sp|Q01813|PFKAP_HUMAN;tr|B1APP6|B1APP6_HUMAN;tr|V9GY25|V9GY25_HUMAN;tr|Q5VSR5|Q5VSR5_HUMAN;tr|O14943|O14943_HUMAN;tr|Q8WTZ9|Q8WTZ9_HUMAN;tr|H0Y3Y3|H0Y3Y3_HUMAN;tr|B1APP8|B1APP8_HUMAN	;	8	7	4	4	11.2	85.595	29171000	19468000	24319500	7930100	5434700	6682400	3.63934	0.0720591
Q02413	DSG1	sp|Q02413|DSG1_HUMAN		1	26	26	26	39.8	113.75	495420000	374610000	435015000	400540000	886650000	643595000	0.675914	0.492557
Q63HM4	DKFZp686P18250	tr|Q63HM4|Q63HM4_HUMAN;tr|A0A3B3ISU0|A0A3B3ISU0_HUMAN;tr|A9X9L0|A9X9L0_HUMAN;tr|A9X9K9|A9X9K9_HUMAN;tr|A8K2P8|A8K2P8_HUMAN;sp|Q02487|DSC2_HUMAN;tr|B4DLJ5|B4DLJ5_HUMAN;tr|Q68DY8|Q68DY8_HUMAN;tr|A9X9L1|A9X9L1_HUMAN	;;;;;;;	9	8	8	8	13.2	83.788	189130000	349310000	269220000	40453000	28625000	34539000	7.79467	0.0998669
Q02790	FKBP4	sp|Q02790|FKBP4_HUMAN;tr|B2R9U2|B2R9U2_HUMAN;tr|F5H1U3|F5H1U3_HUMAN;tr|F5H120|F5H120_HUMAN;tr|H0YFG2|H0YFG2_HUMAN	;	5	18	18	18	49.5	51.804	235590000	167710000	201650000	246230000	170570000	208400000	0.96761	0.906499
Q53GX6		tr|Q53GX6|Q53GX6_HUMAN;tr|A8K7Q1|A8K7Q1_HUMAN;sp|Q02818|NUCB1_HUMAN;tr|B4DZX0|B4DZX0_HUMAN;tr|H7BZI1|H7BZI1_HUMAN;tr|C9JKZ2|C9JKZ2_HUMAN;tr|Q96BA4|Q96BA4_HUMAN;tr|B3KUR6|B3KUR6_HUMAN;tr|C9JBD3|C9JBD3_HUMAN;tr|C9J3C1|C9J3C1_HUMAN	;;;;;	10	15	15	15	39.9	53.907	427800000	285900000	356850000	109280000	84270000	96775000	3.68742	0.0688989
V9HWA0	HEL-S-5	tr|V9HWA0|V9HWA0_HUMAN;sp|Q03154|ACY1_HUMAN;tr|B4DNW0|B4DNW0_HUMAN;tr|A0A1B0GU86|A0A1B0GU86_HUMAN;tr|A0A1B0GW23|A0A1B0GW23_HUMAN;tr|C9JMV9|C9JMV9_HUMAN;tr|B4DPC3|B4DPC3_HUMAN;tr|A0A1B0GV31|A0A1B0GV31_HUMAN;tr|A0A1B0GVA5|A0A1B0GVA5_HUMAN;tr|C9JYZ0|C9JYZ0_HUMAN;tr|F8WC59|F8WC59_HUMAN;tr|A0A1B0GTG3|A0A1B0GTG3_HUMAN;tr|A0A1B0GVZ3|A0A1B0GVZ3_HUMAN;tr|A0A0S2Z385|A0A0S2Z385_HUMAN;tr|A0A1B0GVG0|A0A1B0GVG…	;;;;;;;	18	25	25	25	76.5	45.884	10226000000	6073000000	8149500000	1062700000	1766900000	1414800000	5.76018	0.0854507
A0A0A8KWK3	TGFBR3	tr|A0A0A8KWK3|A0A0A8KWK3_HUMAN;sp|Q03167|TGBR3_HUMAN;tr|E9PKY4|E9PKY4_HUMAN	;	3	9	9	9	14.9	93.427	202330000	84901000	143615500	28322000	77810000	53066000	2.70636	0.291164
B1AKG0	CFHR1	tr|B1AKG0|B1AKG0_HUMAN;sp|Q03591|FHR1_HUMAN;tr|Q6LBM9|Q6LBM9_HUMAN;tr|A0A3B3ISW6|A0A3B3ISW6_HUMAN;tr|V9GYE7|V9GYE7_HUMAN;sp|P36980|FHR2_HUMAN;tr|A0A3B3IQ51|A0A3B3IQ51_HUMAN;tr|Q05CF5|Q05CF5_HUMAN;tr|B2RA39|B2RA39_HUMAN;sp|Q9BXR6|FHR5_HUMAN	;	10	4	2	2	16.2	30.858	16395000	6675000	11535000	6922900	6837000	6879950	1.67661	0.439242
Q04446	GBE1	sp|Q04446|GLGB_HUMAN;tr|Q59ET0|Q59ET0_HUMAN;tr|E9PGM4|E9PGM4_HUMAN;tr|B4DUF1|B4DUF1_HUMAN;tr|B4DNJ3|B4DNJ3_HUMAN	;;;;	5	11	11	11	16.7	80.473	212540000	135910000	174225000	47127000	42822000	44974500	3.87386	0.0779818
E7EX73	EIF4G1	tr|E7EX73|E7EX73_HUMAN;tr|E9PGM1|E9PGM1_HUMAN;tr|E7EUU4|E7EUU4_HUMAN;tr|B4DGF1|B4DGF1_HUMAN;sp|Q04637|IF4G1_HUMAN;tr|B2RU10|B2RU10_HUMAN;tr|B2RU06|B2RU06_HUMAN;tr|Q4LE58|Q4LE58_HUMAN;tr|B4DSI9|B4DSI9_HUMAN;tr|Q96I65|Q96I65_HUMAN;tr|C9J6B6|C9J6B6_HUMAN;tr|C9JF13|C9JF13_HUMAN;tr|C9J2Z7|C9J2Z7_HUMAN;tr|C9K073|C9K073_HUMAN;tr|H7C0V6|H7C0V6_HUMAN;tr|H7C044|H7C044_HUMAN	;;;;;;;;;	16	11	11	11	8.9	158.64	24097000	20081000	22089000	98708000	39866000	69287000	0.318804	0.250628
X5DNM4	GLO1	tr|X5DNM4|X5DNM4_HUMAN;tr|V9HW62|V9HW62_HUMAN;sp|Q04760|LGUL_HUMAN	;;	3	8	8	8	59.2	20.777	342300000	242220000	292260000	286960000	162200000	224580000	1.30136	0.486493
A0A384NQ35		tr|A0A384NQ35|A0A384NQ35_HUMAN;tr|Q6FHU3|Q6FHU3_HUMAN;tr|A0A0K0K1L8|A0A0K0K1L8_HUMAN;sp|Q06323|PSME1_HUMAN;tr|H0YLU2|H0YLU2_HUMAN;tr|Q86SZ9|Q86SZ9_HUMAN	;;;	6	6	6	6	24.7	28.52	194190000	89734000	141962000	21342000	33540000	27441000	5.17335	0.161305
B4DTV1		tr|B4DTV1|B4DTV1_HUMAN;tr|B4E3I5|B4E3I5_HUMAN;tr|A0A024R3N3|A0A024R3N3_HUMAN;tr|A0A140VJE9|A0A140VJE9_HUMAN;sp|Q06481|APLP2_HUMAN;tr|B4DKY3|B4DKY3_HUMAN	;;;;;	6	2	2	2	4	63.547	37382000	14123000	25752500	10426000	11317000	10871500	2.36881	0.329339
D6RCE5	SLC34A1	tr|D6RCE5|D6RCE5_HUMAN;tr|Q05BP0|Q05BP0_HUMAN;tr|Q8N8W2|Q8N8W2_HUMAN;tr|Q86VN6|Q86VN6_HUMAN;tr|Q7Z725|Q7Z725_HUMAN;tr|A0A024R7R9|A0A024R7R9_HUMAN;sp|Q06495|NPT2A_HUMAN;tr|V9H0C2|V9H0C2_HUMAN;tr|V9H0H4|V9H0H4_HUMAN	;;;;;;	9	5	5	5	69.7	11.719	289740000	173740000	231740000	13393000	21879000	17636000	13.1402	0.0665024
A0A384NPQ2		tr|A0A384NPQ2|A0A384NPQ2_HUMAN;sp|Q06830|PRDX1_HUMAN;tr|A0A0A0MSI0|A0A0A0MSI0_HUMAN;tr|B2R4P2|B2R4P2_HUMAN;tr|A0A0A0MRQ5|A0A0A0MRQ5_HUMAN	;;;;	5	14	14	10	68.3	22.11	3677100000	2326500000	3001800000	1429300000	1140300000	1284800000	2.33639	0.130776
Q8TB01		tr|Q8TB01|Q8TB01_HUMAN;tr|Q6NWZ1|Q6NWZ1_HUMAN;tr|A0A024RBH2|A0A024RBH2_HUMAN;sp|Q07065|CKAP4_HUMAN;tr|B3KVX6|B3KVX6_HUMAN	;;;;	5	12	12	11	28.2	62.06	22292000	7250600	14771300	96018000	33546000	64782000	0.228015	0.259857
B2R8K9		tr|B2R8K9|B2R8K9_HUMAN;tr|B0BCZ3|B0BCZ3_HUMAN;tr|B0BCZ1|B0BCZ1_HUMAN;tr|B0BCZ0|B0BCZ0_HUMAN;tr|B0BCY9|B0BCY9_HUMAN;tr|B0BCY8|B0BCY8_HUMAN;tr|B0BCY7|B0BCY7_HUMAN;sp|Q07075|AMPE_HUMAN;tr|B0BCZ2|B0BCZ2_HUMAN;tr|B0BCZ7|B0BCZ7_HUMAN;tr|B0BCZ6|B0BCZ6_HUMAN;tr|B0BCZ5|B0BCZ5_HUMAN;tr|B0BCZ4|B0BCZ4_HUMAN;tr|H0YA67|H0YA67_HUMAN	;;;;;;;;;;;;	14	38	38	38	40.5	109.27	13242000000	8165000000	10703500000	913790000	2423300000	1668545000	6.41487	0.0762253
B2R7X8		tr|B2R7X8|B2R7X8_HUMAN;tr|A0A0S2Z4E1|A0A0S2Z4E1_HUMAN;sp|Q07837|SLC31_HUMAN;tr|B3KRN1|B3KRN1_HUMAN;tr|A0A087X0R9|A0A087X0R9_HUMAN;tr|B8ZZK1|B8ZZK1_HUMAN;tr|C9JBK3|C9JBK3_HUMAN;tr|A0A0S2Z4D3|A0A0S2Z4D3_HUMAN;tr|B8ZZP2|B8ZZP2_HUMAN	;;;;;	9	21	21	21	34.5	78.843	3970000000	2514100000	3242050000	324400000	854810000	589605000	5.49868	0.0757501
Q07960	ARHGAP1	sp|Q07960|RHG01_HUMAN;tr|H0YE29|H0YE29_HUMAN;tr|B4DPZ4|B4DPZ4_HUMAN;tr|O15376|O15376_HUMAN;tr|E9PNR6|E9PNR6_HUMAN	;;	5	5	5	5	14.1	50.435	117020000	84750000	100885000	27130000	65146000	46138000	2.18659	0.159281
Q08188	TGM3	sp|Q08188|TGM3_HUMAN;tr|A0A494C0J7|A0A494C0J7_HUMAN	;	2	8	8	3	15.4	76.631	72637000	37842000	55239500	62292000	166280000	114286000	0.483344	0.394151
Q08211	DHX9	sp|Q08211|DHX9_HUMAN;tr|B3KU66|B3KU66_HUMAN;tr|Q58F26|Q58F26_HUMAN;tr|Q6PJK6|Q6PJK6_HUMAN		4	18	18	18	16.9	140.96	822450000	260270000	541360000	385190000	348690000	366940000	1.47534	0.598914
Q08257	CRYZ	sp|Q08257|QOR_HUMAN;tr|A0A384P5L2|A0A384P5L2_HUMAN;tr|A6NP24|A6NP24_HUMAN;tr|C9JH92|C9JH92_HUMAN	;;;	4	13	13	13	52.9	35.206	1038900000	583500000	811200000	128960000	139980000	134470000	6.03257	0.0970661
B3KTQ2		tr|B3KTQ2|B3KTQ2_HUMAN;tr|A0A024RC55|A0A024RC55_HUMAN;sp|Q08431|MFGM_HUMAN;tr|B4E396|B4E396_HUMAN;tr|A0A024RC59|A0A024RC59_HUMAN;tr|H0YKS8|H0YKS8_HUMAN;tr|A0A087WUV5|A0A087WUV5_HUMAN	;;;;;	7	7	7	7	24	42.459	118480000	120290000	119385000	16847000	61610000	39228500	3.04332	0.0699929
Q9HB00	DSC1	tr|Q9HB00|Q9HB00_HUMAN;sp|Q08554|DSC1_HUMAN	;	2	12	12	12	16	93.834	237730000	95483000	166606500	240470000	622530000	431500000	0.38611	0.323385
Q09328	MGAT5	sp|Q09328|MGT5A_HUMAN;tr|Q53SM9|Q53SM9_HUMAN;tr|Q53SZ9|Q53SZ9_HUMAN;tr|Q53SV8|Q53SV8_HUMAN	;	4	6	6	6	8.4	84.542	56662000	69811000	63236500	31054000	14117000	22585500	2.79987	0.0630482
Q09666	AHNAK	sp|Q09666|AHNK_HUMAN;tr|Q8N274|Q8N274_HUMAN;tr|Q6ZQN2|Q6ZQN2_HUMAN;tr|Q13727|Q13727_HUMAN;tr|B4DTV0|B4DTV0_HUMAN	;;	5	15	15	15	12.9	629.09	136220000	217610000	176915000	54182000	136430000	95306000	1.85628	0.293807
Q10588	BST1	sp|Q10588|BST1_HUMAN;tr|A6NC48|A6NC48_HUMAN	;	2	9	9	1	39	35.724	639380000	328820000	484100000	13344000	133880000	73612000	6.57637	0.132664
A0A024R7H5	BST2	tr|A0A024R7H5|A0A024R7H5_HUMAN;sp|Q10589|BST2_HUMAN;tr|B4E0Z6|B4E0Z6_HUMAN	;;	3	2	2	2	13.9	19.769	118550000	48904000	83727000	20956000	43960000	32458000	2.57955	0.296984
A0A024R9L6	ST3GAL1	tr|A0A024R9L6|A0A024R9L6_HUMAN;sp|Q11201|SIA4A_HUMAN	;	2	1	1	1	3.5	39.075	30320000	50438000	40379000	2351000	5030900	3690950	10.94	0.0687145
B4DH22		tr|B4DH22|B4DH22_HUMAN;tr|B4DIV7|B4DIV7_HUMAN;tr|A0A024RA21|A0A024RA21_HUMAN;tr|A0A090N7T9|A0A090N7T9_HUMAN;sp|Q12765|SCRN1_HUMAN	;;;;	5	4	4	4	22.9	24.797	80140000	19761000	49950500	7363100	9369900	8366500	5.9703	0.302468
A8KAJ3		tr|A8KAJ3|A8KAJ3_HUMAN;tr|A0A0S2Z4F1|A0A0S2Z4F1_HUMAN;sp|Q12805|FBLN3_HUMAN;tr|B2R6M6|B2R6M6_HUMAN;tr|Q59G97|Q59G97_HUMAN;tr|Q53TA7|Q53TA7_HUMAN;tr|B3KS53|B3KS53_HUMAN;tr|C9JQX7|C9JQX7_HUMAN;tr|C9J4J8|C9J4J8_HUMAN;tr|C9JPZ9|C9JPZ9_HUMAN;tr|Q580Q6|Q580Q6_HUMAN;tr|C9JUM4|C9JUM4_HUMAN	;;;;;;	12	17	17	2	50.1	54.668	1068000000	1362400000	1215200000	902240000	417130000	659685000	1.84209	0.189352
A0A024R104	CNTN1	tr|A0A024R104|A0A024R104_HUMAN;sp|Q12860|CNTN1_HUMAN;tr|H0YIJ1|H0YIJ1_HUMAN;tr|F8VQW3|F8VQW3_HUMAN;tr|F8VX96|F8VX96_HUMAN;tr|F8VUI8|F8VUI8_HUMAN;tr|F8VUI9|F8VUI9_HUMAN	;	7	4	4	4	4.4	113.32	53540000	37486000	45513000	17585000	15494000	16539500	2.75178	0.069964
B4DY09	ILF2	tr|B4DY09|B4DY09_HUMAN;tr|F4ZW62|F4ZW62_HUMAN;sp|Q12905|ILF2_HUMAN;tr|Q53FG3|Q53FG3_HUMAN;tr|F4ZW63|F4ZW63_HUMAN;tr|X6R6Z1|X6R6Z1_HUMAN;tr|A0A0A0MRL0|A0A0A0MRL0_HUMAN	;;;;	7	8	8	8	31.8	38.91	59628000	17009000	38318500	106510000	33967000	70238500	0.545548	0.527218
Q12913	PTPRJ	sp|Q12913|PTPRJ_HUMAN;tr|A0A087WTK0|A0A087WTK0_HUMAN;tr|A0A087WVC6|A0A087WVC6_HUMAN;tr|Q9NPR5|Q9NPR5_HUMAN;tr|E9PPH3|E9PPH3_HUMAN;tr|E9PJ83|E9PJ83_HUMAN	;;	6	21	21	21	22.4	145.94	1485700000	864450000	1175075000	189630000	249310000	219470000	5.35415	0.092136
B7ZML4	PLA2R1	tr|B7ZML4|B7ZML4_HUMAN;sp|Q13018|PLA2R_HUMAN	;	2	8	8	8	7.3	168.43	150650000	49283000	99966500	13404000	31065000	22234500	4.49601	0.269916
C9JFE4	GPS1	tr|C9JFE4|C9JFE4_HUMAN;tr|B4DND6|B4DND6_HUMAN;tr|A0A096LP07|A0A096LP07_HUMAN;tr|A0A096LPJ3|A0A096LPJ3_HUMAN;sp|Q13098|CSN1_HUMAN;tr|A8K070|A8K070_HUMAN;tr|J3QQX0|J3QQX0_HUMAN;tr|J3QS84|J3QS84_HUMAN;tr|J3QS88|J3QS88_HUMAN;tr|J3KTB0|J3KTB0_HUMAN;tr|J3QLE8|J3QLE8_HUMAN;tr|J3QLT0|J3QLT0_HUMAN;tr|J3QL53|J3QL53_HUMAN;tr|J3KRE8|J3KRE8_HUMAN;tr|J3KSA5|J3KSA5_HUMAN;tr|J3KRJ4|J3KRJ4_HUMAN	;;;;;	16	3	3	3	8.9	53.371	28280000	14621000	21450500	14350000	4445300	9397650	2.28254	0.289294
Q13113	PDZK1IP1	sp|Q13113|PDZ1I_HUMAN		1	3	3	3	32.5	12.227	966980000	427110000	697045000	189380000	253430000	221405000	3.14828	0.22226
Q13151	HNRNPA0	sp|Q13151|ROA0_HUMAN		1	5	5	5	23.3	30.84	30336000	46539000	38437500	157000000	66322000	111661000	0.344234	0.252829
Q13200	PSMD2	sp|Q13200|PSMD2_HUMAN;tr|Q59EG8|Q59EG8_HUMAN;tr|Q9NSM5|Q9NSM5_HUMAN;tr|B4DM22|B4DM22_HUMAN;tr|Q13041|Q13041_HUMAN;tr|H7C2Q3|H7C2Q3_HUMAN;tr|H7C1H2|H7C1H2_HUMAN	;;;	7	9	9	9	13.3	100.2	183600000	55124000	119362000	65969000	44345000	55157000	2.16404	0.428223
V9HWG1	HEL-S-134P	tr|V9HWG1|V9HWG1_HUMAN;sp|Q13228|SBP1_HUMAN;tr|B4DPI7|B4DPI7_HUMAN;tr|A6PVX1|A6PVX1_HUMAN;tr|H0Y532|H0Y532_HUMAN;tr|Q9H8A8|Q9H8A8_HUMAN;tr|F2Z2W8|F2Z2W8_HUMAN;tr|F8WCR4|F8WCR4_HUMAN;tr|C9JVL0|C9JVL0_HUMAN	;;;;	9	19	19	19	53.8	52.39	1145300000	682280000	913790000	113510000	276450000	194980000	4.68658	0.0994846
A0A590UJK4	SRSF6	tr|A0A590UJK4|A0A590UJK4_HUMAN;tr|A0A590UK01|A0A590UK01_HUMAN;tr|A0A590UJP7|A0A590UJP7_HUMAN;tr|Q59GY3|Q59GY3_HUMAN;tr|A8K588|A8K588_HUMAN;sp|Q13247|SRSF6_HUMAN;tr|A0A590UK80|A0A590UK80_HUMAN;tr|V9HVZ0|V9HVZ0_HUMAN;tr|A0A0D9SEM4|A0A0D9SEM4_HUMAN;tr|Q53F45|Q53F45_HUMAN;tr|A8K644|A8K644_HUMAN;sp|Q08170|SRSF4_HUMAN;tr|B4DEM8|B4DEM8_HUMAN;tr|Q59EF5|Q59EF5_HUMAN;tr|A0A0D9SGD2|A0A0D9SGD2_HUMAN;tr|B4DJK…	;;;;;;;;;;;;;	18	4	4	3	16.4	26.306	45500000	21075000	33287500	52033000	7661200	29847100	1.11527	0.90438
Q5U0F4	EIF3S2	tr|Q5U0F4|Q5U0F4_HUMAN;tr|Q53HU7|Q53HU7_HUMAN;sp|Q13347|EIF3I_HUMAN;tr|Q9P1D9|Q9P1D9_HUMAN;tr|Q5TFK1|Q5TFK1_HUMAN	;;	5	7	7	7	37.5	36.501	36107000	30643000	33375000	104040000	26190000	65115000	0.512555	0.501418
Q13404	UBE2V1	sp|Q13404|UB2V1_HUMAN;tr|I3L0A0|I3L0A0_HUMAN;tr|G3V2F7|G3V2F7_HUMAN;tr|A0M8W4|A0M8W4_HUMAN;sp|Q15819|UB2V2_HUMAN;tr|E5RIF1|E5RIF1_HUMAN;tr|D6RG00|D6RG00_HUMAN;tr|A0A0A0MSL3|A0A0A0MSL3_HUMAN;tr|G3V113|G3V113_HUMAN;tr|H0YBX6|H0YBX6_HUMAN;tr|H0YBP9|H0YBP9_HUMAN	;;;;;;;;;	11	4	4	4	24.5	16.495	47841000	62820000	55330500	54633000	31592000	43112500	1.2834	0.467729
Q13501	SQSTM1	sp|Q13501|SQSTM_HUMAN;tr|E7EMC7|E7EMC7_HUMAN;tr|E3WH17|E3WH17_HUMAN;tr|E9PFW8|E9PFW8_HUMAN;tr|B4E3V2|B4E3V2_HUMAN;tr|C9JRJ8|C9JRJ8_HUMAN;tr|E3W990|E3W990_HUMAN;tr|B4DE82|B4DE82_HUMAN;tr|D6RBF1|D6RBF1_HUMAN;tr|C9J6J8|C9J6J8_HUMAN;tr|Q13502|Q13502_HUMAN	;;;;	11	8	8	8	28.9	47.687	149440000	28856000	89148000	21980000	17836000	19908000	4.478	0.369842
A0A1B0GW68	ASAH1	tr|A0A1B0GW68|A0A1B0GW68_HUMAN;tr|A0A1B0GUA4|A0A1B0GUA4_HUMAN;tr|A0A1B0GTM3|A0A1B0GTM3_HUMAN;sp|Q13510|ASAH1_HUMAN;tr|E7EMM4|E7EMM4_HUMAN;tr|A0A1B0GTZ5|A0A1B0GTZ5_HUMAN;tr|A0A1B0GUH5|A0A1B0GUH5_HUMAN;tr|A0A1B0GTP7|A0A1B0GTP7_HUMAN;tr|A0A1B0GUE3|A0A1B0GUE3_HUMAN;tr|A0A1B0GUG1|A0A1B0GUG1_HUMAN;tr|A0A1B0GUW4|A0A1B0GUW4_HUMAN;tr|A0A1B0GVG2|A0A1B0GVG2_HUMAN;tr|A0A1B0GV06|A0A1B0GV06_HUMAN;tr|B1B5Q9|B1B…	;;;;;;;;;;;;;;;	29	21	1	0	58	42.296	158530000	48832000	103681000	18050000	14807000	16428500	6.31104	0.252779
B4DHI5		tr|B4DHI5|B4DHI5_HUMAN;tr|Q53GK8|Q53GK8_HUMAN;sp|Q13530|SERC3_HUMAN	;;	3	2	2	2	4.8	49.302	7781500	11048000	9414750	4587500	8579000	6583250	1.43011	0.386748
Q13563	PKD2	sp|Q13563|PKD2_HUMAN;tr|B4DE45|B4DE45_HUMAN;tr|B4DFN3|B4DFN3_HUMAN;tr|B7Z2D4|B7Z2D4_HUMAN	;;	4	6	6	6	8.2	109.69	14353000	33321000	23837000	23403000	91663000	57533000	0.414319	0.441879
E7EWC2	IQGAP2	tr|E7EWC2|E7EWC2_HUMAN;tr|F5H7S7|F5H7S7_HUMAN;tr|A0A024RAJ8|A0A024RAJ8_HUMAN;sp|Q13576|IQGA2_HUMAN;tr|B7Z7U6|B7Z7U6_HUMAN;tr|Q59HA3|Q59HA3_HUMAN;tr|D6R939|D6R939_HUMAN;tr|B7Z881|B7Z881_HUMAN;tr|E9PDT6|E9PDT6_HUMAN;tr|B7Z7X2|B7Z7X2_HUMAN;tr|D6R999|D6R999_HUMAN;tr|D6RGC6|D6RGC6_HUMAN;tr|D6RDK8|D6RDK8_HUMAN	;;;;;;;	13	23	21	21	21.7	160.33	497360000	278920000	388140000	48014000	78067000	63040500	6.15699	0.0983338
Q5JXI8	FHL1	tr|Q5JXI8|Q5JXI8_HUMAN;tr|A0A494C0D6|A0A494C0D6_HUMAN;tr|B7Z6U8|B7Z6U8_HUMAN;tr|Q53FI7|Q53FI7_HUMAN;sp|Q13642|FHL1_HUMAN;tr|A0A0D9SFZ9|A0A0D9SFZ9_HUMAN;tr|Q5JXH8|Q5JXH8_HUMAN;tr|Q5JXH7|Q5JXH7_HUMAN;tr|Q5JXI3|Q5JXI3_HUMAN;tr|Q5JXI2|Q5JXI2_HUMAN;tr|B7Z5V0|B7Z5V0_HUMAN;tr|A0A0D9SGB2|A0A0D9SGB2_HUMAN;tr|Q5JXI0|Q5JXI0_HUMAN;tr|A0A0D9SFI6|A0A0D9SFI6_HUMAN;tr|A0A0D9SFB0|A0A0D9SFB0_HUMAN;tr|Q5JXH9|Q5JXH9…	;;;;;;;;;;;;;;;;;;	23	7	7	7	31.1	29.16	25068000	8343300	16705650	57413000	12759000	35086000	0.476134	0.521365
A0A384P5S9		tr|A0A384P5S9|A0A384P5S9_HUMAN;tr|A0A024R889|A0A024R889_HUMAN;tr|A0A0D9SF54|A0A0D9SF54_HUMAN;sp|Q13813|SPTN1_HUMAN;tr|A0A0D9SGF6|A0A0D9SGF6_HUMAN;tr|B4DGT1|B4DGT1_HUMAN;tr|B4DTV8|B4DTV8_HUMAN;tr|Q9UG16|Q9UG16_HUMAN;tr|Q14917|Q14917_HUMAN;tr|A0A1B0GTB7|A0A1B0GTB7_HUMAN;tr|A0A1B0GUH3|A0A1B0GUH3_HUMAN;tr|A0A0D9SFH4|A0A0D9SFH4_HUMAN;tr|A0A0D9SFF6|A0A0D9SFF6_HUMAN	;;;;;	13	21	21	21	11.5	282.28	38698000	57330000	48014000	98087000	70203000	84145000	0.57061	0.16398
A0A024RCM3	hCG_2005638	tr|A0A024RCM3|A0A024RCM3_HUMAN;sp|Q13838|DX39B_HUMAN;tr|Q5STU3|Q5STU3_HUMAN;tr|A0A0G2JJZ9|A0A0G2JJZ9_HUMAN;tr|B4DP52|B4DP52_HUMAN;tr|F6WLT2|F6WLT2_HUMAN;tr|A0A140T9X3|A0A140T9X3_HUMAN;tr|F6S4E6|F6S4E6_HUMAN;tr|A0A0A0MT12|A0A0A0MT12_HUMAN;tr|F6TRA5|F6TRA5_HUMAN;tr|Q59G92|Q59G92_HUMAN;tr|A0A140T9X9|A0A140T9X9_HUMAN;tr|A0A140T996|A0A140T996_HUMAN;tr|F6UJC5|F6UJC5_HUMAN;tr|A0A140TA18|A0A140TA18_HUMAN…	;;;;;;;;;;	27	13	13	4	39.7	48.991	21971000	26797000	24384000	379410000	241260000	310335000	0.0785732	0.053756
Q13867	BLMH	sp|Q13867|BLMH_HUMAN;tr|K7ESE8|K7ESE8_HUMAN;tr|K7ES02|K7ES02_HUMAN;tr|B4DXF3|B4DXF3_HUMAN;tr|J3KSD8|J3KSD8_HUMAN;tr|J3KS79|J3KS79_HUMAN;tr|K7ENH5|K7ENH5_HUMAN	;;;;	7	10	10	10	24.4	52.562	132370000	101290000	116830000	107210000	221680000	164445000	0.71045	0.506305
A0A384MTY2		tr|A0A384MTY2|A0A384MTY2_HUMAN;sp|Q14019|COTL1_HUMAN;tr|H3BT58|H3BT58_HUMAN	;;	3	9	9	9	66.9	15.945	721600000	399810000	560705000	129050000	147920000	138485000	4.04885	0.120035
H0YA96	HNRNPD	tr|H0YA96|H0YA96_HUMAN;tr|H0Y8G5|H0Y8G5_HUMAN;tr|Q12771|Q12771_HUMAN;tr|B4DTC3|B4DTC3_HUMAN;tr|A0A024RDF4|A0A024RDF4_HUMAN;tr|A0A024RDB4|A0A024RDB4_HUMAN;tr|A1LU37|A1LU37_HUMAN;sp|Q14103|HNRPD_HUMAN;tr|D6RAF8|D6RAF8_HUMAN;tr|D6RF44|D6RF44_HUMAN;tr|D6RD83|D6RD83_HUMAN;tr|D6RBQ9|D6RBQ9_HUMAN;tr|B4E0W4|B4E0W4_HUMAN	;;;;;;;;;;;;	13	6	6	6	34.3	23.811	9758600	20831000	15294800	254430000	72259000	163344500	0.0936352	0.246185
A0A1W2PPX5	SCARB2	tr|A0A1W2PPX5|A0A1W2PPX5_HUMAN;tr|A0A1W2PQR6|A0A1W2PQR6_HUMAN;tr|A0A1W2PQB7|A0A1W2PQB7_HUMAN;tr|A0A1W2PS43|A0A1W2PS43_HUMAN;tr|A0A024RDG6|A0A024RDG6_HUMAN;sp|Q14108|SCRB2_HUMAN;tr|A0A1W2PRS1|A0A1W2PRS1_HUMAN;tr|A0A1W2PRF6|A0A1W2PRF6_HUMAN;tr|A0A1W2PPU6|A0A1W2PPU6_HUMAN;tr|A0A1W2PSE4|A0A1W2PSE4_HUMAN;tr|D6RDG0|D6RDG0_HUMAN;tr|A0A1W2PS70|A0A1W2PS70_HUMAN;tr|A0A1W2PNX7|A0A1W2PNX7_HUMAN	;;;;;;;;	13	9	9	9	28.2	49.204	998670000	647390000	823030000	111110000	175710000	143410000	5.739	0.0626321
Q14117	DPYS	sp|Q14117|DPYS_HUMAN;tr|E5RG28|E5RG28_HUMAN;tr|H0YEV7|H0YEV7_HUMAN;tr|B4DLZ4|B4DLZ4_HUMAN;tr|H0YBT4|H0YBT4_HUMAN;tr|Q96I11|Q96I11_HUMAN;tr|B3KT07|B3KT07_HUMAN;tr|B3KV96|B3KV96_HUMAN;tr|Q8IXW6|Q8IXW6_HUMAN;tr|E9PD68|E9PD68_HUMAN;sp|Q14195|DPYL3_HUMAN;tr|B3KXQ5|B3KXQ5_HUMAN;sp|Q14194|DPYL1_HUMAN;tr|X5DQV1|X5DQV1_HUMAN;tr|Q6DEN2|Q6DEN2_HUMAN;tr|A0A140VK07|A0A140VK07_HUMAN;tr|X5DNI1|X5DNI1_HUMAN		17	14	14	14	40.3	56.629	1447800000	728380000	1088090000	132520000	118470000	125495000	8.67039	0.115906
A0A024R2W4	DAG1	tr|A0A024R2W4|A0A024R2W4_HUMAN;sp|Q14118|DAG1_HUMAN;tr|B4DN78|B4DN78_HUMAN;tr|C9JYS1|C9JYS1_HUMAN;tr|C9J196|C9J196_HUMAN;tr|C9JQL4|C9JQL4_HUMAN	;	6	15	15	15	26.1	97.539	401960000	263520000	332740000	170480000	168210000	169345000	1.96486	0.142202
Q05BS0	EIF3A	tr|Q05BS0|Q05BS0_HUMAN;tr|Q6P1R0|Q6P1R0_HUMAN;tr|Q3B770|Q3B770_HUMAN;tr|Q7Z5T5|Q7Z5T5_HUMAN;tr|Q24JU4|Q24JU4_HUMAN;tr|J9R021|J9R021_HUMAN;sp|Q14152|EIF3A_HUMAN	;;;;;;	7	9	9	9	17.7	74.666	44431000	21019000	32725000	54886000	14394000	34640000	0.944717	0.942196
E7EX90	DCTN1	tr|E7EX90|E7EX90_HUMAN;tr|Q6MZZ3|Q6MZZ3_HUMAN;sp|Q14203|DCTN1_HUMAN;tr|Q6AWB3|Q6AWB3_HUMAN;tr|Q6AWB1|Q6AWB1_HUMAN;tr|Q59F36|Q59F36_HUMAN;tr|O95654|O95654_HUMAN;tr|C9JZA4|C9JZA4_HUMAN;tr|C9JTE5|C9JTE5_HUMAN;tr|C9JJN7|C9JJN7_HUMAN;tr|C9JJD0|C9JJD0_HUMAN;tr|C9JKG6|C9JKG6_HUMAN;tr|H8Y0Y3|H8Y0Y3_HUMAN;tr|E9PCY0|E9PCY0_HUMAN;tr|E7EWF7|E7EWF7_HUMAN	;;;;;	15	5	5	5	4.9	139.09	41628000	19283000	30455500	15856000	11154000	13505000	2.25513	0.275926
Q14204	DYNC1H1	sp|Q14204|DYHC1_HUMAN;tr|A0A2R8Y706|A0A2R8Y706_HUMAN;tr|A0A2R8YFZ7|A0A2R8YFZ7_HUMAN;tr|A0A2R8Y6H2|A0A2R8Y6H2_HUMAN;tr|A0A2R8Y5T0|A0A2R8Y5T0_HUMAN;tr|A0A2R8Y542|A0A2R8Y542_HUMAN;tr|A0A2R8YGC7|A0A2R8YGC7_HUMAN;tr|B4DSR6|B4DSR6_HUMAN;tr|H0YJ21|H0YJ21_HUMAN;tr|A0A2R8Y6I5|A0A2R8Y6I5_HUMAN;tr|Q92862|Q92862_HUMAN;tr|Q6P2H7|Q6P2H7_HUMAN		12	61	61	61	17.1	532.4	884060000	560170000	722115000	341940000	140300000	241120000	2.99484	0.127822
Q14210	LY6D	sp|Q14210|LY6D_HUMAN		1	2	2	2	14.8	13.286	9588900	8610300	9099600	7150700	8867400	8009050	1.13616	0.384729
Q14240	EIF4A2	sp|Q14240|IF4A2_HUMAN;tr|E7EQG2|E7EQG2_HUMAN;tr|Q9NZE6|Q9NZE6_HUMAN;tr|B4DJX6|B4DJX6_HUMAN;tr|Q96B07|Q96B07_HUMAN	;;	5	12	2	2	28.3	46.402	36136000	33573000	34854500	11349000	21175000	16262000	2.14331	0.0671519
Q6FG43	FLOT2	tr|Q6FG43|Q6FG43_HUMAN;tr|J3QLD9|J3QLD9_HUMAN;tr|A0A024QZ62|A0A024QZ62_HUMAN;sp|Q14254|FLOT2_HUMAN;tr|E7EMK3|E7EMK3_HUMAN;tr|Q9BTI6|Q9BTI6_HUMAN;tr|K7EKW9|K7EKW9_HUMAN	;;;;;;	7	10	10	10	34.8	41.685	289010000	411460000	350235000	35576000	106380000	70978000	4.93442	0.0585611
A0A024R8M0	GNA13	tr|A0A024R8M0|A0A024R8M0_HUMAN;sp|Q14344|GNA13_HUMAN;tr|B4DWV9|B4DWV9_HUMAN	;;	3	16	16	15	50.4	44.049	1150600000	760530000	955565000	160080000	229530000	194805000	4.90524	0.0616084
V9HWB2	HEL-S-20	tr|V9HWB2|V9HWB2_HUMAN;sp|Q14353|GAMT_HUMAN;tr|A0A1W2PR36|A0A1W2PR36_HUMAN;tr|B4DMJ3|B4DMJ3_HUMAN;tr|K7EM34|K7EM34_HUMAN	;;;	5	5	5	5	43.2	26.318	188760000	85092000	136926000	4099400	24416000	14257700	9.60365	0.145898
A0A384NL38		tr|A0A384NL38|A0A384NL38_HUMAN;sp|Q14376|GALE_HUMAN;tr|Q5QPP1|Q5QPP1_HUMAN;tr|Q5QPP3|Q5QPP3_HUMAN;tr|Q5QPP4|Q5QPP4_HUMAN;tr|A0A024RAB7|A0A024RAB7_HUMAN;tr|Q5QPP9|Q5QPP9_HUMAN	;;	7	5	5	5	10.3	38.281	126400000	69007000	97703500	7425400	15334000	11379700	8.58577	0.0965711
B7Z544		tr|B7Z544|B7Z544_HUMAN;tr|B2RMS9|B2RMS9_HUMAN;sp|Q14624|ITIH4_HUMAN;tr|B7ZKJ8|B7ZKJ8_HUMAN;tr|H7C0L5|H7C0L5_HUMAN;tr|Q68DH2|Q68DH2_HUMAN;tr|B7Z551|B7Z551_HUMAN;tr|Q59FS1|Q59FS1_HUMAN;tr|B7Z8Q7|B7Z8Q7_HUMAN;CON__Q3T052	;;;;;;;	10	30	30	30	39.5	98.346	11009000000	20206000000	15607500000	2973000000	2717200000	2845100000	5.48575	0.109078
Q14651	PLS1	sp|Q14651|PLSI_HUMAN;tr|C9JAM8|C9JAM8_HUMAN;tr|C9J359|C9J359_HUMAN;tr|C9J0F3|C9J0F3_HUMAN;tr|C9JAM3|C9JAM3_HUMAN;tr|C9JVY2|C9JVY2_HUMAN;tr|C9JU08|C9JU08_HUMAN	;	7	12	9	9	24.5	70.253	189950000	118430000	154190000	18652000	20623000	19637500	7.85181	0.0639783
V9HWJ0	HEL-S-164nA	tr|V9HWJ0|V9HWJ0_HUMAN;sp|Q14697|GANAB_HUMAN;tr|B4DJ30|B4DJ30_HUMAN;tr|F5H6X6|F5H6X6_HUMAN;tr|B4DSM6|B4DSM6_HUMAN;tr|A0A024R592|A0A024R592_HUMAN;tr|E9PKU7|E9PKU7_HUMAN;tr|B4DZ53|B4DZ53_HUMAN;tr|B4DIW2|B4DIW2_HUMAN;tr|E9PNH1|E9PNH1_HUMAN;tr|Q9BS14|Q9BS14_HUMAN	;;;;;;;;	11	29	29	29	41.5	106.87	1213000000	666190000	939595000	361730000	233400000	297565000	3.15761	0.149564
Q59EE6		tr|Q59EE6|Q59EE6_HUMAN;tr|G3V3X5|G3V3X5_HUMAN;tr|Q6AZ94|Q6AZ94_HUMAN;sp|Q14767|LTBP2_HUMAN;tr|G3V511|G3V511_HUMAN	;;;;	5	5	5	5	4.1	181.81	44596000	4974900	24785450	17575000	51217000	34396000	0.720591	0.747018
A0A024R1S8	LASP1	tr|A0A024R1S8|A0A024R1S8_HUMAN;sp|Q14847|LASP1_HUMAN;tr|A8K1D2|A8K1D2_HUMAN;tr|C9J9W2|C9J9W2_HUMAN;tr|B4DIC4|B4DIC4_HUMAN;tr|B4DJI4|B4DJI4_HUMAN;tr|F6S2S5|F6S2S5_HUMAN;tr|K7ESD6|K7ESD6_HUMAN;tr|Q9NPR7|Q9NPR7_HUMAN;tr|J3KSN1|J3KSN1_HUMAN	;;;;;	10	9	9	8	45.6	29.717	325120000	206020000	265570000	47311000	39184000	43247500	6.1407	0.0651183
Q14894	CRYM	sp|Q14894|CRYM_HUMAN;tr|I3L325|I3L325_HUMAN;tr|I3NI53|I3NI53_HUMAN;tr|I3L2W5|I3L2W5_HUMAN;tr|I3L3Y1|I3L3Y1_HUMAN;tr|I3L3J9|I3L3J9_HUMAN	;	6	12	12	12	48.7	33.775	699960000	457940000	578950000	31168000	99196000	65182000	8.88205	0.0549703
F2Z3J9	PTGR1	tr|F2Z3J9|F2Z3J9_HUMAN;tr|A0A024R172|A0A024R172_HUMAN;sp|Q14914|PTGR1_HUMAN;tr|Q5JVP2|Q5JVP2_HUMAN;tr|F6XGT7|F6XGT7_HUMAN	;;	5	11	11	11	54.3	32.729	1319300000	731780000	1025540000	144300000	227670000	185985000	5.5141	0.105498
B2RBR9		tr|B2RBR9|B2RBR9_HUMAN;sp|Q14974|IMB1_HUMAN;tr|J3KTM9|J3KTM9_HUMAN;tr|B7Z5M1|B7Z5M1_HUMAN;tr|B7Z752|B7Z752_HUMAN;tr|J3QR48|J3QR48_HUMAN;tr|J3QKQ5|J3QKQ5_HUMAN;tr|J3QRG4|J3QRG4_HUMAN	;;;;	8	22	22	22	35.3	97.183	130780000	205180000	167980000	398850000	295950000	347400000	0.483535	0.105728
Q15008	PSMD6	sp|Q15008|PSMD6_HUMAN;tr|B3KT66|B3KT66_HUMAN;tr|C9J7B7|C9J7B7_HUMAN;tr|C9J0E9|C9J0E9_HUMAN;tr|H7C531|H7C531_HUMAN	;	5	7	7	7	18.8	45.531	102950000	65031000	83990500	68819000	42686000	55752500	1.50649	0.344855
Q15019	SEPTIN2	sp|Q15019|SEPT2_HUMAN;tr|A0A384N6H6|A0A384N6H6_HUMAN;tr|B5MCX3|B5MCX3_HUMAN;tr|C9J938|C9J938_HUMAN;tr|H7C310|H7C310_HUMAN;tr|C9JB25|C9JB25_HUMAN;tr|C9J2Q4|C9J2Q4_HUMAN;tr|C9IY94|C9IY94_HUMAN;tr|C9IZU3|C9IZU3_HUMAN;tr|B5MD47|B5MD47_HUMAN;tr|C9JZI2|C9JZI2_HUMAN;tr|C9JQJ4|C9JQJ4_HUMAN;tr|H7C2Y0|H7C2Y0_HUMAN;tr|C9JT15|C9JT15_HUMAN;tr|C9JSE7|C9JSE7_HUMAN;tr|A0A1B0GXJ2|A0A1B0GXJ2_HUMAN;tr|C9JFT1|C9JFT1…	;;;;;;;;	18	6	6	6	25.8	41.487	17367000	54025000	35696000	20762000	13062000	16912000	2.11069	0.421521
Q8IXJ3	SNRP116	tr|Q8IXJ3|Q8IXJ3_HUMAN;tr|B4DZB1|B4DZB1_HUMAN;tr|B3KX19|B3KX19_HUMAN;tr|Q6IBM8|Q6IBM8_HUMAN;tr|A8KAP3|A8KAP3_HUMAN;sp|Q15029|U5S1_HUMAN;tr|B3KWY2|B3KWY2_HUMAN;tr|K7EJ74|K7EJ74_HUMAN;tr|K7EP67|K7EP67_HUMAN	;;;;;;	9	9	8	8	13.9	95.371	17257000	1702500	9479750	45348000	5338800	25343400	0.374052	0.536814
Q15056	EIF4H	sp|Q15056|IF4H_HUMAN;tr|Q75MU2|Q75MU2_HUMAN;tr|Q75MU1|Q75MU1_HUMAN;tr|B4DMV6|B4DMV6_HUMAN;tr|A4D198|A4D198_HUMAN;tr|Q75MT8|Q75MT8_HUMAN	;;;	6	6	6	6	29.8	27.385	117010000	36112000	76561000	66854000	16341000	41597500	1.84052	0.539734
M0R389	PAFAH1B3	tr|M0R389|M0R389_HUMAN;tr|A0A024R0L6|A0A024R0L6_HUMAN;sp|Q15102|PA1B3_HUMAN;tr|M0QXS6|M0QXS6_HUMAN;tr|M0R323|M0R323_HUMAN;tr|M0QZT2|M0QZT2_HUMAN	;;;;;	6	2	2	2	18.3	18.356	19986000	14477000	17231500	12898000	4895200	8896600	1.93686	0.228341
Q15113	PCOLCE	sp|Q15113|PCOC1_HUMAN;tr|A4D2D2|A4D2D2_HUMAN;tr|B4DPJ4|B4DPJ4_HUMAN	;;	3	8	8	8	22.7	47.972	183160000	234170000	208665000	183960000	82422000	133191000	1.56666	0.315351
Q6FHL9	PEA15	tr|Q6FHL9|Q6FHL9_HUMAN;tr|B1AKZ4|B1AKZ4_HUMAN;sp|Q15121|PEA15_HUMAN;tr|B1AKZ5|B1AKZ5_HUMAN	;;	4	3	3	3	33.1	15.068	28302000	49508000	38905000	5960400	18103000	12031700	3.23354	0.158871
V9HWB5	HEL-S-66p	tr|V9HWB5|V9HWB5_HUMAN;sp|Q15181|IPYR_HUMAN;tr|Q5SQT6|Q5SQT6_HUMAN	;;	3	13	13	13	67.5	32.66	337730000	156400000	247065000	265490000	123810000	194650000	1.26928	0.693392
A0A024RB32	PTGES3	tr|A0A024RB32|A0A024RB32_HUMAN;sp|Q15185|TEBP_HUMAN;tr|A0A087WYT3|A0A087WYT3_HUMAN;tr|B3KUY2|B3KUY2_HUMAN;tr|B4DDC6|B4DDC6_HUMAN	;;;;	5	5	5	5	36.9	18.697	176000000	89318000	132659000	247440000	128080000	187760000	0.706535	0.532915
Q6SYC2	PVRL1	tr|Q6SYC2|Q6SYC2_HUMAN;sp|Q15223|NECT1_HUMAN	;	2	1	1	1	5.8	26.697	5726700	10442000	8084350	5775200	4384700	5079950	1.59142	0.3461
A6PVN5	PTPA	tr|A6PVN5|A6PVN5_HUMAN;sp|Q15257|PTPA_HUMAN;tr|F6WIT2|F6WIT2_HUMAN;tr|B4DZF8|B4DZF8_HUMAN;tr|Q68CR8|Q68CR8_HUMAN;tr|A6PVN9|A6PVN9_HUMAN;tr|B7ZBQ0|B7ZBQ0_HUMAN;tr|A6PVN6|A6PVN6_HUMAN;tr|Q5T949|Q5T949_HUMAN;tr|Q5T948|Q5T948_HUMAN;tr|B4DLX5|B4DLX5_HUMAN;tr|B7ZBP9|B7ZBP9_HUMAN;tr|A6PVN7|A6PVN7_HUMAN;tr|B7ZBP7|B7ZBP7_HUMAN;tr|A6PVN8|A6PVN8_HUMAN;tr|C9IZ76|C9IZ76_HUMAN;tr|B4DDQ6|B4DDQ6_HUMAN;tr|H0Y6E5|…	;;;;;;;;;;	18	6	6	6	22.8	37.375	179980000	77779000	128879500	19591000	15787000	17689000	7.28586	0.161705
Q53SS8	PCBP1	tr|Q53SS8|Q53SS8_HUMAN;sp|Q15365|PCBP1_HUMAN;tr|F8VTZ0|F8VTZ0_HUMAN	;	3	9	9	6	38.5	37.497	332620000	306880000	319750000	281110000	220620000	250865000	1.27459	0.171079
E5RHG8	ELOC	tr|E5RHG8|E5RHG8_HUMAN;tr|A0A024R7Y5|A0A024R7Y5_HUMAN;sp|Q15369|ELOC_HUMAN;tr|R4GMY8|R4GMY8_HUMAN	;;;	4	4	4	4	64	9.9601	89383000	16251000	52817000	70541000	51696000	61118500	0.864174	0.84639
Q15417	CNN3	sp|Q15417|CNN3_HUMAN;tr|Q9BWY6|Q9BWY6_HUMAN;tr|E9PDU6|E9PDU6_HUMAN	;;	3	2	2	2	6.4	36.413	10429000	29272000	19850500	13420000	17822000	15621000	1.27076	0.704676
Q0EFA5	S	tr|Q0EFA5|Q0EFA5_HUMAN;tr|A8K9C1|A8K9C1_HUMAN;tr|A0A1U9X8Y9|A0A1U9X8Y9_HUMAN;tr|A0A1U9X8X8|A0A1U9X8X8_HUMAN;tr|A0A1U9X8X5|A0A1U9X8X5_HUMAN;tr|Q2L6G8|Q2L6G8_HUMAN;tr|M1SWB8|M1SWB8_HUMAN;tr|G8JLG2|G8JLG2_HUMAN;tr|D2IYL2|D2IYL2_HUMAN;tr|A0A1U9X901|A0A1U9X901_HUMAN;tr|A0A1U9X8Z0|A0A1U9X8Z0_HUMAN;tr|A0A1U9X8X6|A0A1U9X8X6_HUMAN;sp|Q15517|CDSN_HUMAN	;;;;;;;;;;;;	13	4	4	4	14.6	49.896	14373000	10959000	12666000	24246000	75538000	49892000	0.253868	0.284517
Q15599	SLC9A3R2	sp|Q15599|NHRF2_HUMAN;tr|Q6NTG0|Q6NTG0_HUMAN;tr|H3BN50|H3BN50_HUMAN;tr|H3BQS0|H3BQS0_HUMAN;tr|H3BUQ9|H3BUQ9_HUMAN;tr|H3BMF5|H3BMF5_HUMAN	;;;	6	7	7	7	25.8	37.413	429830000	145990000	287910000	26013000	115790000	70901500	4.0607	0.28222
W4VSQ9	TRIP10	tr|W4VSQ9|W4VSQ9_HUMAN;sp|Q15642|CIP4_HUMAN;tr|M0R2H7|M0R2H7_HUMAN;tr|A7VJC9|A7VJC9_HUMAN;tr|M0R0F9|M0R0F9_HUMAN	;;;;	5	5	5	5	9.6	67.73	68481000	11993000	40237000	2846400	15204000	9025200	4.45829	0.393228
B4DM33		tr|B4DM33|B4DM33_HUMAN;sp|Q15691|MARE1_HUMAN;tr|A2VCR0|A2VCR0_HUMAN;tr|C9JB30|C9JB30_HUMAN;tr|B2R5W6|B2R5W6_HUMAN;sp|Q9UPY8|MARE3_HUMAN;tr|A0A024RC33|A0A024RC33_HUMAN;sp|Q15555|MARE2_HUMAN	;;	8	6	6	6	29.4	26.582	24325000	41692000	33008500	65772000	42509000	54140500	0.609682	0.282713
Q71UA6	SLC1A5	tr|Q71UA6|Q71UA6_HUMAN;sp|Q15758|AAAT_HUMAN;tr|Q59ES3|Q59ES3_HUMAN;tr|M0QX44|M0QX44_HUMAN;tr|M0QXM4|M0QXM4_HUMAN	;;;;	5	3	3	3	6.1	56.583	52095000	29750000	40922500	29649000	28128000	28888500	1.41657	0.394981
Q15797	SMAD1	sp|Q15797|SMAD1_HUMAN;tr|H0YNV1|H0YNV1_HUMAN;tr|H0YKE2|H0YKE2_HUMAN;tr|H0YAK7|H0YAK7_HUMAN;tr|B7Z725|B7Z725_HUMAN;tr|H3BVD1|H3BVD1_HUMAN;tr|Q59F45|Q59F45_HUMAN;tr|A0A024R5Z3|A0A024R5Z3_HUMAN;sp|P84022|SMAD3_HUMAN;tr|A0A024RDR3|A0A024RDR3_HUMAN;tr|B7Z5N5|B7Z5N5_HUMAN;tr|Q6I9T1|Q6I9T1_HUMAN;tr|Q68DB7|Q68DB7_HUMAN;sp|Q99717|SMAD5_HUMAN;tr|Q53XR6|Q53XR6_HUMAN;sp|Q15796|SMAD2_HUMAN;sp|O15198|SMAD9_HUM…	;;;;;;;;;;;;;;;;	17	2	2	2	4.9	52.259	37644000	69052000	53348000	26131000	61003000	43567000	1.2245	0.717285
Q53GF4		tr|Q53GF4|Q53GF4_HUMAN;sp|Q15833|STXB2_HUMAN;tr|B4DY46|B4DY46_HUMAN;tr|O00184|O00184_HUMAN;tr|M0R0M7|M0R0M7_HUMAN;tr|M0R1A1|M0R1A1_HUMAN;tr|M0R118|M0R118_HUMAN;tr|M0QZ54|M0QZ54_HUMAN;tr|R4GMY7|R4GMY7_HUMAN;tr|M0R376|M0R376_HUMAN;tr|M0R0D4|M0R0D4_HUMAN;tr|A0A087WUN8|A0A087WUN8_HUMAN;tr|Q8WYX9|Q8WYX9_HUMAN	;;;;	13	18	18	18	43	66.366	1699800000	1029200000	1364500000	146370000	239260000	192815000	7.07673	0.0742836
Q15843	NEDD8	sp|Q15843|NEDD8_HUMAN;tr|F8VSA6|F8VSA6_HUMAN;tr|E9PS38|E9PS38_HUMAN;tr|S4R3E9|S4R3E9_HUMAN;tr|E9PL57|E9PL57_HUMAN	;;;;	5	2	2	2	30.9	9.0714	27565000	29427000	28496000	26233000	40743000	33488000	0.850932	0.565376
Q5TBU5	hCG_1773630	tr|Q5TBU5|Q5TBU5_HUMAN;sp|Q15847|ADIRF_HUMAN;tr|Q5TBU2|Q5TBU2_HUMAN	;	3	4	4	4	78.9	7.8547	382120000	760730000	571425000	82778000	111800000	97289000	5.87348	0.129841
B3KR70		tr|B3KR70|B3KR70_HUMAN;tr|A0A384MQW4|A0A384MQW4_HUMAN;sp|Q15904|VAS1_HUMAN;tr|Q8NF19|Q8NF19_HUMAN;tr|A6QRJ1|A6QRJ1_HUMAN;tr|A0A0C4DGX8|A0A0C4DGX8_HUMAN;tr|B4DWM8|B4DWM8_HUMAN;tr|H7C2Y8|H7C2Y8_HUMAN;tr|H7C0T7|H7C0T7_HUMAN;tr|F2Z3L8|F2Z3L8_HUMAN;tr|A6NLC6|A6NLC6_HUMAN	;;;;;;	11	6	6	6	18.8	47.768	40515000	208760000	124637500	119640000	129430000	124535000	1.00082	0.99914
Q15907	RAB11B	sp|Q15907|RB11B_HUMAN;tr|H3BMH2|H3BMH2_HUMAN;tr|H3BSC1|H3BSC1_HUMAN;tr|A0A024R5Z8|A0A024R5Z8_HUMAN;sp|P62491|RB11A_HUMAN;tr|B4DMN1|B4DMN1_HUMAN;tr|B4DQU5|B4DQU5_HUMAN;tr|M0R2D0|M0R2D0_HUMAN;tr|M0R377|M0R377_HUMAN;tr|H3BN38|H3BN38_HUMAN	;;;;;	10	13	13	12	62.8	24.488	1572200000	1059900000	1316050000	288400000	346600000	317500000	4.14504	0.0606521
Q59EY4		tr|Q59EY4|Q59EY4_HUMAN;tr|B4DNE4|B4DNE4_HUMAN;tr|A0A024RA87|A0A024RA87_HUMAN;tr|G3V1Q4|G3V1Q4_HUMAN;tr|A0A023T695|A0A023T695_HUMAN;tr|B4DUD6|B4DUD6_HUMAN;tr|Q8TC62|Q8TC62_HUMAN;tr|E7ES33|E7ES33_HUMAN;tr|Q3LIE9|Q3LIE9_HUMAN;tr|A4GYY8|A4GYY8_HUMAN;tr|A8K3D0|A8K3D0_HUMAN;tr|E7EPK1|E7EPK1_HUMAN;sp|Q16181|SEPT7_HUMAN;tr|B4DPQ6|B4DPQ6_HUMAN;tr|A0A0U1RRH9|A0A0U1RRH9_HUMAN;tr|A0A0U1RRE1|A0A0U1RRE1_HUMAN;…	;;;;;;;;;;;;;;;;	19	6	6	6	22	43.826	130400000	68444000	99422000	45763000	29289000	37526000	2.64942	0.193231
Q16270	IGFBP7	sp|Q16270|IBP7_HUMAN;tr|A0A024RDA6|A0A024RDA6_HUMAN	;	2	12	12	12	53.5	29.13	1328900000	1228900000	1278900000	1693100000	747200000	1220150000	1.04815	0.912981
Q16513	PKN2	sp|Q16513|PKN2_HUMAN;tr|Q6P5W9|Q6P5W9_HUMAN;tr|H0Y429|H0Y429_HUMAN;tr|K7EL10|K7EL10_HUMAN;tr|Q9UHS4|Q9UHS4_HUMAN;tr|Q15523|Q15523_HUMAN;tr|B1AL79|B1AL79_HUMAN;tr|A0A024R8D6|A0A024R8D6_HUMAN;sp|Q6P5Z2|PKN3_HUMAN;sp|Q16512|PKN1_HUMAN		10	3	3	3	2.7	112.03	42376000	20180000	31278000	4891500	3154100	4022800	7.77518	0.134073
Q16555	DPYSL2	sp|Q16555|DPYL2_HUMAN;tr|Q59GB4|Q59GB4_HUMAN;tr|A0A1C7CYX9|A0A1C7CYX9_HUMAN;tr|Q53ET2|Q53ET2_HUMAN;tr|Q86U75|Q86U75_HUMAN;tr|Q8NAN9|Q8NAN9_HUMAN;tr|A9CQZ2|A9CQZ2_HUMAN;tr|E5RFU4|E5RFU4_HUMAN	;;;;	8	7	7	7	16.1	62.293	163490000	77848000	120669000	4954700	13292000	9123350	13.2264	0.122109
C9JYN0	SYPL1	tr|C9JYN0|C9JYN0_HUMAN;tr|A8K865|A8K865_HUMAN;tr|A4D0R1|A4D0R1_HUMAN;sp|Q16563|SYPL1_HUMAN;tr|A0A0U1RQT9|A0A0U1RQT9_HUMAN;tr|H7C4J8|H7C4J8_HUMAN	;;;;;	6	2	2	2	11.6	24.784	317870000	233210000	275540000	78213000	107860000	93036500	2.96163	0.0554208
E9PC52	RBBP7	tr|E9PC52|E9PC52_HUMAN;tr|Q6FHQ0|Q6FHQ0_HUMAN;sp|Q16576|RBBP7_HUMAN;tr|A8K6A2|A8K6A2_HUMAN;tr|Q5JP02|Q5JP02_HUMAN;tr|Q5JP01|Q5JP01_HUMAN;tr|C9J7L0|C9J7L0_HUMAN;tr|Q5JNZ6|Q5JNZ6_HUMAN	;;;;;	8	10	10	6	42.8	46.938	8626800	8200700	8413750	228800000	117520000	173160000	0.0485895	0.0976436
Q16651	PRSS8	sp|Q16651|PRSS8_HUMAN;tr|H3BUJ8|H3BUJ8_HUMAN;tr|H3BVC8|H3BVC8_HUMAN;tr|B4DKP1|B4DKP1_HUMAN		4	7	7	7	33.5	36.431	387330000	361440000	374385000	391250000	416770000	404010000	0.926673	0.244698
B3KTA3		tr|B3KTA3|B3KTA3_HUMAN;tr|A0A384MEG1|A0A384MEG1_HUMAN;sp|Q16658|FSCN1_HUMAN;tr|C9JFC0|C9JFC0_HUMAN;tr|A0A0A0MSB2|A0A0A0MSB2_HUMAN;tr|B3KTM9|B3KTM9_HUMAN	;;	6	3	3	3	5.9	52.276	14732000	4465500	9598750	14002000	8594300	11298150	0.849586	0.797187
Q16769	QPCT	sp|Q16769|QPCT_HUMAN;tr|B5MCZ9|B5MCZ9_HUMAN;tr|A0A3B3IUD5|A0A3B3IUD5_HUMAN;tr|C9JS14|C9JS14_HUMAN	;;	4	7	7	7	19.4	40.876	49856000	144940000	97398000	89931000	280750000	185340500	0.525508	0.496115
H3BPK3	HAGH	tr|H3BPK3|H3BPK3_HUMAN;tr|B4DT01|B4DT01_HUMAN;sp|Q16775|GLO2_HUMAN;tr|H3BPQ4|H3BPQ4_HUMAN;tr|H3BQW8|H3BQW8_HUMAN;tr|H3BV79|H3BV79_HUMAN	;;;;	6	8	8	8	44.8	26.305	271400000	148860000	210130000	72651000	66008000	69329500	3.03089	0.148692
A8K169		tr|A8K169|A8K169_HUMAN;sp|Q16827|PTPRO_HUMAN;tr|A0A024RAS0|A0A024RAS0_HUMAN;tr|A0A024RAS9|A0A024RAS9_HUMAN;tr|B4DS16|B4DS16_HUMAN;tr|Q59ET2|Q59ET2_HUMAN;tr|Q6MZF6|Q6MZF6_HUMAN;sp|P23467|PTPRB_HUMAN;tr|F8VU56|F8VU56_HUMAN	;;;;	9	16	16	16	20.3	138.37	939210000	664520000	801865000	96129000	562980000	329554500	2.43318	0.223295
E9PIR7	TXNRD1	tr|E9PIR7|E9PIR7_HUMAN;tr|B2R5P6|B2R5P6_HUMAN;tr|F8W809|F8W809_HUMAN;tr|B7Z2S5|B7Z2S5_HUMAN;tr|A0A087WSW9|A0A087WSW9_HUMAN;tr|A0A182DWI3|A0A182DWI3_HUMAN;tr|A0A024RBK9|A0A024RBK9_HUMAN;tr|A0A140VKC9|A0A140VKC9_HUMAN;tr|A0A087WSY9|A0A087WSY9_HUMAN;sp|Q16881|TRXR1_HUMAN;tr|E2QRB9|E2QRB9_HUMAN;tr|Q6ZR44|Q6ZR44_HUMAN;tr|E9PKD3|E9PKD3_HUMAN;tr|E9PRI8|E9PRI8_HUMAN;tr|E9PQI3|E9PQI3_HUMAN;tr|E9PLT3|E9PLT…	;;;;;;;;;;;	19	5	5	5	14.1	53.166	110330000	57458000	83894000	33648000	8120800	20884400	4.01707	0.16496
Q1EHB4	SLC5A12	sp|Q1EHB4|SC5AC_HUMAN;tr|E9PLZ7|E9PLZ7_HUMAN;tr|G3V1E3|G3V1E3_HUMAN;tr|Q8IUS7|Q8IUS7_HUMAN		4	7	7	7	11.3	67.646	723870000	536900000	630385000	208180000	464500000	336340000	1.87425	0.204968
Q1MSJ5	CSPP1	sp|Q1MSJ5|CSPP1_HUMAN;tr|Q9H688|Q9H688_HUMAN		2	14	14	14	15	145.52	413560000	137690000	275625000	46211000	102000000	74105500	3.71936	0.288492
Q2M3M2	SLC5A9	sp|Q2M3M2|SC5A9_HUMAN;tr|B4DJL5|B4DJL5_HUMAN;tr|H0Y5P9|H0Y5P9_HUMAN;tr|F8WD86|F8WD86_HUMAN	;;;	4	4	4	4	7.3	74.072	185790000	82918000	134354000	28060000	28543000	28301500	4.74724	0.175346
A0A140VJH7		tr|A0A140VJH7|A0A140VJH7_HUMAN;tr|A0A024R529|A0A024R529_HUMAN;sp|Q3LXA3|TKFC_HUMAN;tr|H0YCY6|H0YCY6_HUMAN;tr|Q9UFX5|Q9UFX5_HUMAN;tr|I3L252|I3L252_HUMAN;tr|E9PJG8|E9PJG8_HUMAN;tr|A0AUP5|A0AUP5_HUMAN;tr|E9PQR1|E9PQR1_HUMAN	;;;	9	26	26	26	63.1	58.946	5160500000	3077700000	4119100000	299380000	588270000	443825000	9.28091	0.0729874
B4DLH1		tr|B4DLH1|B4DLH1_HUMAN;sp|Q3SXY8|AR13B_HUMAN;tr|B4DRI8|B4DRI8_HUMAN;tr|F8WAY0|F8WAY0_HUMAN;tr|F8W837|F8W837_HUMAN	;	5	10	10	10	27.3	48.615	423300000	253380000	338340000	53869000	97057000	75463000	4.48352	0.0955328
E5RGH8	SLC36A2	tr|E5RGH8|E5RGH8_HUMAN;tr|B4DMY0|B4DMY0_HUMAN;tr|E5RJJ5|E5RJJ5_HUMAN;sp|Q495M3|S36A2_HUMAN	;;;	4	5	5	5	45.6	15.913	848610000	708570000	778590000	209920000	459860000	334890000	2.32491	0.0903322
Q4KMQ2	ANO6	sp|Q4KMQ2|ANO6_HUMAN;tr|B4DZA5|B4DZA5_HUMAN;tr|B4E1V1|B4E1V1_HUMAN;tr|B3KX12|B3KX12_HUMAN	;;;	4	15	15	15	21.2	106.16	805960000	397440000	601700000	107720000	215300000	161510000	3.72547	0.172538
B3KRM3		tr|B3KRM3|B3KRM3_HUMAN;sp|Q4U2R8|S22A6_HUMAN;tr|B3KP57|B3KP57_HUMAN;tr|B4DPK0|B4DPK0_HUMAN;tr|F5H0T7|F5H0T7_HUMAN	;;;;	5	6	6	6	11.3	60.301	174030000	165390000	169710000	4701500	94398000	49549750	3.42504	0.116529
Q53RD9	FBLN7	sp|Q53RD9|FBLN7_HUMAN;tr|B3KW35|B3KW35_HUMAN;tr|Q8IY13|Q8IY13_HUMAN;tr|H7BZ65|H7BZ65_HUMAN;tr|B8ZZC1|B8ZZC1_HUMAN	;;;	5	9	9	9	25.5	47.375	85830000	162790000	124310000	156860000	79853000	118356500	1.0503	0.922895
Q53TN4	CYBRD1	sp|Q53TN4|CYBR1_HUMAN		1	4	4	4	12.6	31.641	224010000	47681000	135845500	43177000	50520000	46848500	2.89968	0.419366
Q58FF6	HSP90AB4P	sp|Q58FF6|H90B4_HUMAN		1	7	2	2	12.9	58.264	97514000	67214000	82364000	40066000	32604000	36335000	2.2668	0.0982598
Q58FF8	HSP90AB2P	sp|Q58FF8|H90B2_HUMAN		1	8	1	1	20.5	44.348	117690000	81568000	99629000	121690000	82505000	102097500	0.975822	0.934636
Q5R3I4	TTC38	sp|Q5R3I4|TTC38_HUMAN;tr|B4DUE0|B4DUE0_HUMAN;tr|A0A024R4V7|A0A024R4V7_HUMAN;tr|H7C089|H7C089_HUMAN;tr|A9UJP8|A9UJP8_HUMAN;tr|H7C2L7|H7C2L7_HUMAN;tr|F8WBU8|F8WBU8_HUMAN	;;	7	13	13	13	41.8	52.787	722740000	383890000	553315000	18351000	47869000	33110000	16.7114	0.0923169
Q17RV3	LRRK2	tr|Q17RV3|Q17RV3_HUMAN;sp|Q5S007|LRRK2_HUMAN;tr|A2VED2|A2VED2_HUMAN;tr|E9PC85|E9PC85_HUMAN;tr|A0A1B0GUQ3|A0A1B0GUQ3_HUMAN;tr|H7C3B6|H7C3B6_HUMAN;tr|Q6MZN9|Q6MZN9_HUMAN;tr|C9JBF0|C9JBF0_HUMAN	;;;	8	8	8	8	3.6	286.06	55654000	90976000	73315000	37564000	29378000	33471000	2.1904	0.159056
Q5T749	KPRP	sp|Q5T749|KPRP_HUMAN		1	25	25	25	49.4	64.135	1156600000	655230000	905915000	799780000	1785600000	1292690000	0.700798	0.556689
Q5T750	XP32	sp|Q5T750|XP32_HUMAN		1	2	2	2	7.2	26.238	70542000	36921000	53731500	38655000	63625000	51140000	1.05067	0.912821
Q9H834		tr|Q9H834|Q9H834_HUMAN;sp|Q5T9A4|ATD3B_HUMAN;sp|Q5T2N8|ATD3C_HUMAN;tr|Q8N3E6|Q8N3E6_HUMAN	;;;	4	2	2	1	3.8	53.519	101490000	85947000	93718500	136340000	157200000	146770000	0.63854	0.0551828
Q5VU43	PDE4DIP	sp|Q5VU43|MYOME_HUMAN;tr|A0A087WX83|A0A087WX83_HUMAN;tr|A0A075B749|A0A075B749_HUMAN;tr|E9PJU0|E9PJU0_HUMAN;tr|E9PJK3|E9PJK3_HUMAN;tr|A0A087X0I1|A0A087X0I1_HUMAN;tr|A0A087WWY1|A0A087WWY1_HUMAN;tr|A0A087WWI2|A0A087WWI2_HUMAN;tr|A0A087WYE4|A0A087WYE4_HUMAN;tr|Q8TBR0|Q8TBR0_HUMAN;tr|E9PS60|E9PS60_HUMAN;tr|A7YY83|A7YY83_HUMAN;tr|A0A087WVQ4|A0A087WVQ4_HUMAN;tr|F8WBJ0|F8WBJ0_HUMAN;tr|Q05CZ3|Q05CZ3_HUMAN…	;;;;;;;;;;;;;;;;;;;;;;;;;	26	2	2	2	1	265.1	167380000	98464000	132922000	7206200	5109000	6157600	21.5867	0.0666494
Q5VW32	BROX	sp|Q5VW32|BROX_HUMAN;tr|B7Z1V1|B7Z1V1_HUMAN;tr|F5GXQ0|F5GXQ0_HUMAN;tr|B7Z953|B7Z953_HUMAN;tr|Q5VW33|Q5VW33_HUMAN	;;;	5	13	13	13	38.2	46.476	7422300000	4831100000	6126700000	1365000000	2271100000	1818050000	3.36993	0.0882493
A0A384MDV6	CPZ	tr|A0A384MDV6|A0A384MDV6_HUMAN;sp|Q66K79|CBPZ_HUMAN	;	2	3	3	3	4.3	73.627	27367000	23949000	25658000	42263000	4081500	23172250	1.10727	0.90868
B7Z710		tr|B7Z710|B7Z710_HUMAN;tr|F5GYB3|F5GYB3_HUMAN;sp|Q6DN72|FCRL6_HUMAN	;;	3	1	1	1	12.1	13.836	46075000	17778000	31926500	5718600	3935700	4827150	6.61394	0.196089
Q6IAA8	LAMTOR1	sp|Q6IAA8|LTOR1_HUMAN;tr|B4DUK2|B4DUK2_HUMAN;tr|F5GX19|F5GX19_HUMAN;tr|F5H3Y3|F5H3Y3_HUMAN;tr|H0YFI1|H0YFI1_HUMAN;tr|F5H479|F5H479_HUMAN	;;;	6	4	4	4	41.6	17.745	205970000	83290000	144630000	18379000	25153000	21766000	6.64477	0.18351
D6RG15	TWF2	tr|D6RG15|D6RG15_HUMAN;sp|Q6IBS0|TWF2_HUMAN	;	2	3	3	1	19.3	28.882	19409000	7288200	13348600	17855000	4365300	11110150	1.20148	0.828042
Q6P1N0	CC2D1A	sp|Q6P1N0|C2D1A_HUMAN;tr|Q9NX28|Q9NX28_HUMAN;tr|K7EMP1|K7EMP1_HUMAN;tr|Q9H8P7|Q9H8P7_HUMAN;tr|Q24K25|Q24K25_HUMAN;tr|K7EJY5|K7EJY5_HUMAN	;;	6	21	21	21	28.3	104.06	555240000	319900000	437570000	62252000	219500000	140876000	3.10606	0.170985
B4DPG6	GGT6	tr|B4DPG6|B4DPG6_HUMAN;sp|Q6P531|GGT6_HUMAN;tr|J3KPJ0|J3KPJ0_HUMAN;tr|B4DKN3|B4DKN3_HUMAN	;;;	4	4	4	4	22.3	35.229	147780000	239740000	193760000	130540000	26006000	78273000	2.47544	0.238985
Q6PHR2	ULK3	sp|Q6PHR2|ULK3_HUMAN;tr|B4DFS6|B4DFS6_HUMAN;tr|B4DDG2|B4DDG2_HUMAN;tr|B4DQN3|B4DQN3_HUMAN;tr|D3DW67|D3DW67_HUMAN;tr|B4DEJ1|B4DEJ1_HUMAN;tr|H3BPN6|H3BPN6_HUMAN;tr|H3BT78|H3BT78_HUMAN;tr|H3BP85|H3BP85_HUMAN	;;;	9	13	13	13	35	53.444	353830000	280130000	316980000	55627000	140120000	97873500	3.23867	0.0596637
Q6PIF6	MYO7B	sp|Q6PIF6|MYO7B_HUMAN;tr|B9A063|B9A063_HUMAN;tr|Q5HCH8|Q5HCH8_HUMAN;tr|B0I1T4|B0I1T4_HUMAN	;;;	4	4	4	4	2.5	241.6	44418000	12332000	28375000	16233000	14980000	15606500	1.81815	0.509837
Q6S8J3	POTEE	sp|Q6S8J3|POTEE_HUMAN;sp|A5A3E0|POTEF_HUMAN;sp|P0CG38|POTEI_HUMAN;sp|P0CG39|POTEJ_HUMAN;tr|A0A0G2JRD4|A0A0G2JRD4_HUMAN;tr|Q495V5|Q495V5_HUMAN;tr|A0A0D9SFE8|A0A0D9SFE8_HUMAN;tr|A0A0G2JQ08|A0A0G2JQ08_HUMAN;tr|A0A087WXQ7|A0A087WXQ7_HUMAN;tr|A6NC16|A6NC16_HUMAN;tr|D7UEQ8|D7UEQ8_HUMAN;tr|A0A0G2JQB7|A0A0G2JQB7_HUMAN;tr|A0A0C4DH93|A0A0C4DH93_HUMAN;tr|A0A087X187|A0A087X187_HUMAN;sp|Q6S8J7|POTEA_HUMAN;tr|…	;;;	27	10	1	1	8.8	121.36	51329000	18860000	35094500	19821000	16658000	18239500	1.92409	0.410033
Q6UVK1	CSPG4	sp|Q6UVK1|CSPG4_HUMAN		1	13	13	13	8.7	250.53	483890000	912810000	698350000	195560000	94759000	145159500	4.81091	0.128684
Q6UWP8	SBSN	sp|Q6UWP8|SBSN_HUMAN;tr|K7ESC4|K7ESC4_HUMAN		2	7	7	7	27.8	60.54	17068000	13163000	15115500	30755000	165680000	98217500	0.153898	0.343348
Q6UXG3	CD300LG	sp|Q6UXG3|CLM9_HUMAN;tr|K7EL06|K7EL06_HUMAN	;	2	3	3	3	12.3	36.06	15706000	37677000	26691500	32821000	44505000	38663000	0.690363	0.437491
Q6V0I7	FAT4	sp|Q6V0I7|FAT4_HUMAN;tr|X2G756|X2G756_HUMAN;tr|X2G0F0|X2G0F0_HUMAN;tr|B3KU84|B3KU84_HUMAN		4	16	16	16	3.6	542.68	187920000	83283000	135601500	37175000	10901000	24038000	5.64113	0.174532
Q6WKZ4	RAB11FIP1	sp|Q6WKZ4|RFIP1_HUMAN;tr|B3KRW2|B3KRW2_HUMAN;tr|Q4JIW2|Q4JIW2_HUMAN;tr|E7EX40|E7EX40_HUMAN;sp|Q7L804|RFIP2_HUMAN	;;;	5	5	5	5	4.6	137.17	300380000	255710000	278045000	195920000	143020000	169470000	1.64067	0.0883914
Q6ZVM7	TOM1L2	sp|Q6ZVM7|TM1L2_HUMAN;tr|B7Z8F0|B7Z8F0_HUMAN;tr|F5H3S6|F5H3S6_HUMAN;tr|B7Z2U2|B7Z2U2_HUMAN;tr|B7Z671|B7Z671_HUMAN	;;;;	5	7	7	7	21.9	55.556	266840000	145980000	206410000	21037000	65701000	43369000	4.75939	0.127054
Q6ZVX7	NCCRP1	sp|Q6ZVX7|FBX50_HUMAN		1	4	4	4	20.7	30.847	31103000	18806000	24954500	18351000	41995000	30173000	0.827047	0.733124
Q717R9	CYS1	sp|Q717R9|CYS1_HUMAN		1	3	3	3	34.2	16.393	29540000	18125000	23832500	7498000	13026000	10262000	2.3224	0.165724
Q71RC9	SMIM5	sp|Q71RC9|SMIM5_HUMAN		1	1	1	1	13	8.5403	141350000	74065000	107707500	16077000	34786000	25431500	4.2352	0.142586
Q7L1Q6	BZW1	sp|Q7L1Q6|BZW1_HUMAN;tr|Q53FN7|Q53FN7_HUMAN;tr|D3DN77|D3DN77_HUMAN;tr|C9IZ80|C9IZ80_HUMAN;tr|C9JV57|C9JV57_HUMAN;tr|C9J188|C9J188_HUMAN;tr|C9JWF5|C9JWF5_HUMAN;tr|B3KU41|B3KU41_HUMAN;tr|C9JFN4|C9JFN4_HUMAN	;;;	9	4	4	3	8.4	48.043	6150100	10277000	8213550	33256000	10989000	22122500	0.371276	0.344241
B3KR33		tr|B3KR33|B3KR33_HUMAN;tr|A0A024R573|A0A024R573_HUMAN;sp|Q7L266|ASGL1_HUMAN;tr|Q9BRH2|Q9BRH2_HUMAN;tr|E9PJK6|E9PJK6_HUMAN;tr|B4DLU4|B4DLU4_HUMAN;tr|A0A087WUG3|A0A087WUG3_HUMAN	;;;	7	4	4	4	23.7	32.096	161280000	92954000	127117000	14966000	31163000	23064500	5.51137	0.0974896
Q7L2H7	EIF3M	sp|Q7L2H7|EIF3M_HUMAN;tr|J3KNJ2|J3KNJ2_HUMAN;tr|E9PN86|E9PN86_HUMAN;tr|H0YCQ8|H0YCQ8_HUMAN;tr|E9PRY0|E9PRY0_HUMAN	;;;	5	4	4	4	14.4	42.502	15676000	23446000	19561000	27298000	21125000	24211500	0.807922	0.447568
A0A024QZ70	TAOK1	tr|A0A024QZ70|A0A024QZ70_HUMAN;sp|Q7L7X3|TAOK1_HUMAN;tr|Q6PIN8|Q6PIN8_HUMAN;tr|A0PJ48|A0PJ48_HUMAN;sp|Q9UL54|TAOK2_HUMAN;tr|Q86V37|Q86V37_HUMAN;tr|J3QS76|J3QS76_HUMAN;tr|B4E2V3|B4E2V3_HUMAN;tr|H0YF68|H0YF68_HUMAN	;	9	10	10	8	10.6	116.07	184280000	71859000	128069500	21925000	22996000	22460500	5.70199	0.201056
B2RA72		tr|B2RA72|B2RA72_HUMAN;sp|Q7LBR1|CHM1B_HUMAN	;	2	6	6	6	23.5	21.777	5854100000	2130200000	3992150000	910530000	1534300000	1222415000	3.26579	0.280034
A0A2Q3DP09	ARMC9	tr|A0A2Q3DP09|A0A2Q3DP09_HUMAN;tr|A0A024R486|A0A024R486_HUMAN;sp|Q7Z3E5|ARMC9_HUMAN;tr|H7C3U7|H7C3U7_HUMAN;tr|H7BZY2|H7BZY2_HUMAN;tr|C9J535|C9J535_HUMAN;tr|H7BZA2|H7BZA2_HUMAN;tr|C9JW07|C9JW07_HUMAN	;;	8	11	11	11	17.7	75.578	220110000	169250000	194680000	13573000	115060000	64316500	3.02691	0.148475
J3KS22	DCXR	tr|J3KS22|J3KS22_HUMAN;tr|J3QS36|J3QS36_HUMAN;tr|A0A384NY14|A0A384NY14_HUMAN;sp|Q7Z4W1|DCXR_HUMAN;tr|J3KRZ4|J3KRZ4_HUMAN;tr|J3QL34|J3QL34_HUMAN;tr|J3QS45|J3QS45_HUMAN;tr|J3KSZ5|J3KSZ5_HUMAN;tr|J3QRQ2|J3QRQ2_HUMAN	;;;;;;;	9	12	12	12	61.9	23.803	956550000	665160000	810855000	161850000	222160000	192005000	4.22309	0.0532281
Q3SXP2	VMO1	tr|Q3SXP2|Q3SXP2_HUMAN;sp|Q7Z5L0|VMO1_HUMAN	;	2	6	6	6	73.5	16.104	415350000	379280000	397315000	599470000	336780000	468125000	0.848737	0.646689
Q7Z7D3	VTCN1	sp|Q7Z7D3|VTCN1_HUMAN;tr|Q5T2L0|Q5T2L0_HUMAN	;	2	2	2	2	7.4	30.878	31805000	10367000	21086000	2091900	118860000	60475950	0.348668	0.575217
Q7Z7M0	MEGF8	sp|Q7Z7M0|MEGF8_HUMAN;tr|M0QZL2|M0QZL2_HUMAN		2	14	14	14	6.2	303.1	208160000	135490000	171825000	37841000	8658000	23249500	7.39048	0.0629641
Q86T13	CLEC14A	sp|Q86T13|CLC14_HUMAN		1	5	5	5	13.3	51.635	20998000	41379000	31188500	98718000	29242000	63980000	0.487473	0.460651
B7ZLI0	RTN4RL2	tr|B7ZLI0|B7ZLI0_HUMAN;sp|Q86UN3|R4RL2_HUMAN;tr|G3V1D7|G3V1D7_HUMAN	;;	3	5	5	5	16	46.133	15996000	71443000	43719500	57161000	20636000	38898500	1.12394	0.897852
Q86V81	ALYREF	sp|Q86V81|THOC4_HUMAN;tr|E9PB61|E9PB61_HUMAN	;	2	3	3	3	18.3	26.888	11817000	5471300	8644150	77605000	16193000	46899000	0.184314	0.340951
Q86VN1	VPS36	sp|Q86VN1|VPS36_HUMAN;tr|A0A3B3ISW7|A0A3B3ISW7_HUMAN;tr|Q59H03|Q59H03_HUMAN	;;	3	13	13	13	41.7	43.816	367600000	203500000	285550000	44256000	97285000	70770500	4.03487	0.130388
A8K8U1		tr|A8K8U1|A8K8U1_HUMAN;sp|Q86VP6|CAND1_HUMAN;tr|A0A0C4DGH5|A0A0C4DGH5_HUMAN;tr|B3KMG3|B3KMG3_HUMAN;tr|H0YH27|H0YH27_HUMAN;tr|B3KM30|B3KM30_HUMAN	;;;	6	24	24	24	23.7	136.32	411180000	344910000	378045000	223220000	133940000	178580000	2.11695	0.069662
B7Z410		tr|B7Z410|B7Z410_HUMAN;sp|Q86X76|NIT1_HUMAN;tr|B2R8D1|B2R8D1_HUMAN	;;	3	4	4	4	12.8	34.265	75192000	35362000	55277000	5367000	10597000	7982000	6.92521	0.142738
Q86XT2	VPS37D	sp|Q86XT2|VP37D_HUMAN;tr|C9JYT9|C9JYT9_HUMAN	;	2	13	13	13	55.4	27.729	1858900000	923860000	1391380000	231140000	438920000	335030000	4.153	0.158176
E7ENV7	CPNE8	tr|E7ENV7|E7ENV7_HUMAN;sp|Q86YQ8|CPNE8_HUMAN;tr|Q8N7E6|Q8N7E6_HUMAN;tr|A0A0J9YWA1|A0A0J9YWA1_HUMAN;sp|Q8IYJ1|CPNE9_HUMAN;tr|A0A0J9YWU8|A0A0J9YWU8_HUMAN;tr|A0A087WX62|A0A087WX62_HUMAN;tr|Q4G168|Q4G168_HUMAN;tr|B2RD40|B2RD40_HUMAN;tr|A8K8A4|A8K8A4_HUMAN;sp|Q96FN4|CPNE2_HUMAN;sp|Q96A23|CPNE4_HUMAN;tr|B7Z370|B7Z370_HUMAN;sp|Q9UBL6|CPNE7_HUMAN	;;	14	10	9	5	23.7	62.233	59807000	93513000	76660000	36270000	77122000	56696000	1.35212	0.529581
Q86YS6	RAB43	sp|Q86YS6|RAB43_HUMAN		1	3	3	3	23.6	23.339	176090000	65979000	121034500	22448000	27220000	24834000	4.87374	0.222979
Q8IUL8	CILP2	sp|Q8IUL8|CILP2_HUMAN;tr|K7EPJ4|K7EPJ4_HUMAN;tr|B2RAJ0|B2RAJ0_HUMAN	;;	3	18	18	18	19.9	126.29	522480000	1047700000	785090000	373790000	169320000	271555000	2.89109	0.209993
Q8IWU5	SULF2	sp|Q8IWU5|SULF2_HUMAN		1	2	2	2	2.5	100.45	62424000	62963000	62693500	239290000	100620000	169955000	0.368883	0.261929
Q8IX04	UEVLD	sp|Q8IX04|UEVLD_HUMAN;tr|B4DIA9|B4DIA9_HUMAN;tr|B7ZA76|B7ZA76_HUMAN;tr|B4DWH4|B4DWH4_HUMAN;tr|A8MYV4|A8MYV4_HUMAN	;;	5	24	24	24	60.1	52.263	1742100000	1103700000	1422900000	353940000	639570000	496755000	2.86439	0.117883
Q8IY95	TMEM192	sp|Q8IY95|TM192_HUMAN		1	4	4	4	15.9	30.922	208830000	53488000	131159000	30913000	72243000	51578000	2.54293	0.426462
B6VEX5		tr|B6VEX5|B6VEX5_HUMAN;tr|B6VEX4|B6VEX4_HUMAN;tr|B6VEX3|B6VEX3_HUMAN;tr|A0A0A0MRT6|A0A0A0MRT6_HUMAN;tr|Q59G41|Q59G41_HUMAN;sp|Q8IZP0|ABI1_HUMAN;tr|E9PEZ7|E9PEZ7_HUMAN;tr|E7EW77|E7EW77_HUMAN;tr|E7EP65|E7EP65_HUMAN;tr|A0A0C4DG21|A0A0C4DG21_HUMAN;tr|F8WAL6|F8WAL6_HUMAN;sp|Q9NYB9|ABI2_HUMAN;tr|Q53RS4|Q53RS4_HUMAN;tr|B4DG63|B4DG63_HUMAN;tr|B7Z9E9|B7Z9E9_HUMAN;tr|B7ZAM8|B7ZAM8_HUMAN;tr|B4DSH8|B4DSH8_HU…	;;;;;;;;;;;	26	4	4	4	13.4	42.637	76722000	45439000	61080500	8103500	3335800	5719650	10.6791	0.0728662
B3KMI3	SPG20	tr|B3KMI3|B3KMI3_HUMAN;tr|A8K6Q9|A8K6Q9_HUMAN;tr|A0A024RDV9|A0A024RDV9_HUMAN;sp|Q8N0X7|SPART_HUMAN;tr|A0A0S2Z510|A0A0S2Z510_HUMAN;tr|B4DXT5|B4DXT5_HUMAN;tr|B3KML8|B3KML8_HUMAN	;;;;	7	3	3	3	9.1	48.821	9747700	4468800	7108250	10943000	28615000	19779000	0.359384	0.303164
D9N3A0	SLC34A3	tr|D9N3A0|D9N3A0_HUMAN;sp|Q8N130|NPT2C_HUMAN	;	2	1	1	1	78.6	3.0314	27624000	23709000	25666500	10684000	17994000	14339000	1.78998	0.111928
B2R879		tr|B2R879|B2R879_HUMAN;tr|A0A024RE18|A0A024RE18_HUMAN;sp|Q8N271|PROM2_HUMAN;tr|F8WDW5|F8WDW5_HUMAN	;;	4	13	13	13	18.7	91.942	634730000	440440000	537585000	182630000	238110000	210370000	2.55543	0.0835535
Q8N335	GPD1L	sp|Q8N335|GPD1L_HUMAN;tr|B3KWN2|B3KWN2_HUMAN;tr|C9JM46|C9JM46_HUMAN;tr|C9K0P5|C9K0P5_HUMAN;tr|C9JFA7|C9JFA7_HUMAN	;;	5	4	3	3	11.4	38.418	104430000	65466000	84948000	10294000	6232100	8263050	10.2805	0.0594823
Q8N357	SLC35F6	sp|Q8N357|S35F6_HUMAN;tr|F8WCT7|F8WCT7_HUMAN;tr|B4DS67|B4DS67_HUMAN;tr|B4DLH2|B4DLH2_HUMAN	;;;	4	2	2	2	7	40.214	120250000	23715000	71982500	17102000	30044000	23573000	3.0536	0.424947
A9UK01		tr|A9UK01|A9UK01_HUMAN;sp|Q8N392|RHG18_HUMAN	;	2	16	16	16	27.5	74.977	417450000	251620000	334535000	14710000	17404000	16057000	20.8342	0.0616005
Q8N5I2	ARRDC1	sp|Q8N5I2|ARRD1_HUMAN;tr|Q5T370|Q5T370_HUMAN;tr|Q5T371|Q5T371_HUMAN;tr|F2Z3I4|F2Z3I4_HUMAN;tr|Q59FD7|Q59FD7_HUMAN	;;	5	9	9	9	33.7	45.981	385650000	172730000	279190000	13173000	38798000	25985500	10.7441	0.14209
Q8N5K1	CISD2	sp|Q8N5K1|CISD2_HUMAN;tr|D6RCF4|D6RCF4_HUMAN	;	2	2	2	2	21.5	15.278	35441000	58256000	46848500	25589000	22962000	24275500	1.92987	0.188238
Q8NDC0	MAPK1IP1L	sp|Q8NDC0|MISSL_HUMAN		1	1	1	1	6.9	24.269	401350000	355850000	378600000	105610000	217740000	161675000	2.34173	0.0697549
A8K556		tr|A8K556|A8K556_HUMAN;sp|Q8NFJ5|RAI3_HUMAN;tr|A0A3B3ITN8|A0A3B3ITN8_HUMAN;tr|H0YFN2|H0YFN2_HUMAN;tr|F5GWG3|F5GWG3_HUMAN	;;	5	5	5	5	21.6	40.285	392730000	113260000	252995000	11521000	94785000	53153000	4.75975	0.30405
Q8NFU3	TSTD1	sp|Q8NFU3|TSTD1_HUMAN;tr|R4GNF9|R4GNF9_HUMAN	;	2	2	2	2	22.6	12.53	35013000	58075000	46544000	15665000	8700700	12182850	3.82045	0.104056
Q8NFZ8	CADM4	sp|Q8NFZ8|CADM4_HUMAN		1	5	5	5	21.6	42.785	26870000	43436000	35153000	16642000	10579000	13610500	2.58279	0.134606
Q8TAD7	OCC1	sp|Q8TAD7|OCC1_HUMAN;tr|F8VQD4|F8VQD4_HUMAN	;	2	2	2	2	54	6.4069	107080000	16025000	61552500	6177000	9146200	7661600	8.0339	0.358357
B4DHQ9		tr|B4DHQ9|B4DHQ9_HUMAN;tr|B4DSA2|B4DSA2_HUMAN;tr|F5GXC5|F5GXC5_HUMAN;tr|B4DXC2|B4DXC2_HUMAN;sp|Q8TB96|TIP_HUMAN;tr|H3BUJ1|H3BUJ1_HUMAN	;;;;;	6	2	2	2	11.4	30.497	11526000	35158000	23342000	14936000	7884000	11410000	2.04575	0.435303
B4DPI4		tr|B4DPI4|B4DPI4_HUMAN;tr|B2R807|B2R807_HUMAN;sp|Q8TCC7|S22A8_HUMAN;tr|H7BXN9|H7BXN9_HUMAN;REV__tr|H0Y9V7|H0Y9V7_HUMAN;REV__tr|B4E295|B4E295_HUMAN;REV__sp|P98194|AT2C1_HUMAN;REV__tr|B4E2Q0|B4E2Q0_HUMAN	;;;	8	6	6	6	11.6	58.346	226820000	123120000	174970000	39794000	104560000	72177000	2.42418	0.234688
H0YNA7	SPPL2A	tr|H0YNA7|H0YNA7_HUMAN;sp|Q8TCT8|SPP2A_HUMAN	;	2	1	1	1	9.4	16.432	79589000	29022000	54305500	7902200	13179000	10540600	5.15203	0.22728
A0A1C7CYZ1	MAPK15	tr|A0A1C7CYZ1|A0A1C7CYZ1_HUMAN;sp|Q8TD08|MK15_HUMAN	;	2	1	1	1	2.9	30.955	42564000	17954000	30259000	7350100	11943000	9646550	3.13677	0.241372
Q8TDY2	RB1CC1	sp|Q8TDY2|RBCC1_HUMAN		1	2	2	2	1.2	183.09	73147000	34594000	53870500	57543000	39377000	48460000	1.11165	0.823288
B4DKV7	EPS8L1	tr|B4DKV7|B4DKV7_HUMAN;sp|Q8TE68|ES8L1_HUMAN;tr|K7EN83|K7EN83_HUMAN;tr|K7EKX9|K7EKX9_HUMAN;tr|B3KPZ3|B3KPZ3_HUMAN;tr|K7ELW3|K7ELW3_HUMAN;tr|B4DWN8|B4DWN8_HUMAN	;;;	7	18	18	18	34.1	73.314	530180000	349650000	439915000	82819000	112940000	97879500	4.49445	0.0647135
Q8TF30	WHAMM	sp|Q8TF30|WHAMM_HUMAN		1	1	1	1	2.1	90.923	665210000	1614400000	1139805000	1067300000	545910000	806605000	1.41309	0.601016
A0A384P5H2	GIPC2	tr|A0A384P5H2|A0A384P5H2_HUMAN;sp|Q8TF65|GIPC2_HUMAN	;	2	6	6	6	27.3	34.354	833350000	398420000	615885000	45150000	80791000	62970500	9.78053	0.126782
B3KWI4		tr|B3KWI4|B3KWI4_HUMAN;sp|Q8TF66|LRC15_HUMAN	;	2	16	16	16	35.6	64.394	1283100000	2457800000	1870450000	178650000	128470000	153560000	12.1806	0.0999729
Q8WUM4	PDCD6IP	sp|Q8WUM4|PDC6I_HUMAN;tr|B7Z5C1|B7Z5C1_HUMAN;tr|B4DHD2|B4DHD2_HUMAN;tr|A0A3B3IT07|A0A3B3IT07_HUMAN;tr|C9IZF9|C9IZF9_HUMAN;tr|F8WEQ7|F8WEQ7_HUMAN;tr|F8WBR8|F8WBR8_HUMAN;tr|F8WDK9|F8WDK9_HUMAN	;;	8	51	51	1	60.6	96.022	18353000000	11116000000	14734500000	2435400000	5004900000	3720150000	3.96073	0.103083
Q8WUN7	UBTD2	sp|Q8WUN7|UBTD2_HUMAN;tr|B2R886|B2R886_HUMAN;tr|B3KMW8|B3KMW8_HUMAN	;	3	4	1	1	19.2	26.189	16075000	4020300	10047650	2744200	5867400	4305800	2.33352	0.453786
Q8WUW1	BRK1	sp|Q8WUW1|BRK1_HUMAN		1	4	4	4	54.7	8.7448	84278000	31048000	57663000	7798500	4132400	5965450	9.66616	0.192233
Q8WV92	MITD1	sp|Q8WV92|MITD1_HUMAN;tr|H7C3Q6|H7C3Q6_HUMAN;tr|B8ZZL5|B8ZZL5_HUMAN;tr|F8WED5|F8WED5_HUMAN;tr|A0A1W2PP14|A0A1W2PP14_HUMAN	;;	5	9	9	9	44.6	29.314	976960000	1334000000	1155480000	154780000	420550000	287665000	4.01676	0.0599153
J3KSN0	SECTM1	tr|J3KSN0|J3KSN0_HUMAN;tr|J3QQU6|J3QQU6_HUMAN;tr|J3QKK2|J3QKK2_HUMAN;tr|J3KTR4|J3KTR4_HUMAN;tr|Q53G63|Q53G63_HUMAN;tr|Q53G27|Q53G27_HUMAN;tr|A8K3U3|A8K3U3_HUMAN;tr|A0A348GSH9|A0A348GSH9_HUMAN;sp|Q8WVN6|SCTM1_HUMAN	;;;;;;;;	9	3	3	3	35.6	15.845	907120000	1467700000	1187410000	592650000	366400000	479525000	2.47622	0.143965
Q8WVV4	POF1B	sp|Q8WVV4|POF1B_HUMAN		1	5	5	5	10.4	68.064	22228000	1995000	12111500	10993000	95723000	53358000	0.226986	0.443607
Q8WW52	FAM151A	sp|Q8WW52|F151A_HUMAN		1	9	9	9	20.3	64.027	1688800000	1052200000	1370500000	219030000	611280000	415155000	3.30118	0.125061
C9J7L4	SLC13A3	tr|C9J7L4|C9J7L4_HUMAN;tr|B4DF27|B4DF27_HUMAN;sp|Q8WWT9|S13A3_HUMAN;tr|H7C0C8|H7C0C8_HUMAN	;;	4	3	3	3	7.8	45.762	71168000	32189000	51678500	10633000	23983000	17308000	2.98582	0.237176
Q8WYK1	CNTNAP5	sp|Q8WYK1|CNTP5_HUMAN		1	1	1	1	0.5	145.62	90459000	31579000	61019000	108840000	48302000	78571000	0.77661	0.717999
Q8WZ75	ROBO4	sp|Q8WZ75|ROBO4_HUMAN;tr|B4DYV8|B4DYV8_HUMAN	;	2	12	12	12	14.3	107.46	952550000	924560000	938555000	665070000	334580000	499825000	1.87777	0.118097
Q92542	NCSTN	sp|Q92542|NICA_HUMAN;tr|H0Y6T7|H0Y6T7_HUMAN;tr|B4DJN0|B4DJN0_HUMAN;tr|B4DR82|B4DR82_HUMAN;tr|Q5T205|Q5T205_HUMAN;tr|H0Y3Z4|H0Y3Z4_HUMAN;tr|Q5T209|Q5T209_HUMAN;tr|Q5T210|Q5T210_HUMAN	;;;;;	8	8	8	8	15.4	78.41	631600000	181730000	406665000	7755400	60959000	34357200	11.8364	0.241954
B3KU62		tr|B3KU62|B3KU62_HUMAN;tr|Q597H1|Q597H1_HUMAN;sp|Q92597|NDRG1_HUMAN;tr|Q8N959|Q8N959_HUMAN;tr|A0A024R9I3|A0A024R9I3_HUMAN;tr|Q53EU7|Q53EU7_HUMAN;tr|B7Z505|B7Z505_HUMAN;tr|B3KWB2|B3KWB2_HUMAN;tr|E7ESM1|E7ESM1_HUMAN;tr|B7Z5Z7|B7Z5Z7_HUMAN;tr|B7Z4H0|B7Z4H0_HUMAN;tr|E5RIR1|E5RIR1_HUMAN;tr|E5RGM5|E5RGM5_HUMAN;tr|E5RIV1|E5RIV1_HUMAN;tr|E5RIM2|E5RIM2_HUMAN;tr|E5RJY1|E5RJY1_HUMAN;tr|E5RI76|E5RI76_HUMAN;t…	;;;;;;;	23	9	9	9	48	38.573	459480000	179240000	319360000	44993000	115250000	80121500	3.98595	0.239536
A0A024RDQ0	HSPH1	tr|A0A024RDQ0|A0A024RDQ0_HUMAN;tr|A0A024RDS1|A0A024RDS1_HUMAN;sp|Q92598|HS105_HUMAN;tr|B4DF68|B4DF68_HUMAN;tr|A0A0A0MSM0|A0A0A0MSM0_HUMAN;tr|B4DZB4|B4DZB4_HUMAN;tr|B4DY72|B4DY72_HUMAN;tr|R4GN69|R4GN69_HUMAN;tr|B4DZP3|B4DZP3_HUMAN	;;;;;;	9	12	11	10	19.4	92.115	119030000	108430000	113730000	117630000	48577000	83103500	1.36853	0.473077
Q92630	DYRK2	sp|Q92630|DYRK2_HUMAN;tr|B2R859|B2R859_HUMAN;tr|A8K574|A8K574_HUMAN;sp|O43781|DYRK3_HUMAN		4	4	4	4	7.7	66.651	50027000	34081000	42054000	19627000	24328000	21977500	1.9135	0.137046
Q9UEI6		tr|Q9UEI6|Q9UEI6_HUMAN;sp|Q92692|NECT2_HUMAN;tr|K7EKE8|K7EKE8_HUMAN;tr|Q7Z458|Q7Z458_HUMAN;tr|Q7Z457|Q7Z457_HUMAN	;;	5	8	8	8	22.3	48.152	210010000	179610000	194810000	158280000	113320000	135800000	1.43454	0.161688
Q05BK6	TFG	tr|Q05BK6|Q05BK6_HUMAN;tr|Q7Z426|Q7Z426_HUMAN;sp|Q92734|TFG_HUMAN;tr|Q8TDJ5|Q8TDJ5_HUMAN;tr|C9JJP5|C9JJP5_HUMAN;tr|C9JUE0|C9JUE0_HUMAN;tr|C9JTY3|C9JTY3_HUMAN;tr|Q7Z427|Q7Z427_HUMAN	;;;;;;;	8	8	8	8	31.7	40.691	411110000	267130000	339120000	61599000	95346000	78472500	4.32151	0.0719037
A0A3B3IU24	HTRA1	tr|A0A3B3IU24|A0A3B3IU24_HUMAN;tr|Q05DJ8|Q05DJ8_HUMAN;tr|B3KRN4|B3KRN4_HUMAN;sp|Q92743|HTRA1_HUMAN;tr|H0Y7G9|H0Y7G9_HUMAN	;;;;	5	2	2	2	5.3	40.867	9270000	32042000	20656000	1425600	11162000	6293800	3.28196	0.365865
A8K335		tr|A8K335|A8K335_HUMAN;sp|Q92820|GGH_HUMAN;tr|B4DVI2|B4DVI2_HUMAN	;;	3	11	11	11	38.4	36.047	2588000000	1463200000	2025600000	228990000	276930000	252960000	8.00759	0.0877683
Q92845	KIFAP3	sp|Q92845|KIFA3_HUMAN;tr|B7Z7E7|B7Z7E7_HUMAN	;	2	12	12	12	18.1	91.204	243370000	174410000	208890000	15808000	93261000	54534500	3.83042	0.0967468
A8K646		tr|A8K646|A8K646_HUMAN;sp|Q92882|OSTF1_HUMAN	;	2	1	1	1	11.7	23.714	33621000	63135000	48378000	6729100	9695000	8212050	5.8911	0.113583
Q92896	GLG1	sp|Q92896|GSLG1_HUMAN;tr|H3BM42|H3BM42_HUMAN;tr|H3BRD8|H3BRD8_HUMAN;tr|H3BQU9|H3BQU9_HUMAN;tr|Q6ZMF1|Q6ZMF1_HUMAN	;	5	4	4	4	3.7	134.55	4114500	7242900	5678700	16162000	12477000	14319500	0.396571	0.0701099
Q53X12		tr|Q53X12|Q53X12_HUMAN;sp|Q93050|VPP1_HUMAN;tr|Q53ET5|Q53ET5_HUMAN;tr|Q5CZH6|Q5CZH6_HUMAN;tr|B7Z641|B7Z641_HUMAN;tr|B7Z2A9|B7Z2A9_HUMAN;tr|B7Z2J9|B7Z2J9_HUMAN;tr|K7EM24|K7EM24_HUMAN;tr|K7EPG4|K7EPG4_HUMAN;tr|K7EN36|K7EN36_HUMAN;tr|K7EQW2|K7EQW2_HUMAN;tr|K7ELZ6|K7ELZ6_HUMAN;tr|Q6AHY6|Q6AHY6_HUMAN;tr|F5H1T6|F5H1T6_HUMAN	;;;;;;	14	11	11	11	16.7	95.75	393060000	243130000	318095000	84851000	237180000	161015500	1.97556	0.279388
V9HWA4	HEL-S-61p	tr|V9HWA4|V9HWA4_HUMAN;tr|B2RCQ6|B2RCQ6_HUMAN;sp|Q93088|BHMT1_HUMAN;tr|E5RJH0|E5RJH0_HUMAN;tr|B4E1C7|B4E1C7_HUMAN	;;;	5	24	24	4	72.4	44.998	17916000000	9029600000	13472800000	1222400000	2964100000	2093250000	6.43631	0.128496
Q93099	HGD	sp|Q93099|HGD_HUMAN;tr|Q8WW71|Q8WW71_HUMAN;tr|B3KW64|B3KW64_HUMAN;tr|C9JTX9|C9JTX9_HUMAN;tr|H7C4R8|H7C4R8_HUMAN;tr|H7C576|H7C576_HUMAN;tr|H7C5G7|H7C5G7_HUMAN	;;	7	12	12	12	33.3	49.963	376840000	236980000	306910000	34088000	66786000	50437000	6.08502	0.0702457
A0A024R9E4	MAL2	tr|A0A024R9E4|A0A024R9E4_HUMAN;sp|Q969L2|MAL2_HUMAN	;	2	2	2	2	18.2	19.125	98021000	151760000	124890500	24342000	67135000	45738500	2.73053	0.1477
C9JEN3	TMBIM1	tr|C9JEN3|C9JEN3_HUMAN;tr|C9IYT2|C9IYT2_HUMAN;tr|F8WDY4|F8WDY4_HUMAN;tr|C9IZ27|C9IZ27_HUMAN;tr|C9JW19|C9JW19_HUMAN;tr|C9JWV9|C9JWV9_HUMAN;tr|B4DUD2|B4DUD2_HUMAN;tr|Q1MW40|Q1MW40_HUMAN;tr|A0A024R472|A0A024R472_HUMAN;sp|Q969X1|LFG3_HUMAN;tr|B4DNZ1|B4DNZ1_HUMAN;tr|C9JM62|C9JM62_HUMAN;tr|C9JAK9|C9JAK9_HUMAN;tr|C9JN47|C9JN47_HUMAN;tr|C9JI44|C9JI44_HUMAN;tr|C9JDV0|C9JDV0_HUMAN;tr|C9JAP5|C9JAP5_HUMAN	;;;;;;;;;;	17	3	3	3	25.5	11.535	73779000	45394000	59586500	20080000	40019000	30049500	1.98294	0.23068
Q96A22	C11orf52	sp|Q96A22|CK052_HUMAN;tr|E9PPX5|E9PPX5_HUMAN		2	5	5	5	37.4	13.92	377560000	135700000	256630000	62875000	69817000	66346000	3.86806	0.256387
A0A0U1RRM8	FERMT2	tr|A0A0U1RRM8|A0A0U1RRM8_HUMAN;tr|H0YJ34|H0YJ34_HUMAN;tr|A8K6S3|A8K6S3_HUMAN;tr|A0A024R687|A0A024R687_HUMAN;sp|Q96AC1|FERM2_HUMAN	;;;;	5	2	2	2	4	61.796	10998000	3643100	7320550	4403100	3708200	4055650	1.80503	0.470003
Q96BW5	PTER	sp|Q96BW5|PTER_HUMAN;tr|A0A0A0MSI3|A0A0A0MSI3_HUMAN	;	2	12	12	12	43.6	39.017	779650000	440850000	610250000	12237000	41630000	26933500	22.6577	0.0754774
B4DYX0		tr|B4DYX0|B4DYX0_HUMAN;sp|Q96BY7|ATG2B_HUMAN	;	2	2	2	2	6.8	67.107	17070000	8824700	12947350	4225600	27987000	16106300	0.803869	0.825115
A0A0U1RQS3	FGGY	tr|A0A0U1RQS3|A0A0U1RQS3_HUMAN;tr|A0A0U1RR53|A0A0U1RR53_HUMAN;tr|C9J015|C9J015_HUMAN;tr|F2Z2V1|F2Z2V1_HUMAN;tr|A0A0U1RRB9|A0A0U1RRB9_HUMAN;sp|Q96C11|FGGY_HUMAN;tr|J3QKV9|J3QKV9_HUMAN;tr|B3KQX5|B3KQX5_HUMAN	;;;;;;;	8	2	2	2	26.8	12.352	42663000	31154000	36908500	2173800	23038000	12605900	2.92788	0.178188
C9JTV4	EFHD1	tr|C9JTV4|C9JTV4_HUMAN;tr|Q8WYH2|Q8WYH2_HUMAN;tr|Q53SA2|Q53SA2_HUMAN;tr|Q7Z2R5|Q7Z2R5_HUMAN;tr|B4DEE0|B4DEE0_HUMAN;tr|A0A087X1Z2|A0A087X1Z2_HUMAN;tr|H0Y4Y4|H0Y4Y4_HUMAN;tr|A0A024R493|A0A024R493_HUMAN;sp|Q9BUP0|EFHD1_HUMAN;tr|A0A024QZ77|A0A024QZ77_HUMAN;sp|Q96C19|EFHD2_HUMAN;tr|Q59EU6|Q59EU6_HUMAN	;;;;;;;;;;;	12	1	1	1	13.6	9.0004	40183000	23221000	31702000	10895000	7388400	9141700	3.46785	0.121155
Q96CF2	CHMP4C	sp|Q96CF2|CHM4C_HUMAN		1	12	10	10	54.5	26.41	629660000	239690000	434675000	101770000	181980000	141875000	3.06379	0.279148
A0A024QZ35	PLEKHB2	tr|A0A024QZ35|A0A024QZ35_HUMAN;sp|Q96CS7|PKHB2_HUMAN;tr|A0A0A0MSE9|A0A0A0MSE9_HUMAN;tr|B7WPA5|B7WPA5_HUMAN;tr|B4DJB7|B4DJB7_HUMAN;tr|A0A0A0MSI4|A0A0A0MSI4_HUMAN	;;;;;	6	4	4	4	19.4	24.736	107170000	76353000	91761500	12934000	29735000	21334500	4.30109	0.0568516
A0A0C4DGN4	ZG16B	tr|A0A0C4DGN4|A0A0C4DGN4_HUMAN;tr|C3PTT6|C3PTT6_HUMAN;tr|G8H6I3|G8H6I3_HUMAN;sp|Q96DA0|ZG16B_HUMAN;tr|I3L1H9|I3L1H9_HUMAN;tr|I3L3X0|I3L3X0_HUMAN	;;;	6	7	7	7	44.9	19.6	308940000	199140000	254040000	405060000	386310000	395685000	0.642026	0.126033
Q96DG6	CMBL	sp|Q96DG6|CMBL_HUMAN;tr|B2RD36|B2RD36_HUMAN	;	2	15	15	15	56.3	28.048	2321100000	1260800000	1790950000	167090000	371580000	269335000	6.64953	0.106221
A0A024R7L6	LOC93343	tr|A0A024R7L6|A0A024R7L6_HUMAN;sp|Q96EY5|MB12A_HUMAN;tr|A8K0C2|A8K0C2_HUMAN;tr|E9PQA6|E9PQA6_HUMAN;tr|E9PLL0|E9PLL0_HUMAN;tr|E9PLZ8|E9PLZ8_HUMAN;tr|M0QZK6|M0QZK6_HUMAN;tr|E9PJW8|E9PJW8_HUMAN	;;;	8	10	10	10	61.9	28.783	1567600000	992780000	1280190000	289850000	455660000	372755000	3.4344	0.0936492
A0A024R1M3	MGC17330	tr|A0A024R1M3|A0A024R1M3_HUMAN;sp|Q96FE7|P3IP1_HUMAN;tr|C9JMK5|C9JMK5_HUMAN;tr|B4DV97|B4DV97_HUMAN	;;	4	6	6	6	20.9	28.248	18946000	19947000	19446500	222030000	1353400000	787715000	0.0246872	0.307342
Q96FQ6	S100A16	sp|Q96FQ6|S10AG_HUMAN		1	4	4	4	45.6	11.801	128020000	60117000	94068500	26198000	34196000	30197000	3.11516	0.202662
A0A384NKK8		tr|A0A384NKK8|A0A384NKK8_HUMAN;sp|Q96FV2|SCRN2_HUMAN;tr|J3QL71|J3QL71_HUMAN;tr|J3QRJ1|J3QRJ1_HUMAN;tr|J3QR84|J3QR84_HUMAN;tr|J3KT79|J3KT79_HUMAN;tr|J3QQM9|J3QQM9_HUMAN;tr|J3KS57|J3KS57_HUMAN	;;;;	8	10	10	10	34.1	46.596	569440000	302590000	436015000	21185000	41300000	31242500	13.9558	0.0941026
F5GYN4	OTUB1	tr|F5GYN4|F5GYN4_HUMAN;sp|Q96FW1|OTUB1_HUMAN;tr|J3KR44|J3KR44_HUMAN;tr|B4DPD5|B4DPD5_HUMAN;tr|Q659F9|Q659F9_HUMAN;tr|F5H6Q1|F5H6Q1_HUMAN;tr|F5GYJ8|F5GYJ8_HUMAN;tr|F5H3F0|F5H3F0_HUMAN;tr|B3KUV5|B3KUV5_HUMAN;tr|B4E053|B4E053_HUMAN	;;;;;;;;	10	10	10	10	51.5	28.05	444070000	263970000	354020000	130230000	163420000	146825000	2.41117	0.151997
Q96FZ7	CHMP6	sp|Q96FZ7|CHMP6_HUMAN;tr|I3L4A1|I3L4A1_HUMAN;tr|I3L4G8|I3L4G8_HUMAN;tr|I3L3E4|I3L3E4_HUMAN	;;;	4	5	5	5	27.4	23.485	248280000	128170000	188225000	39116000	74037000	56576500	3.32691	0.169939
Q96G03	PGM2	sp|Q96G03|PGM2_HUMAN;tr|Q4W5D6|Q4W5D6_HUMAN;tr|E9PD70|E9PD70_HUMAN;tr|E7ENQ8|E7ENQ8_HUMAN;tr|B4DN40|B4DN40_HUMAN	;;;;	5	4	4	4	7	68.283	15371000	12674000	14022500	16681000	16316000	16498500	0.849926	0.210443
A0A024RBL2	SDSL	tr|A0A024RBL2|A0A024RBL2_HUMAN;sp|Q96GA7|SDSL_HUMAN;tr|F8VYZ3|F8VYZ3_HUMAN;tr|H0YID3|H0YID3_HUMAN;tr|H0YIA2|H0YIA2_HUMAN	;;;	5	4	4	4	20.7	34.674	56321000	113540000	84930500	2923400	6272800	4598100	18.4708	0.107192
Q96H20	SNF8	sp|Q96H20|SNF8_HUMAN;tr|D6RJ86|D6RJ86_HUMAN;tr|D6RFY6|D6RFY6_HUMAN;tr|H0Y8S5|H0Y8S5_HUMAN;tr|D6RBI1|D6RBI1_HUMAN	;;	5	3	3	3	15.5	28.864	96272000	53521000	74896500	9384100	32601000	20992550	3.56777	0.157027
A0A024R5L2	ACY3	tr|A0A024R5L2|A0A024R5L2_HUMAN;sp|Q96HD9|ACY3_HUMAN;tr|Q8TDM2|Q8TDM2_HUMAN;tr|E9PRA7|E9PRA7_HUMAN	;;	4	9	9	9	42.9	35.241	192580000	86573000	139576500	3869000	8460800	6164900	22.6405	0.128381
Q3ZCW5	SUCLG2	tr|Q3ZCW5|Q3ZCW5_HUMAN;tr|E9PDQ8|E9PDQ8_HUMAN;tr|B7Z2D5|B7Z2D5_HUMAN;sp|Q96I99|SUCB2_HUMAN	;;;	4	2	2	2	5	38.767	2687800000	1146200000	1917000000	475460000	818620000	647040000	2.96272	0.249049
B4DNR3		tr|B4DNR3|B4DNR3_HUMAN;tr|V9HW87|V9HW87_HUMAN;sp|Q96IU4|ABHEB_HUMAN;tr|F8W9U3|F8W9U3_HUMAN;tr|B4DQI4|B4DQI4_HUMAN;tr|B4DKK0|B4DKK0_HUMAN	;;;;	6	9	9	9	68.1	19.796	1075900000	1848500000	1462200000	201530000	247430000	224480000	6.51372	0.0854157
Q59ER4		tr|Q59ER4|Q59ER4_HUMAN;tr|A0A590UK44|A0A590UK44_HUMAN;tr|B4DN85|B4DN85_HUMAN;tr|A0A590UJQ1|A0A590UJQ1_HUMAN;sp|Q96J02|ITCH_HUMAN;tr|A0A590UK95|A0A590UK95_HUMAN;tr|A0A590UJW8|A0A590UJW8_HUMAN;tr|H0YBS9|H0YBS9_HUMAN;tr|B4DHF6|B4DHF6_HUMAN;tr|B4DIN7|B4DIN7_HUMAN;tr|A0A024R711|A0A024R711_HUMAN;sp|O00308|WWP2_HUMAN;tr|A8K9T5|A8K9T5_HUMAN;sp|Q9H0M0|WWP1_HUMAN	;;;;;;	14	6	6	6	10.7	71.393	124500000	52089000	88294500	36203000	20185000	28194000	3.13168	0.246506
Q96J84	KIRREL1	sp|Q96J84|KIRR1_HUMAN;tr|B4DN67|B4DN67_HUMAN;tr|Q5W0G0|Q5W0G0_HUMAN;tr|Q5W0F9|Q5W0F9_HUMAN	;;;	4	9	9	9	17.4	83.535	41789000	15322000	28555500	18689000	40551000	29620000	0.964061	0.956189
Q96JQ0	DCHS1	sp|Q96JQ0|PCD16_HUMAN		1	5	5	5	2.1	346.18	37687000	30198000	33942500	37714000	5285200	21499600	1.57875	0.532592
A0A024R9K5	ZFYVE19	tr|A0A024R9K5|A0A024R9K5_HUMAN;tr|H3BRF9|H3BRF9_HUMAN;sp|Q96K21|ANCHR_HUMAN;tr|H3BN64|H3BN64_HUMAN;tr|H3BRM1|H3BRM1_HUMAN;tr|H3BUW6|H3BUW6_HUMAN;tr|Q59G85|Q59G85_HUMAN	;;;;;;	7	4	3	3	15.5	32.947	64018000	9031500	36524750	15879000	17937000	16908000	2.16021	0.549806
Q96KP4	CNDP2	sp|Q96KP4|CNDP2_HUMAN;tr|B4DV28|B4DV28_HUMAN;tr|A0A024R382|A0A024R382_HUMAN;tr|B4DPF1|B4DPF1_HUMAN;tr|Q9NW02|Q9NW02_HUMAN;tr|J3QKT2|J3QKT2_HUMAN;tr|Q9H7K8|Q9H7K8_HUMAN;tr|Q9NUV1|Q9NUV1_HUMAN;tr|J3QRA8|J3QRA8_HUMAN;tr|J3KSV5|J3KSV5_HUMAN;tr|A0A087WYZ1|A0A087WYZ1_HUMAN;tr|J3QR27|J3QR27_HUMAN;tr|J3QLU1|J3QLU1_HUMAN;tr|J3QKQ0|J3QKQ0_HUMAN;tr|J3QRD0|J3QRD0_HUMAN;tr|J3QRH4|J3QRH4_HUMAN;tr|J3QL02|J3QL02…	;;;;;	23	29	29	29	76.2	52.878	9506600000	6167400000	7837000000	645480000	884900000	765190000	10.2419	0.0517182
Q96LD4	TRIM47	sp|Q96LD4|TRI47_HUMAN;tr|A0A0M3HER3|A0A0M3HER3_HUMAN;tr|K7EJ63|K7EJ63_HUMAN		3	8	8	8	17.7	69.531	81335000	47005000	64170000	18250000	83312000	50781000	1.26366	0.75073
K4PZ75	LNIR	tr|K4PZ75|K4PZ75_HUMAN;sp|Q96NY8|NECT4_HUMAN	;	2	9	9	9	25.5	55.454	27457000	91963000	59710000	99691000	18667000	59179000	1.00897	0.992749
Q96P63	SERPINB12	sp|Q96P63|SPB12_HUMAN;tr|Q3SYB5|Q3SYB5_HUMAN	;	2	8	8	8	25.9	46.276	48368000	48814000	48591000	60403000	190610000	125506500	0.387159	0.358882
Q96PU5	NEDD4L	sp|Q96PU5|NED4L_HUMAN;tr|K7ERN1|K7ERN1_HUMAN;tr|A0A024R281|A0A024R281_HUMAN;tr|A0A024R2A4|A0A024R2A4_HUMAN;tr|A0A1B0GVY1|A0A1B0GVY1_HUMAN;tr|B7Z6K0|B7Z6K0_HUMAN;tr|B7Z2P9|B7Z2P9_HUMAN;tr|A0A024R5S9|A0A024R5S9_HUMAN;tr|Q5XLQ3|Q5XLQ3_HUMAN;tr|H0Y8X6|H0Y8X6_HUMAN;sp|P46934|NEDD4_HUMAN;tr|H0Y8H4|H0Y8H4_HUMAN;tr|K7EKL1|K7EKL1_HUMAN;tr|K7ENS6|K7ENS6_HUMAN	;;;;;;	14	9	9	9	10.8	111.93	127600000	62856000	95228000	15160000	36106000	25633000	3.71505	0.177454
B4DRY1		tr|B4DRY1|B4DRY1_HUMAN;sp|Q96PX8|SLIK1_HUMAN	;	2	5	5	5	9.3	77.699	65580000	37839000	51709500	67428000	14829000	41128500	1.25727	0.755972
Q96QK1	VPS35	sp|Q96QK1|VPS35_HUMAN;tr|Q53FR4|Q53FR4_HUMAN;tr|Q5HYM2|Q5HYM2_HUMAN;tr|I3L4S0|I3L4S0_HUMAN;tr|A0A1W2PP10|A0A1W2PP10_HUMAN;tr|A0A3B3ITD4|A0A3B3ITD4_HUMAN	;;	6	13	13	13	19.5	91.706	92661000	155710000	124185500	57160000	47431000	52295500	2.37469	0.15295
Q96RF0	SNX18	sp|Q96RF0|SNX18_HUMAN		1	4	4	4	7.8	68.894	194830000	130840000	162835000	31137000	29491000	30314000	5.37161	0.0536756
Q96RW7	HMCN1	sp|Q96RW7|HMCN1_HUMAN;tr|Q96K89|Q96K89_HUMAN;tr|Q69YJ3|Q69YJ3_HUMAN;tr|Q5TCP6|Q5TCP6_HUMAN	;;;	4	7	7	7	1.9	613.38	285910000	488640000	387275000	237330000	197500000	217415000	1.78127	0.241843
B3KV05		tr|B3KV05|B3KV05_HUMAN;sp|Q96S37|S22AC_HUMAN;tr|B3KP53|B3KP53_HUMAN;tr|Q05CF4|Q05CF4_HUMAN	;;	4	6	6	6	12.8	59.629	147230000	108910000	128070000	24822000	53407000	39114500	3.27423	0.0652223
K7EP07	TBCB	tr|K7EP07|K7EP07_HUMAN;tr|K7EK42|K7EK42_HUMAN;sp|Q99426|TBCB_HUMAN;tr|A0A494C0X0|A0A494C0X0_HUMAN;tr|K7EL99|K7EL99_HUMAN	;;;	5	3	3	3	17.8	19.251	26385000	7864500	17124750	20904000	16973000	18938500	0.904229	0.865748
Q86U62		tr|Q86U62|Q86U62_HUMAN;tr|Q6IBT1|Q6IBT1_HUMAN;tr|E9KL30|E9KL30_HUMAN;sp|Q99436|PSB7_HUMAN;tr|B2RAQ9|B2RAQ9_HUMAN	;;;;	5	2	2	2	8.3	30.018	28285000	31697000	29991000	28321000	12820000	20570500	1.45796	0.357089
B2R6D0		tr|B2R6D0|B2R6D0_HUMAN;tr|A0A087WW66|A0A087WW66_HUMAN;sp|Q99460|PSMD1_HUMAN;tr|Q05BX4|Q05BX4_HUMAN;tr|Q05CW6|Q05CW6_HUMAN;tr|H7C378|H7C378_HUMAN	;;;;;	6	5	5	5	7	105.84	36527000	41370000	38948500	20416000	33306000	26861000	1.45	0.221232
V9HWC2	HEL-S-67p	tr|V9HWC2|V9HWC2_HUMAN;sp|Q99497|PARK7_HUMAN;tr|K7ELW0|K7ELW0_HUMAN;tr|K7EN27|K7EN27_HUMAN	;;;	4	9	9	9	58.7	19.891	562580000	386250000	474415000	258330000	189720000	224025000	2.11769	0.118011
F6SFZ6	P2RX4	tr|F6SFZ6|F6SFZ6_HUMAN;tr|B7Z6W8|B7Z6W8_HUMAN;sp|Q99571|P2RX4_HUMAN;tr|B7Z4R5|B7Z4R5_HUMAN;tr|F5CTF4|F5CTF4_HUMAN;tr|B7Z1K8|B7Z1K8_HUMAN;tr|K4KBD6|K4KBD6_HUMAN;tr|Q0GM93|Q0GM93_HUMAN;tr|H0YF70|H0YF70_HUMAN;tr|F5H1M6|F5H1M6_HUMAN;tr|B7Z1M5|B7Z1M5_HUMAN;tr|F5GZQ9|F5GZQ9_HUMAN	;;;	12	4	4	4	17.6	37.979	191350000	83561000	137455500	21165000	24781000	22973000	5.98335	0.167747
A0A0S2Z455	SERPINI1	tr|A0A0S2Z455|A0A0S2Z455_HUMAN;sp|Q99574|NEUS_HUMAN;tr|H7C5T9|H7C5T9_HUMAN;tr|A0A0S2Z463|A0A0S2Z463_HUMAN;tr|C9JQU8|C9JQU8_HUMAN;tr|C9JDY5|C9JDY5_HUMAN	;	6	6	6	6	13.9	46.426	41295000	67407000	54351000	46722000	7499100	27110550	2.00479	0.367045
Q99584	S100A13	sp|Q99584|S10AD_HUMAN;tr|D3DV53|D3DV53_HUMAN	;	2	2	2	2	23.5	11.471	82007000	97880000	89943500	12253000	38622000	25437500	3.53586	0.0524741
B3KNZ4	EIF3C	tr|B3KNZ4|B3KNZ4_HUMAN;tr|B4DRU0|B4DRU0_HUMAN;tr|B4DVU3|B4DVU3_HUMAN;tr|B4E2Z6|B4E2Z6_HUMAN;tr|B4DDN4|B4DDN4_HUMAN;tr|B4DVQ5|B4DVQ5_HUMAN;tr|A1KYQ7|A1KYQ7_HUMAN;tr|A0A024QYU9|A0A024QYU9_HUMAN;sp|Q99613|EIF3C_HUMAN;tr|A0A024QYX7|A0A024QYX7_HUMAN;sp|B5ME19|EIFCL_HUMAN	;;;;;;;;;;	11	8	8	8	13.6	80.923	15427000	35064000	25245500	54966000	11862000	33414000	0.755537	0.763058
A0A024R9M9	CHP	tr|A0A024R9M9|A0A024R9M9_HUMAN;sp|Q99653|CHP1_HUMAN;tr|H0YKE7|H0YKE7_HUMAN;tr|F5GX29|F5GX29_HUMAN;tr|B4DSB5|B4DSB5_HUMAN;tr|H0YNG9|H0YNG9_HUMAN;tr|H0YLY7|H0YLY7_HUMAN	;;;;;;	7	4	4	4	24.1	22.456	91272000	65293000	78282500	20600000	46546000	33573000	2.33171	0.135229
Q6FHY4	NAPG	tr|Q6FHY4|Q6FHY4_HUMAN;sp|Q99747|SNAG_HUMAN;tr|J3KTJ6|J3KTJ6_HUMAN;tr|J3QS28|J3QS28_HUMAN;tr|J3QKW4|J3QKW4_HUMAN	;;	5	4	4	4	12.8	34.746	157120000	34733000	95926500	14955000	21491000	18223000	5.26403	0.332432
F5H442	TSG101	tr|F5H442|F5H442_HUMAN;sp|Q99816|TS101_HUMAN;tr|D3DQY6|D3DQY6_HUMAN;tr|L0L6B6|L0L6B6_HUMAN;tr|J3QRU6|J3QRU6_HUMAN;tr|J3QKS4|J3QKS4_HUMAN	;;	6	16	16	16	42.7	40.917	4509800000	2621500000	3565650000	739340000	1289900000	1014620000	3.51427	0.122011
Q59EI4		tr|Q59EI4|Q59EI4_HUMAN;tr|F2Z2V0|F2Z2V0_HUMAN;sp|Q99829|CPNE1_HUMAN;tr|B0QZ18|B0QZ18_HUMAN;tr|H0Y524|H0Y524_HUMAN;tr|Q5JX45|Q5JX45_HUMAN;tr|E7ENH5|E7ENH5_HUMAN;tr|A6PVH9|A6PVH9_HUMAN;tr|Q5JX56|Q5JX56_HUMAN;tr|Q5JX58|Q5JX58_HUMAN;tr|Q5JX59|Q5JX59_HUMAN;tr|Q5JX61|Q5JX61_HUMAN;tr|Q5JX60|Q5JX60_HUMAN;tr|Q5JX44|Q5JX44_HUMAN;tr|Q5JX52|Q5JX52_HUMAN	;;;;;;;	15	3	3	3	6.6	56.759	77511000	27524000	52517500	21187000	24039000	22613000	2.32245	0.354717
Q53HV2		tr|Q53HV2|Q53HV2_HUMAN;sp|Q99832|TCPH_HUMAN;tr|Q6IBT3|Q6IBT3_HUMAN;tr|B7Z7I4|B7Z7I4_HUMAN;tr|B7Z1C9|B7Z1C9_HUMAN;tr|F8WAM2|F8WAM2_HUMAN;tr|F8WBP8|F8WBP8_HUMAN;tr|A0A0D9SG95|A0A0D9SG95_HUMAN	;;;;	8	16	16	16	42	59.34	445640000	299300000	372470000	225190000	161240000	193215000	1.92775	0.153901
Q99835	SMO	sp|Q99835|SMO_HUMAN;tr|A0A590UJE7|A0A590UJE7_HUMAN;tr|H7C509|H7C509_HUMAN;tr|Q8NH34|Q8NH34_HUMAN		4	9	9	9	14.4	86.396	519220000	197470000	358345000	62512000	141600000	102056000	3.51126	0.261918
B7Z7M7		tr|B7Z7M7|B7Z7M7_HUMAN;tr|D3DRJ2|D3DRJ2_HUMAN;tr|B7Z1K6|B7Z1K6_HUMAN;sp|Q99962|SH3G2_HUMAN;tr|B7Z7W3|B7Z7W3_HUMAN;tr|Q3V639|Q3V639_HUMAN;tr|Q8IZ09|Q8IZ09_HUMAN;tr|Q7Z376|Q7Z376_HUMAN;tr|Q3V638|Q3V638_HUMAN;tr|Q9UQD4|Q9UQD4_HUMAN;tr|Q6FGM0|Q6FGM0_HUMAN;sp|Q99961|SH3G1_HUMAN;tr|M0QYE0|M0QYE0_HUMAN;tr|M0R0I3|M0R0I3_HUMAN;tr|A7LBA6|A7LBA6_HUMAN;tr|B7Z1J4|B7Z1J4_HUMAN	;;;;;;;;;;;	16	5	5	5	18	34.789	92304000	34594000	63449000	16266000	45096000	30681000	2.06802	0.41658
A0A090N7U9	RARRES2	tr|A0A090N7U9|A0A090N7U9_HUMAN;sp|Q99969|RARR2_HUMAN;tr|C9J8S2|C9J8S2_HUMAN	;;	3	4	4	4	22.1	18.617	62271000	35839000	49055000	206020000	105160000	155590000	0.315284	0.177707
B2R7N9		tr|B2R7N9|B2R7N9_HUMAN;sp|Q99983|OMD_HUMAN	;	2	6	6	6	20.9	49.422	98172000	317750000	207961000	79999000	14626000	47312500	4.39548	0.295862
B3KPC7		tr|B3KPC7|B3KPC7_HUMAN;tr|A0A024R897|A0A024R897_HUMAN;sp|Q9BPX5|ARP5L_HUMAN	;;	3	4	4	4	43.8	16.971	73776000	125790000	99783000	16126000	35635000	25880500	3.85553	0.116987
H0Y711	WDR77	tr|H0Y711|H0Y711_HUMAN;tr|A0A024R0H7|A0A024R0H7_HUMAN;sp|Q9BQA1|MEP50_HUMAN	;;	3	3	3	3	15.8	30.987	5468500	4624400	5046450	16852000	3708100	10280050	0.490897	0.510103
A0A024R5K1	CORO1B	tr|A0A024R5K1|A0A024R5K1_HUMAN;sp|Q9BR76|COR1B_HUMAN;tr|A0A087WW53|A0A087WW53_HUMAN;tr|F5H390|F5H390_HUMAN;tr|Q9NSK3|Q9NSK3_HUMAN;tr|Q59F81|Q59F81_HUMAN;tr|B4DIU2|B4DIU2_HUMAN;tr|F5H0D2|F5H0D2_HUMAN	;;;;;;	8	10	10	10	28.8	54.234	297250000	176790000	237020000	30747000	30073000	30410000	7.79415	0.0754869
A0A5F9UP49	SDF4	tr|A0A5F9UP49|A0A5F9UP49_HUMAN;tr|A0A024R084|A0A024R084_HUMAN;sp|Q9BRK5|CAB45_HUMAN;tr|A0A5F9UJX7|A0A5F9UJX7_HUMAN;tr|A0A024R0A9|A0A024R0A9_HUMAN;tr|G3V1E2|G3V1E2_HUMAN;tr|H0Y3T6|H0Y3T6_HUMAN	;;;;;;	7	8	8	8	24.2	40.936	248470000	208150000	228310000	98960000	29852000	64406000	3.54486	0.0547285
A0A384MEE7		tr|A0A384MEE7|A0A384MEE7_HUMAN;sp|Q9BS26|ERP44_HUMAN	;	2	4	4	4	12.8	46.971	61792000	59565000	60678500	39555000	17686000	28620500	2.12011	0.100191
Q53F20		tr|Q53F20|Q53F20_HUMAN;sp|Q9BTT0|AN32E_HUMAN;tr|E9PPH5|E9PPH5_HUMAN;tr|Q5TB19|Q5TB19_HUMAN;tr|B4E0D5|B4E0D5_HUMAN;tr|E9PLC4|E9PLC4_HUMAN	;;	6	3	3	3	17.3	30.434	17072000	13055000	15063500	146740000	23346000	85043000	0.177128	0.37454
Q9BUF7	CRB3	sp|Q9BUF7|CRUM3_HUMAN		1	2	2	2	15	12.854	31749000	13240000	22494500	8487000	6401100	7444050	3.02181	0.247462
Q9BUL8	PDCD10	sp|Q9BUL8|PDC10_HUMAN;tr|C9J363|C9J363_HUMAN;tr|C9J5C3|C9J5C3_HUMAN;tr|C9J6F3|C9J6F3_HUMAN;tr|H7C5M9|H7C5M9_HUMAN;tr|C9JSA3|C9JSA3_HUMAN;tr|C9JND6|C9JND6_HUMAN;tr|F8WDF3|F8WDF3_HUMAN;tr|C9J932|C9J932_HUMAN	;;;;;;	9	7	7	7	41.5	24.701	771520000	494090000	632805000	76460000	86636000	81548000	7.75991	0.0579484
Q9BUT1	BDH2	sp|Q9BUT1|BDH2_HUMAN;tr|A8K5M0|A8K5M0_HUMAN;tr|A0A024RDJ8|A0A024RDJ8_HUMAN;tr|D6R9U8|D6R9U8_HUMAN;tr|D6RIR6|D6RIR6_HUMAN;tr|B3KY19|B3KY19_HUMAN;tr|D6RFG2|D6RFG2_HUMAN;tr|D6R9P2|D6R9P2_HUMAN;tr|D6RBF6|D6RBF6_HUMAN	;;;;;	9	8	8	8	47.3	26.724	1162700000	641260000	901980000	98042000	177770000	137906000	6.54054	0.101361
A0A384MEE3		tr|A0A384MEE3|A0A384MEE3_HUMAN;sp|Q9BVA1|TBB2B_HUMAN;tr|B2R6L0|B2R6L0_HUMAN;sp|Q13885|TBB2A_HUMAN;tr|A0A024QZU2|A0A024QZU2_HUMAN;tr|O43209|O43209_HUMAN;tr|B7Z4N1|B7Z4N1_HUMAN;tr|Q9UGA2|Q9UGA2_HUMAN;tr|A1L195|A1L195_HUMAN;tr|A5D907|A5D907_HUMAN;tr|A5D906|A5D906_HUMAN;tr|B4E386|B4E386_HUMAN;tr|K7ESM5|K7ESM5_HUMAN;tr|B3KS31|B3KS31_HUMAN;tr|B4DP54|B4DP54_HUMAN;sp|Q9BUF5|TBB6_HUMAN;tr|A1L196|A1L196_HU…	;;;;;;;	18	21	3	2	64.5	49.953	12702000	78830000	45766000	22098000	50185000	36141500	1.2663	0.813862
Q9BVM4	GGACT	sp|Q9BVM4|GGACT_HUMAN		1	4	4	4	38.6	17.328	216730000	144010000	180370000	28671000	58006000	43338500	4.16189	0.0730105
A8K4W5		tr|A8K4W5|A8K4W5_HUMAN;sp|Q9BWD1|THIC_HUMAN;tr|Q59GW6|Q59GW6_HUMAN	;;	3	4	4	4	14.6	41.378	10324000	62677000	36500500	20751000	10264000	15507500	2.35373	0.514034
Q9BXA5	SUCNR1	sp|Q9BXA5|SUCR1_HUMAN		1	3	3	3	8.4	38.697	46246000	11266000	28756000	12803000	4324200	8563600	3.35793	0.378468
H0YKJ5	AMN	tr|H0YKJ5|H0YKJ5_HUMAN;tr|B3KP64|B3KP64_HUMAN;sp|Q9BXJ7|AMNLS_HUMAN	;;	3	1	1	1	8.4	13.666	11886000	8347300	10116650	2634800	2954300	2794550	3.62014	0.0541327
Q9BY43	CHMP4A	sp|Q9BY43|CHM4A_HUMAN;tr|E9PQI5|E9PQI5_HUMAN;tr|E9PQ80|E9PQ80_HUMAN;tr|E9PSI1|E9PSI1_HUMAN;tr|B7Z6C9|B7Z6C9_HUMAN;tr|H0YI89|H0YI89_HUMAN;tr|H0YIN6|H0YIN6_HUMAN	;;;;	7	8	8	8	43.2	25.098	562390000	259810000	411100000	55273000	130690000	92981500	4.42131	0.17813
B2RCJ5		tr|B2RCJ5|B2RCJ5_HUMAN;sp|Q9BYF1|ACE2_HUMAN	;	2	23	23	23	44.8	92.472	4990200000	2619200000	3804700000	215790000	477560000	346675000	10.9748	0.101221
Q9BYG5	PARD6B	sp|Q9BYG5|PAR6B_HUMAN;tr|Q9NS63|Q9NS63_HUMAN;tr|R4GMM2|R4GMM2_HUMAN;sp|Q9NPB6|PAR6A_HUMAN;sp|Q9BYG4|PAR6G_HUMAN		5	3	3	3	8.1	41.182	123930000	51506000	87718000	4108000	9650500	6879250	12.7511	0.155953
O60747		tr|O60747|O60747_HUMAN;tr|Q8N4P8|Q8N4P8_HUMAN;tr|Q53GS0|Q53GS0_HUMAN;tr|D2CFK9|D2CFK9_HUMAN;sp|Q9BZE4|NOG1_HUMAN;tr|Q5T3R7|Q5T3R7_HUMAN;tr|B4DHR2|B4DHR2_HUMAN	;;;;;;	7	2	2	2	3	65.416	22496000	12389000	17442500	11581000	10783000	11182000	1.55987	0.342231
A8K342		tr|A8K342|A8K342_HUMAN;sp|Q9C0K7|STRAB_HUMAN;tr|C9JSU7|C9JSU7_HUMAN;tr|H7C3S5|H7C3S5_HUMAN;tr|A0A090N8Z3|A0A090N8Z3_HUMAN	;	5	8	8	8	31.8	47.035	222920000	279950000	251435000	32642000	97858000	65250000	3.85341	0.0500967
Q9GZM7	TINAGL1	sp|Q9GZM7|TINAL_HUMAN;tr|B4DNS5|B4DNS5_HUMAN;tr|B4DK04|B4DK04_HUMAN;tr|F6SDV2|F6SDV2_HUMAN;tr|B4DVG5|B4DVG5_HUMAN	;;;;	5	2	2	2	4.9	52.387	44520000	19192000	31856000	3100800	3091200	3096000	10.2894	0.151135
Q9H015	SLC22A4	sp|Q9H015|S22A4_HUMAN		1	1	1	1	2.2	62.154	13879000	5885800	9882400	1637500	3486300	2561900	3.85745	0.21626
C9J6M9	IQCG	tr|C9J6M9|C9J6M9_HUMAN;tr|C9JKX8|C9JKX8_HUMAN;tr|B9EG57|B9EG57_HUMAN;sp|Q9H095|DRC9_HUMAN	;;;	4	1	1	1	5.6	22.58	63528000	41972000	52750000	46206000	25425000	35815500	1.47283	0.375376
Q6FIE9	TOLLIP	tr|Q6FIE9|Q6FIE9_HUMAN;sp|Q9H0E2|TOLIP_HUMAN;tr|Q59FB9|Q59FB9_HUMAN;tr|Q8N8J5|Q8N8J5_HUMAN;tr|F2Z2Y8|F2Z2Y8_HUMAN;tr|E7EN89|E7EN89_HUMAN;tr|B3KR28|B3KR28_HUMAN;tr|E9PNS3|E9PNS3_HUMAN;tr|E9PP67|E9PP67_HUMAN;tr|E9PQ25|E9PQ25_HUMAN	;;;;;;	10	8	8	8	36.9	30.281	614510000	432940000	523725000	85625000	164350000	124987500	4.19022	0.0564223
Q9H0F7	ARL6	sp|Q9H0F7|ARL6_HUMAN;tr|C9IZ13|C9IZ13_HUMAN;tr|A0A0J9YXT0|A0A0J9YXT0_HUMAN;tr|H7C5H6|H7C5H6_HUMAN	;;	4	5	5	5	32.3	21.097	104480000	36244000	70362000	13241000	35657000	24449000	2.87791	0.329385
K7ER15	HDHD2	tr|K7ER15|K7ER15_HUMAN;tr|V9HW73|V9HW73_HUMAN;sp|Q9H0R4|HDHD2_HUMAN;tr|K7EMY7|K7EMY7_HUMAN	;;;	4	2	2	2	10.3	22.49	59592000	11557000	35574500	11181000	7065700	9123350	3.89928	0.386977
Q6FIH2	RAB17	tr|Q6FIH2|Q6FIH2_HUMAN;tr|A0A024R4A4|A0A024R4A4_HUMAN;sp|Q9H0T7|RAB17_HUMAN;tr|C9J0T6|C9J0T6_HUMAN;tr|H7C1P7|H7C1P7_HUMAN	;;;;	5	5	5	5	31.1	23.475	84521000	89090000	86805500	5246200	37709000	21477600	4.04168	0.0575724
Q9H190	SDCBP2	sp|Q9H190|SDCB2_HUMAN;tr|B4DKI5|B4DKI5_HUMAN	;	2	3	3	3	11	31.593	10070000	17682000	13876000	3225700	21196000	12210850	1.13637	0.880205
Q9H1C7	CYSTM1	sp|Q9H1C7|CYTM1_HUMAN		1	2	2	2	11.3	10.631	595480000	233670000	414575000	108870000	157900000	133385000	3.10811	0.263393
A0A0G2JMR5	TRPV6	tr|A0A0G2JMR5|A0A0G2JMR5_HUMAN;tr|V5NAT2|V5NAT2_HUMAN;tr|A0A1X7SBT1|A0A1X7SBT1_HUMAN;sp|Q9H1D0|TRPV6_HUMAN;tr|A0A0J9YXI7|A0A0J9YXI7_HUMAN;tr|Q6XYC3|Q6XYC3_HUMAN;tr|H7C2J6|H7C2J6_HUMAN;tr|A0A0A6YY98|A0A0A6YY98_HUMAN;sp|Q9NQA5|TRPV5_HUMAN	;;;;;;;;	9	2	2	2	2.6	83.186	11004000	89469000	50236500	3883400	5582300	4732850	10.6144	0.365947
Q5T123	SH3BGRL3	tr|Q5T123|Q5T123_HUMAN;sp|Q9H299|SH3L3_HUMAN;tr|Q86Z22|Q86Z22_HUMAN;tr|D3DPK5|D3DPK5_HUMAN	;;;	4	4	4	4	34.1	9.3804	78550000	64169000	71359500	92724000	74442000	83583000	0.853756	0.403509
Q9H2A2	ALDH8A1	sp|Q9H2A2|AL8A1_HUMAN;tr|H0YF40|H0YF40_HUMAN		2	13	13	13	38.8	53.401	504820000	272750000	388785000	20121000	36995000	28558000	13.6139	0.0903884
Q9H3S7	PTPN23	sp|Q9H3S7|PTN23_HUMAN;tr|B4DJ21|B4DJ21_HUMAN;tr|B4DJ12|B4DJ12_HUMAN;tr|B4DST5|B4DST5_HUMAN;tr|C9JD91|C9JD91_HUMAN	;;;	5	11	11	11	8.3	178.97	146280000	70153000	108216500	7357400	17840000	12598700	8.5895	0.130581
Q9H444	CHMP4B	sp|Q9H444|CHM4B_HUMAN;sp|P59074|CHM4P_HUMAN		2	15	15	13	77.2	24.95	5211000000	2887800000	4049400000	1348700000	1326000000	1337350000	3.02793	0.144685
B2R5U3	EHD1	tr|B2R5U3|B2R5U3_HUMAN;sp|Q9H4M9|EHD1_HUMAN;tr|A0A024R571|A0A024R571_HUMAN;tr|B4DTR4|B4DTR4_HUMAN;tr|B4DZH9|B4DZH9_HUMAN;tr|B4DMV9|B4DMV9_HUMAN;tr|B4DR44|B4DR44_HUMAN;tr|C9JC03|C9JC03_HUMAN;tr|C9J2Z4|C9J2Z4_HUMAN;tr|C9JIJ3|C9JIJ3_HUMAN;tr|C9IZH1|C9IZH1_HUMAN;tr|C9JDQ8|C9JDQ8_HUMAN	;;;;;;;;	12	31	31	18	61.8	60.626	5028100000	3277000000	4152550000	518850000	1025900000	772375000	5.37634	0.0656405
Q53FL1		tr|Q53FL1|Q53FL1_HUMAN;tr|Q508I8|Q508I8_HUMAN;tr|Q508I6|Q508I6_HUMAN;tr|Q508I5|Q508I5_HUMAN;tr|Q508I7|Q508I7_HUMAN;sp|Q9H6X2|ANTR1_HUMAN;tr|D6W5F9|D6W5F9_HUMAN;tr|Q96EC6|Q96EC6_HUMAN;tr|H0YC24|H0YC24_HUMAN	;;;;;;	9	6	6	6	22.4	35.509	220930000	338480000	279705000	85023000	33744000	59383500	4.71015	0.0752693
Q9H788	SH2D4A	sp|Q9H788|SH24A_HUMAN		1	2	2	2	6.2	52.726	29789000	25668000	27728500	16312000	26353000	21332500	1.29982	0.359795
Q9H993	ARMT1	sp|Q9H993|ARMT1_HUMAN;tr|F5GZY1|F5GZY1_HUMAN;tr|B4DPT6|B4DPT6_HUMAN		3	6	6	6	14.7	51.172	132410000	85569000	108989500	46934000	3625700	25279850	4.31132	0.119682
Q5TAW7	CAB39L	tr|Q5TAW7|Q5TAW7_HUMAN;tr|A0A024RDT3|A0A024RDT3_HUMAN;sp|Q9H9S4|CB39L_HUMAN;tr|B7ZBJ4|B7ZBJ4_HUMAN;tr|B7ZBJ5|B7ZBJ5_HUMAN;tr|B7ZBJ6|B7ZBJ6_HUMAN	;;;	6	8	5	5	27.5	32.423	86110000	55356000	70733000	8366600	3506800	5936700	11.9145	0.0531625
Q6FIG5	FN3KRP	tr|Q6FIG5|Q6FIG5_HUMAN;tr|B2RD19|B2RD19_HUMAN;tr|A0A140VK84|A0A140VK84_HUMAN;sp|Q9HA64|KT3K_HUMAN;tr|I3L2G3|I3L2G3_HUMAN;tr|I3L139|I3L139_HUMAN;tr|B4DXG0|B4DXG0_HUMAN;tr|B4DE94|B4DE94_HUMAN;tr|I3L407|I3L407_HUMAN;tr|I3L3W5|I3L3W5_HUMAN	;;;;;;;	10	3	3	3	19.8	21.963	28819000	19349000	24084000	4078700	5302500	4690600	5.13452	0.0556008
Q9HAT2	SIAE	sp|Q9HAT2|SIAE_HUMAN		1	3	3	3	7.3	58.314	88642000	27906000	58274000	8186900	7913200	8050050	7.23896	0.239983
Q9HB40	SCPEP1	sp|Q9HB40|RISC_HUMAN;tr|B4DP22|B4DP22_HUMAN;tr|I3L4Z9|I3L4Z9_HUMAN;tr|I3L2N6|I3L2N6_HUMAN;tr|I3L4Z3|I3L4Z3_HUMAN;tr|Q9H2J9|Q9H2J9_HUMAN	;	6	3	3	3	6.4	50.83	63773000	28810000	46291500	11524000	19129000	15326500	3.02036	0.225622
B4DV98		tr|B4DV98|B4DV98_HUMAN;tr|Q58EZ6|Q58EZ6_HUMAN;tr|A0A158T700|A0A158T700_HUMAN;tr|A0A0G2JP44|A0A0G2JP44_HUMAN;tr|A0A0G2JMW3|A0A0G2JMW3_HUMAN;sp|Q9HBB8|CDHR5_HUMAN;tr|E9PPW2|E9PPW2_HUMAN	;;;;;	7	9	9	9	23	68.871	243030000	99306000	171168000	71383000	69367000	70375000	2.43223	0.295852
A0A024R791	ATP6V0A4	tr|A0A024R791|A0A024R791_HUMAN;sp|Q9HBG4|VPP4_HUMAN;tr|Q96N91|Q96N91_HUMAN;tr|A0A2R8YGN5|A0A2R8YGN5_HUMAN;tr|A0A2R8YE46|A0A2R8YE46_HUMAN;tr|A0A2R8Y6X9|A0A2R8Y6X9_HUMAN;tr|A0A2R8Y7G6|A0A2R8Y7G6_HUMAN	;;	7	6	6	6	10.1	96.385	42882000	95731000	69306500	32483000	42563000	37523000	1.84704	0.358857
Q9HBH0	RHOF	sp|Q9HBH0|RHOF_HUMAN;tr|V9GY67|V9GY67_HUMAN;tr|A8K0B7|A8K0B7_HUMAN;tr|V9GYB3|V9GYB3_HUMAN;tr|V9GYQ1|V9GYQ1_HUMAN;tr|F5GXB1|F5GXB1_HUMAN	;;	6	3	3	3	17.5	23.625	19297000	7100500	13198750	7242100	9411700	8326900	1.58507	0.513946
Q9HBJ8	CLTRN	sp|Q9HBJ8|CLTRN_HUMAN;tr|A0A3B3ITM8|A0A3B3ITM8_HUMAN;tr|A0A3B3IT09|A0A3B3IT09_HUMAN	;	3	5	5	5	30.6	25.235	390590000	254050000	322320000	52497000	67224000	59860500	5.38452	0.0621362
A0A172Q381	TEM1	tr|A0A172Q381|A0A172Q381_HUMAN;tr|A0A120HV04|A0A120HV04_HUMAN;sp|Q9HCU0|CD248_HUMAN	;;	3	9	9	9	20.2	71.263	70101000	61881000	65991000	129490000	192630000	161060000	0.409729	0.0962283
Q9HCY8	S100A14	sp|Q9HCY8|S10AE_HUMAN		1	4	4	4	54.8	11.662	73762000	91875000	82818500	25691000	64071000	44881000	1.84529	0.215706
Q9HD42	CHMP1A	sp|Q9HD42|CHM1A_HUMAN;tr|F8VVT7|F8VVT7_HUMAN;tr|B4DXN3|B4DXN3_HUMAN;tr|F8VUA2|F8VUA2_HUMAN;tr|F5H875|F5H875_HUMAN	;;;	5	9	9	9	27	21.703	953500000	412540000	683020000	132630000	263380000	198005000	3.44951	0.22346
Q8NCC4		tr|Q8NCC4|Q8NCC4_HUMAN;tr|Q8WUB5|Q8WUB5_HUMAN;tr|Q96JZ5|Q96JZ5_HUMAN;tr|A0A024QYS2|A0A024QYS2_HUMAN;sp|Q9HD45|TM9S3_HUMAN;tr|Q5TB53|Q5TB53_HUMAN;tr|B4DN13|B4DN13_HUMAN;tr|Q96K55|Q96K55_HUMAN	;;;;;;;	8	2	2	2	6	45.923	79607000	74340000	76973500	62377000	156070000	109223500	0.704734	0.562875
Q9HD89	RETN	sp|Q9HD89|RETN_HUMAN		1	3	3	3	40.7	11.419	69214000	38645000	53929500	3446000	25791000	14618500	3.68913	0.173496
H0Y512	APMAP	tr|H0Y512|H0Y512_HUMAN;sp|Q9HDC9|APMAP_HUMAN	;	2	4	4	4	12.2	45.294	15902000	6157400	11029700	54598000	20495000	37546500	0.293761	0.273479
A0A087WY55	VTA1	tr|A0A087WY55|A0A087WY55_HUMAN;sp|Q9NP79|VTA1_HUMAN;tr|Q9C063|Q9C063_HUMAN;tr|Q5TGM0|Q5TGM0_HUMAN	;;	4	13	13	13	45.7	31.102	7282700000	4999800000	6141250000	1184300000	1881100000	1532700000	4.00682	0.0609902
Q9NP85	NPHS2	sp|Q9NP85|PODO_HUMAN;tr|A0A0H3WCX1|A0A0H3WCX1_HUMAN;tr|A0A0H3WB22|A0A0H3WB22_HUMAN;tr|A0A0H3W9R1|A0A0H3W9R1_HUMAN;tr|A0A0H3WB59|A0A0H3WB59_HUMAN		5	18	18	18	54.3	42.2	1220900000	616150000	918525000	118230000	765790000	442010000	2.07806	0.394627
Q9NQ84	GPRC5C	sp|Q9NQ84|GPC5C_HUMAN;tr|A8MXZ4|A8MXZ4_HUMAN;tr|A0A024R8N9|A0A024R8N9_HUMAN;tr|A0A0C4DFY5|A0A0C4DFY5_HUMAN;tr|J9JIE0|J9JIE0_HUMAN	;;;;	5	7	1	1	20.4	48.193	360410000	215150000	287780000	107510000	94643000	101076500	2.84715	0.124636
Q9NQ89	C12orf4	sp|Q9NQ89|CL004_HUMAN		1	1	1	1	2.4	63.8	37593000	45232000	41412500	16494000	49648000	33071000	1.25223	0.672404
V9HW91	HEL-S-8a	tr|V9HW91|V9HW91_HUMAN;sp|Q9NQR4|NIT2_HUMAN;tr|H7C579|H7C579_HUMAN;tr|B4DFB1|B4DFB1_HUMAN;tr|B7Z3F9|B7Z3F9_HUMAN;tr|F8WF70|F8WF70_HUMAN	;;	6	15	15	15	72.5	30.608	1005900000	665200000	835550000	88709000	164620000	126664500	6.59656	0.0556065
F5H4I5	ITM2C	tr|F5H4I5|F5H4I5_HUMAN;tr|E7EUS6|E7EUS6_HUMAN;tr|C9JG41|C9JG41_HUMAN;tr|B8ZZM6|B8ZZM6_HUMAN;sp|Q9NQX7|ITM2C_HUMAN;tr|B4DIB1|B4DIB1_HUMAN	;;;;	6	3	3	3	35.2	14.226	127240000	13859000	70549500	3641400	4970000	4305700	16.3851	0.363062
Q5SQT9	SAR1A	tr|Q5SQT9|Q5SQT9_HUMAN;sp|Q9NR31|SAR1A_HUMAN;tr|H0Y5E8|H0Y5E8_HUMAN;tr|Q8NG23|Q8NG23_HUMAN;tr|Q6FID4|Q6FID4_HUMAN;tr|B2R679|B2R679_HUMAN;tr|Q53F37|Q53F37_HUMAN;sp|Q9Y6B6|SAR1B_HUMAN;tr|X1WI22|X1WI22_HUMAN;tr|D6RAA2|D6RAA2_HUMAN;tr|Q5SQT8|Q5SQT8_HUMAN;tr|Q9H029|Q9H029_HUMAN;tr|D6RDB2|D6RDB2_HUMAN;tr|D6RD69|D6RD69_HUMAN	;;;;;;;	14	4	4	4	21.7	22.367	43669000	22524000	33096500	40226000	37990000	39108000	0.846285	0.628745
Q9NR45	NANS	sp|Q9NR45|SIAS_HUMAN;tr|V9HW39|V9HW39_HUMAN;tr|Q5TBR1|Q5TBR1_HUMAN;tr|Q5TBR0|Q5TBR0_HUMAN	;	4	5	5	5	22.3	40.307	93668000	30151000	61909500	37951000	8133500	23042250	2.68678	0.383324
B2RE38		tr|B2RE38|B2RE38_HUMAN;sp|Q9NRA2|S17A5_HUMAN;tr|H0UI05|H0UI05_HUMAN;tr|B4DFF2|B4DFF2_HUMAN	;;;	4	4	4	4	7.3	54.619	79646000	44384000	62015000	8805500	9616200	9210850	6.73282	0.0957864
Q9NRN7	AASDHPPT	sp|Q9NRN7|ADPPT_HUMAN;tr|E9PLW6|E9PLW6_HUMAN		2	3	3	3	11.3	35.776	20459000	9884600	15171800	20403000	13545000	16974000	0.893826	0.801792
A0A024RAS8	HEBP1	tr|A0A024RAS8|A0A024RAS8_HUMAN;sp|Q9NRV9|HEBP1_HUMAN;tr|A0A3B3IRV5|A0A3B3IRV5_HUMAN;tr|F5GWX2|F5GWX2_HUMAN;tr|H0YG71|H0YG71_HUMAN	;;;	5	7	7	7	48.1	21.097	334480000	201230000	267855000	56392000	69826000	63109000	4.24432	0.0923807
V9HWC4	HEL-S-132P	tr|V9HWC4|V9HWC4_HUMAN;tr|Q6FIE5|Q6FIE5_HUMAN;sp|Q9NRX4|PHP14_HUMAN	;;	3	3	3	3	35.2	13.832	623880000	338640000	481260000	235970000	79964000	157967000	3.04659	0.185037
Q9NRX5	SERINC1	sp|Q9NRX5|SERC1_HUMAN		1	4	4	4	10.8	50.494	92384000	58525000	75454500	28570000	37684000	33127000	2.27773	0.137137
A8K9C3		tr|A8K9C3|A8K9C3_HUMAN;tr|Q17RX7|Q17RX7_HUMAN;sp|Q9NS23|RASF1_HUMAN	;;	3	1	1	1	3	31.097	161750000	363020000	262385000	13187000	177900000	95543500	2.74624	0.328082
Q9NS93	TM7SF3	sp|Q9NS93|TM7S3_HUMAN;tr|H0YFW7|H0YFW7_HUMAN;tr|F5H7C5|F5H7C5_HUMAN;tr|F5GXE1|F5GXE1_HUMAN;tr|F5GWC3|F5GWC3_HUMAN;tr|H0YFM3|H0YFM3_HUMAN;tr|F5H587|F5H587_HUMAN;tr|H0YFT0|H0YFT0_HUMAN	;;	8	6	6	6	10.4	64.166	427880000	142310000	285095000	36197000	36464000	36330500	7.84726	0.223592
E9PD53	SMC4	tr|E9PD53|E9PD53_HUMAN;tr|B3KXX5|B3KXX5_HUMAN;sp|Q9NTJ3|SMC4_HUMAN;tr|B3KVJ5|B3KVJ5_HUMAN;tr|C9JVD8|C9JVD8_HUMAN;tr|C9J578|C9J578_HUMAN;tr|C9J9E4|C9J9E4_HUMAN;tr|Q6P169|Q6P169_HUMAN;tr|C9JR83|C9JR83_HUMAN;tr|Q6NSG3|Q6NSG3_HUMAN;tr|Q58F29|Q58F29_HUMAN	;;;	11	4	4	4	3	144.45	207040000	5691100	106365550	15278000	7395100	11336550	9.38253	0.44514
Q9NTK5	OLA1	sp|Q9NTK5|OLA1_HUMAN;tr|J3KQ32|J3KQ32_HUMAN;tr|B4DK14|B4DK14_HUMAN;tr|C9JTK6|C9JTK6_HUMAN;tr|Q53SW9|Q53SW9_HUMAN;tr|Q53SQ6|Q53SQ6_HUMAN;tr|C9JCJ9|C9JCJ9_HUMAN	;;;;;	7	6	6	6	16.7	44.743	160180000	77269000	118724500	51252000	26381000	38816500	3.05861	0.20613
A0A024R9Z1	TMEM106B	tr|A0A024R9Z1|A0A024R9Z1_HUMAN;sp|Q9NUM4|T106B_HUMAN;tr|Q8N353|Q8N353_HUMAN;tr|F2Z3N7|F2Z3N7_HUMAN;tr|C9JZ87|C9JZ87_HUMAN	;;	5	3	3	3	11.3	31.127	120680000	53558000	87119000	16737000	17320000	17028500	5.11607	0.171991
A0A3B3IRS7	LMBRD1	tr|A0A3B3IRS7|A0A3B3IRS7_HUMAN;tr|A0A3B3IU68|A0A3B3IU68_HUMAN;tr|A0A3F2YP66|A0A3F2YP66_HUMAN;tr|A0A3B3ITP2|A0A3B3ITP2_HUMAN;sp|Q9NUN5|LMBD1_HUMAN;tr|A0A3B3IT31|A0A3B3IT31_HUMAN	;;;;;	6	1	1	1	7.3	28.355	61478000	49930000	55704000	11488000	57477000	34482500	1.61543	0.465188
Q53FX5		tr|Q53FX5|Q53FX5_HUMAN;sp|Q9NUP9|LIN7C_HUMAN;tr|G3V1D4|G3V1D4_HUMAN;tr|H0YI92|H0YI92_HUMAN;tr|H0YIA8|H0YIA8_HUMAN;sp|O14910|LIN7A_HUMAN;sp|Q9HAP6|LIN7B_HUMAN	;;	7	5	5	5	35	21.82	163610000	84037000	123823500	23740000	22583000	23161500	5.34609	0.127131
I3L0H8	DDX19A	tr|I3L0H8|I3L0H8_HUMAN;tr|Q2NL95|Q2NL95_HUMAN;tr|Q9HBZ9|Q9HBZ9_HUMAN;sp|Q9NUU7|DD19A_HUMAN;tr|Q7Z4W5|Q7Z4W5_HUMAN;tr|Q53G16|Q53G16_HUMAN;tr|F6QDS0|F6QDS0_HUMAN;tr|A0A0U4B4U6|A0A0U4B4U6_HUMAN;sp|Q9UMR2|DD19B_HUMAN;tr|H3BQK0|H3BQK0_HUMAN;tr|Q59FQ9|Q59FQ9_HUMAN;tr|Q68DY7|Q68DY7_HUMAN;tr|B4DL69|B4DL69_HUMAN;tr|Q69YM2|Q69YM2_HUMAN;tr|A0A024QZ90|A0A024QZ90_HUMAN;tr|I3L352|I3L352_HUMAN;tr|B4DS24|B4DS24_…	;;;;;;;;;;;;;;;;	20	3	3	3	8.3	50.519	23319000	22476000	22897500	22877000	14787000	18832000	1.21588	0.422782
D6RGI3	SEPTIN11	tr|D6RGI3|D6RGI3_HUMAN;tr|A0A384P5S0|A0A384P5S0_HUMAN;sp|Q9NVA2|SEP11_HUMAN;tr|D6RER5|D6RER5_HUMAN;tr|D6RDU5|D6RDU5_HUMAN;tr|D6RDP1|D6RDP1_HUMAN;tr|D6R9Y6|D6R9Y6_HUMAN;tr|H0Y961|H0Y961_HUMAN;tr|Q96KC0|Q96KC0_HUMAN;tr|B4E049|B4E049_HUMAN;tr|B4DPT4|B4DPT4_HUMAN;tr|Q6NT82|Q6NT82_HUMAN;tr|Q541S4|Q541S4_HUMAN;tr|Q548C9|Q548C9_HUMAN;tr|B1AMS2|B1AMS2_HUMAN;sp|Q14141|SEPT6_HUMAN;tr|Q6B514|Q6B514_HUMAN;tr…	;;;;;;	21	4	4	4	11.1	49.005	66282000	26498000	46390000	8514300	17351000	12932650	3.58705	0.242305
B4DQT8		tr|B4DQT8|B4DQT8_HUMAN;sp|Q9NVJ2|ARL8B_HUMAN;tr|B4E1J8|B4E1J8_HUMAN	;;	3	5	5	2	36.2	20.598	466840000	291920000	379380000	72070000	125130000	98600000	3.84767	0.0916246
J3QQZ9	PNPO	tr|J3QQZ9|J3QQZ9_HUMAN;tr|V9HW45|V9HW45_HUMAN;tr|Q53FP0|Q53FP0_HUMAN;sp|Q9NVS9|PNPO_HUMAN;tr|J3QQV6|J3QQV6_HUMAN;tr|A0A286YFL3|A0A286YFL3_HUMAN	;;;;;	6	6	6	6	36.1	27.312	365890000	189120000	277505000	39947000	37447000	38697000	7.17123	0.114043
A8K4C1		tr|A8K4C1|A8K4C1_HUMAN;tr|A0A087WUW9|A0A087WUW9_HUMAN;sp|Q9NXU5|ARL15_HUMAN;tr|A0A0B4J222|A0A0B4J222_HUMAN;tr|R4GN67|R4GN67_HUMAN	;;;	5	5	5	5	38.2	22.804	154180000	240950000	197565000	25487000	15898000	20692500	9.54766	0.0558487
B4E357		tr|B4E357|B4E357_HUMAN;tr|Q5JPB8|Q5JPB8_HUMAN;tr|Q53HL4|Q53HL4_HUMAN;tr|Q53GT4|Q53GT4_HUMAN;sp|Q9NY33|DPP3_HUMAN;tr|G3V1D3|G3V1D3_HUMAN;tr|G3V180|G3V180_HUMAN;tr|E9PQ14|E9PQ14_HUMAN;tr|E9PNX5|E9PNX5_HUMAN;tr|E9PKK8|E9PKK8_HUMAN;tr|E9PPK9|E9PPK9_HUMAN	;;;;;;;	11	3	3	3	6.9	71.077	152000000	61297000	106648500	46064000	35685000	40874500	2.60917	0.286312
F5H0U5	GLTP	tr|F5H0U5|F5H0U5_HUMAN;tr|A0A024RBI7|A0A024RBI7_HUMAN;sp|Q9NZD2|GLTP_HUMAN;tr|H0YFS9|H0YFS9_HUMAN;tr|E7CEM8|E7CEM8_HUMAN;tr|F5GZ49|F5GZ49_HUMAN;tr|I3P687|I3P687_HUMAN	;;;	7	4	4	4	22.1	21.659	88777000	170990000	129883500	12861000	22290000	17575500	7.39003	0.113153
B7Z2X6		tr|B7Z2X6|B7Z2X6_HUMAN;tr|B7Z440|B7Z440_HUMAN;tr|B7Z2G0|B7Z2G0_HUMAN;tr|B7Z9M4|B7Z9M4_HUMAN;tr|A0A024QYX2|A0A024QYX2_HUMAN;sp|Q9NZH0|GPC5B_HUMAN;tr|B7Z831|B7Z831_HUMAN	;;;;;;	7	4	4	4	28.4	20.727	1318700000	717520000	1018110000	467960000	337240000	402600000	2.52884	0.183379
A0A140VJP2		tr|A0A140VJP2|A0A140VJP2_HUMAN;sp|Q9NZL9|MAT2B_HUMAN;tr|A8K7A4|A8K7A4_HUMAN;tr|H7C0X7|H7C0X7_HUMAN;tr|B7Z1X8|B7Z1X8_HUMAN;tr|E5RJR3|E5RJR3_HUMAN	;;;;	6	4	4	4	17.7	37.551	45701000	19936000	32818500	120100000	7746200	63923100	0.513406	0.643466
H0YD14	MYOF	tr|H0YD14|H0YD14_HUMAN;sp|Q9NZM1|MYOF_HUMAN;tr|B3KSL7|B3KSL7_HUMAN	;	3	4	4	4	4.2	134.71	45075000	24765000	34920000	2761900	11253000	7007450	4.98327	0.126627
[truncated: 166 more rows]

## Sheet: P_vs_C有无差异分析
Protein	Gene	ProteinGroup	FastaHeaders	Proteins	Peptides	RazorUniquePeptides	UniquePeptides	Coverage	MolWeight	LFQ intensity P-1	LFQ intensity P-2	LFQ intensity C-1	LFQ intensity C-2
[truncated: 422 more rows]
